# Supplementary material for: ATP Is a Major Determinant of Phototrophic Bacterial Longevity in Growth Arrest
Source: mBio. 2023 Feb 14;14(2):e03609-22. doi: 10.1128/mbio.03609-22 (PMC10128053; doi:10.1128/mbio.03609-22)
Supplement: TABLE S2 [file mbio.03609-22-s0004.xlsx]

## Sheet: RPKM
SI Table S2. RPKM (Reads Per Kilobase Million) of RNA isolated from R. palustris in log-phase or in growth arrest incubated in dark or in light for the number of days indicated
Gene ID	log-phase - light	log-phase - light	D6 - dark	D6 - dark	D1 - light	D1 - light	D6 - light	D6 - light	D20 - light	D20 - light	Gene Symbol	Description	Gene Type
RNA_56	276.381	191.044	462.265	581.493	391.839	424.711	404.387	425.583	599.585	383.443	tmRNA	tmRNA;	misc_RNA
RNA_59	38482.3	38553.8	933509	983444	88449.1	65682.3	203068	179201	327632	346546	rnpB	Ribonuclease P RNA;	misc_RNA
RNA_60	652.287	566.715	11075	10318.1	4470.28	3761.13	2564.45	3162.47	3662.85	3119.46	ffs	signal recognition particle 4.5 S RNA;	misc_RNA
RPA0001	207.704	239.85	26.205	28.8377	25.7972	31.7812	21.0157	27.1126	14.449	17.0306	dnaA	chromosomal replication initiator protein DnaA;	protein_coding
RPA0002	459.093	517.615	59.8973	51.4685	237.375	341.621	122.717	153.852	81.1937	82.8626	dnaN	DNA polymerase III beta subunit; observed by proteomics; Citation: Proteomics from VerBerkmoes et al. (2003) unpublished;	protein_coding
RPA0003	43.7983	44.088	9.14766	9.22873	11.3538	10.0095	10.5593	13.1653	8.74289	8.77281	recF	putative RecF protein;	protein_coding
RPA0004	332.141	357.366	778.848	817.059	73.1003	75.9758	125.152	139.896	132.497	146.682	gyrB	DNA gyrase subunit B; observed by proteomics; Citation: Proteomics from VerBerkmoes et al. (2003) unpublished;	protein_coding
RPA0005	37.6654	40.5383	1685.3	1667.9	912.116	1650.95	539.917	461.35	548.302	628.625	hpd	4-hydroxyphenylpyruvate dioxygenase; observed by proteomics; Citation: Proteomics from VerBerkmoes et al. (2003) unpublished;	protein_coding
RPA0006	46.1613	44.3004	35.0727	26.7673	36.3641	28.867	50.7701	54.2658	32.3698	35.2556	RPA0006	transcriptional regulator, AsnC family;	protein_coding
RPA0007	96.8316	102.504	30.9905	34.2166	77.157	86.7425	49.2412	53.8231	30.3786	36.2839	RPA0007	putative signal transduction histidine kinase with PAS/PAC domains;	protein_coding
RPA0008	393.551	360.121	76.7066	86.1384	660.548	748.222	310.302	340.404	240.145	327.1	kaiB	circadian clock protein; observed by proteomics; Citation: Proteomics from VerBerkmoes et al. (2003) unpublished;	protein_coding
RPA0009	223.126	215.956	97.1542	111.902	225.687	200.162	139.125	120.725	90.3395	126.96	kaiC	circadian clock protein; observed by proteomics; Citation: Proteomics from VerBerkmoes et al. (2003) unpublished;	protein_coding
RPA0010	219.07	224.489	232.492	233.552	195.361	216.591	337.714	445.04	442.571	429.765	RPA0010	possible glutamate uptake transcriptional regulator, AsnC family; observed by proteomics; Citation: Proteomics from VerBerkmoes et al. (2003) unpublished;	protein_coding
RPA0011	32.9752	36.094	30.095	34.7762	53.1392	89.5669	69.7535	65.2314	39.7568	35.3189	RPA0011	conserved hypothetical protein;	protein_coding
RPA0012	23.2187	24.6078	39.4405	38.2724	79.8458	91.0234	66.8984	50.0569	55.3677	49.1744	rdxS, fixS	possible fixS;	protein_coding
RPA0013	89.2184	96.694	21.9502	25.2119	94.8868	116.092	70.5888	81.2793	52.5997	57.3674	rdxI, fixI	putative cation (heavy metal) transporting ATPase;	protein_coding
RPA0014	112.012	110.377	15.5524	11.5256	58.6563	68.6681	43.7478	39.8699	30.9702	35.9159	rdxH, fixH	conserved hypothetical protein;	protein_coding
RPA0015	200.679	198.774	19.134	16.7308	83.2023	107.194	64.1743	61.5795	58.516	69.7844	fixG, rdxB	4Fe-4S ferredoxin, iron-sulfur binding domain;	protein_coding
RPA0016	782.547	706.112	44.4868	48.6135	551.775	594.665	335.11	324.163	289.896	387.154	ccoP, fixP	cytochrome-c oxidase fixP chain; observed by proteomics; Citation: Proteomics from VerBerkmoes et al. (2003) unpublished;	protein_coding
RPA0017	430.3	404.527	85.2872	55.001	172.296	219.733	143.004	135.635	97.1898	150.73	ccoQ, fixQ	cytochrome oxidase subunit, small membrane protein;	protein_coding
RPA0018	841.399	778.741	92.28	77.3883	737.789	921.628	379.205	409.187	230.778	293.972	ccoO, fixO	cytochrome-c oxidase fixO chain; observed by proteomics; Citation: Proteomics from VerBerkmoes et al. (2003) unpublished;	protein_coding
RPA0019	1547.81	1431.63	101.677	102.126	503.26	439.207	419.512	333.559	263.049	355.288	ccoN, fixN	cytochrome-c oxidase fixN chain, heme and copper binding subunit;	protein_coding
RPA0020	38.1168	43.3322	28.6662	28.4866	84.8727	95.97	62.8186	84.914	59.5707	95.2785	panE1	Ketopantoate reductase ApbA/PanE;	protein_coding
RPA0021	19.25	21.3258	26.9612	26.449	32.3248	31.7949	54.3222	60.6153	38.1723	31.7511	RPA0021	possible short chain dehydrogenase;	protein_coding
RPA0022	28.9366	29.3373	114.052	99.1903	71.8628	80.4649	85.878	98.1448	52.2176	39.9072	RPA0022	DSBA oxidoreductase;	protein_coding
RPA0023	41.3321	37.9136	48.9663	44.243	59.0033	49.5945	86.502	87.5156	71.4226	65.7808	gstA3	possible glutathione transferase; observed by proteomics; Citation: Proteomics from VerBerkmoes et al. (2003) unpublished;	protein_coding
RPA0024	46.6668	49.3115	54.7862	41.9325	143.652	187.458	78.7211	105.912	47.8809	51.6643	RPA0024	Short-chain dehydrogenase/reductase SDR;	protein_coding
RPA0025	19.9579	21.5991	16.6674	19.8697	64.9147	73.5171	58.9202	58.7932	54.8991	38.2044	ggt1	gamma-glutamyltranspeptidase;	protein_coding
RPA0026	25.0531	25.7142	102.971	88.6397	52.2937	42.078	31.4373	35.3724	43.6734	37.6651	RPA0026	Major Facilitator Superfamily (MFS) transporter;	protein_coding
RPA0027	280.477	245.181	65.9039	58.7781	119.308	107.687	590.222	818.954	106.202	112.427	aroG1	2-dehydro-3-deoxyphosphoheptonate aldolase;	protein_coding
RPA0028	276.322	272.134	31.0861	30.9371	38.9001	37.4191	83.3327	98.7504	46.1799	47.7578	purH	bifunctional purine biosynthesis protein; observed by proteomics; Citation: Proteomics from VerBerkmoes et al. (2003) unpublished;	protein_coding
RPA0029	138.839	144.118	88.1908	84.1676	83.53	92.8781	60.6497	73.0311	40.5005	42.5054	RPA0029	conserved hypothetical protein;	protein_coding
RPA0030	74.635	96.5654	89.5579	78.3581	129.337	161.118	51.1278	69.7849	29.5229	27.3366	RPA0030	Bacterial Sun/eukaryotic nucleolar Nop1/Nop2; observed by proteomics; Citation: Proteomics from VerBerkmoes et al. (2003) unpublished;	protein_coding
RPA0031	152.236	130.443	1554.05	1432.54	76.4408	92.1936	131.09	120.246	62.7548	65.0859	RPA0031	conserved hypothetical protein;	protein_coding
RPA0032	26.8475	35.6337	29.3292	32.1431	47.621	59.0268	40.6668	59.9059	46.4581	39.1404	RPA0032	possible Staphylococcal nuclease homologues;	protein_coding
RPA0033	23.6997	24.4132	74.6645	65.5895	51.5653	54.0223	30.2957	36.0416	29.932	31.1542	RPA0033	conserved hypothetical protein;	protein_coding
RPA0034	51.3137	67.8846	16.4848	20.8651	21.822	28.754	20.6065	25.7279	17.7288	18.2985	RPA0034	possible flavin containing amine oxidase; observed by proteomics; Citation: Proteomics from VerBerkmoes et al. (2003) unpublished;	protein_coding
RPA0035	177.605	199.673	32.5431	30.4868	21.4716	20.7235	25.6256	27.1679	17.8763	20.9906	pheT	putative phenylalanine-tRNA ligase beta chain; observed by proteomics; Citation: Proteomics from VerBerkmoes et al. (2003) unpublished;	protein_coding
RPA0036	236.988	235.424	61.0247	50.522	29.1502	25.0745	44.5976	36.4871	40.9563	50.4097	RPA0036	conserved unknown protein;	protein_coding
RPA0037	375.143	391.91	41.8742	35.3378	43.2434	39.2297	68.939	71.5505	35.3879	36.5021	pheS	phenylalanyl-tRNA synthetase, alpha-subunit; observed by proteomics; Citation: Proteomics from VerBerkmoes et al. (2003) unpublished;	protein_coding
RPA0038	1994.18	1867.43	81.8954	42.9363	405.914	450.97	812.441	845.239	648.894	661.73	rplT	ribosomal protein L20; observed by proteomics; Citation: Proteomics from VerBerkmoes et al. (2003) unpublished;	protein_coding
RPA0039	2126.64	2005.24	120.602	122.334	1838.19	1657.51	1965.41	1820.04	1245.65	1295.26	rpmI	50S ribosomal protein L35; observed by proteomics; Citation: Proteomics from VerBerkmoes et al. (2003) unpublished;	protein_coding
RPA0040	3785.75	3663.58	1451.53	1549.33	1425.31	1304.69	1618.79	1332.9	2662.54	3004.6	infC	translation initiation factor IF-3; observed by proteomics; Citation: Proteomics from VerBerkmoes et al. (2003) unpublished;	protein_coding
RPA0041	59.3038	67.0463	29.1591	25.6026	62.0318	65.0744	72.6496	84.2269	46.0457	42.9061	RPA0041	conserved unknown protein; observed by proteomics; Citation: Proteomics from VerBerkmoes et al. (2003) unpublished;	protein_coding
RPA0042	24.5447	29.5375	32.6111	36.3488	20.0705	23.7032	22.57	29.0432	15.5357	18.1938	RPA0042	possible iron-sulfur cluster binding protein;	protein_coding
RPA0043	175.398	184.246	118.442	129.05	102.107	113.473	83.6664	87.9233	83.0377	78.6386	RPA0043	possible glutathione S-transferase;	protein_coding
RPA0044	159.026	155.209	290.44	282.377	66.6048	65.1611	85.1924	92.9657	66.3556	78.4742	bacA	bacitracin resistance protein;	protein_coding
RPA0045	111.02	124.811	151.302	141.197	228.491	233.036	180.408	225.054	84.5059	78.4221	RPA0045	putative NADH dehydrogenase (ubiquinone) 1 alpha subcomplex; observed by proteomics; Citation: Proteomics from VerBerkmoes et al. (2003) unpublished;	protein_coding
RPA0046	203.301	199.757	45.1705	43.9297	84.0996	88.3146	67.4129	80.0949	32.1979	36.854	RPA0046	3'-5' exonuclease; observed by proteomics; Citation: Proteomics from VerBerkmoes et al. (2003) unpublished;	protein_coding
RPA0047	148.002	161.128	165.667	152.823	140.448	133.28	138.368	130.028	164.968	187.965	RPA0047	conserved hypothetical protein;	protein_coding
RPA0048	171.173	165.911	84.9538	81.7312	125.287	126.348	105.841	122.331	91.6711	115.304	RPA0048	conserved hypothetical protein;	protein_coding
RPA0049	91.3456	94.2705	44.2545	40.2949	37.8002	40.3439	49.9706	52.8173	53.906	59.1861	RPA0049	possible ABC transporter ATP-binding protein (in rpoN upstream); observed by proteomics; Citation: Proteomics from VerBerkmoes et al. (2003) unpublished;	protein_coding
RPA0050	466.39	461.268	1216.1	1105.95	301.595	371.264	210.209	267.741	204.54	208.136	rpoN	RNA polymerase sigma 54 subunit, RpoN; observed by proteomics; Citation: Proteomics from VerBerkmoes et al. (2003) unpublished;	protein_coding
RPA0051	1291.44	1260.58	234.987	220.372	1038.36	1093.81	840.52	904.894	551.356	501.804	RPA0051	putative sigma-54 modulation protein; observed by proteomics; Citation: Proteomics from VerBerkmoes et al. (2003) unpublished;	protein_coding
RPA0052	254.27	274.842	1343.47	1752.87	106.033	62.6334	143.779	152.026	201.805	200.62	ptsN1	putative nitrogen regulatory IIA protein;	protein_coding
RPA0053	1044.41	973.67	649.345	531.236	1551.91	1066.83	2014.66	1547.93	3081.13	2799.27	RPA0053	conserved hypothetical protein;	protein_coding
RPA0054	1264.98	1207.67	1729.59	1290.09	2308.38	1480.22	3409.03	2770.71	6610.74	4120.62	RPA0054	putative small heat shock protein;	protein_coding
RPA0055	70.7203	65.2441	15.5772	13.0463	30.9365	23.3356	19.2832	20.7846	17.4134	24.2512	ugpC	ATP-binding component of sn-glycerol 3-phosphate transport system; observed by proteomics; Citation: Proteomics from VerBerkmoes et al. (2003) unpublished;	protein_coding
RPA0056	52.2665	48.1965	6.35974	10.872	17.9669	13.9748	11.5483	12.7096	8.6397	12.3039	ugpE	sn-glycerol 3-phosphate transport system, integral membrane protein;	protein_coding
RPA0057	46.6431	42.0099	30.0028	24.4334	37.5539	32.4214	29.87	30.9558	24.6659	25.7588	ugpA	sn-glycerol-3-phosphate transport system permease protein;	protein_coding
RPA0058	245.46	236.113	127.34	127.462	282.529	318.099	296.133	331.392	198.697	249.124	ugpB1	putative sn-glycerol 3-phosphate transport system; periplasmic binding protein; observed by proteomics; Citation: Proteomics from VerBerkmoes et al. (2003) unpublished;	protein_coding
RPA0059	202.985	225.559	39.9015	39.7735	101.707	93.1808	96.835	97.9676	107.209	135.191	RPA0059	L-carnitine dehydratase/bile acid-inducible protein F; observed by proteomics; Citation: Proteomics from VerBerkmoes et al. (2003) unpublished;	protein_coding
RPA0060	1031.55	943.275	339.608	304.609	682.498	585.278	1043.87	1160.76	814.915	1092.94	RPA0060	conserved unknown protein; observed by proteomics; Citation: Proteomics from VerBerkmoes et al. (2003) unpublished;	protein_coding
RPA0061	112.894	120.367	47.4377	53.4791	52.7572	51.6491	62.1707	69.7455	49.2929	51.921	aroA	3-phosphoshikimate 1-carboxyvinyltransferase; observed by proteomics; Citation: Proteomics from VerBerkmoes et al. (2003) unpublished;	protein_coding
RPA0062	106.727	105.613	54.0611	67.1031	33.249	35.074	34.2503	40.839	37.7824	42.7031	RPA0062	conserved unknown protein; observed by proteomics; Citation: Proteomics from VerBerkmoes et al. (2003) unpublished;	protein_coding
RPA0063	163.698	172.701	185.902	160.383	631.467	772.413	453.67	503.955	576.342	491.459	cmk	cytidylate monophosphate kinase; observed by proteomics; Citation: Proteomics from VerBerkmoes et al. (2003) unpublished;	protein_coding
RPA0064	2652.54	2529.76	118.327	89.0947	125.559	106.908	548.476	607.597	1096.73	1364.32	rpsA	ribosomal protein S1; observed by proteomics; Citation: Proteomics from VerBerkmoes et al. (2003) unpublished;	protein_coding
RPA0065	201.122	196.97	1274.22	885.966	615.375	674.208	388.15	460.454	333.39	298.615	sppA	putative protease IV; observed by proteomics; Citation: Proteomics from VerBerkmoes et al. (2003) unpublished;	protein_coding
RPA0066	825.911	802.608	142.78	155.882	609.164	607.172	224.685	310.912	146.313	152.642	ihfB	integration host factor beta chain; observed by proteomics; Citation: Proteomics from VerBerkmoes et al. (2003) unpublished;	protein_coding
RPA0067	409.902	428.425	76.7366	87.962	78.8033	82.7699	76.892	84.453	55.7994	71.1489	RPA0067	conserved unknown protein; observed by proteomics; Citation: Proteomics from VerBerkmoes et al. (2003) unpublished;	protein_coding
RPA0068	200.353	223.664	41.2251	27.8925	44.9484	43.1671	57.9401	77.9825	66.674	88.5975	trpF	putative N-(5'-phosphoribosyl)anthranilate isomerase; observed by proteomics; Citation: Proteomics from VerBerkmoes et al. (2003) unpublished;	protein_coding
RPA0069	291.354	313.349	19.3377	18.0985	40.7637	35.3327	56.1818	59.6421	42.4448	58.4148	trpB	tryptophan synthase beta chain; observed by proteomics; Citation: Proteomics from VerBerkmoes et al. (2003) unpublished;	protein_coding
RPA0070	327.305	353.956	38.8386	32.2839	104.714	195.384	71.4792	80.5849	52.5447	58.6918	trpA	tryptophan synthase alpha subunit; observed by proteomics; Citation: Proteomics from VerBerkmoes et al. (2003) unpublished;	protein_coding
RPA0071	296.216	302.559	83.6469	75.4566	229.401	197.319	360.693	342.158	456.429	304.654	accD	acetyl-CoA carboxylase carboxyltransferase beta subunit; observed by proteomics; Citation: Proteomics from VerBerkmoes et al. (2003) unpublished;	protein_coding
RPA0072	39.2453	46.9598	22.5751	23.4258	30.4322	37.6777	27.4034	29.5518	49.6671	63.3771	folC	putative folylpolyglutamate synthase / dihydrofolate synthase;	protein_coding
RPA0073	687.705	716.384	83.3868	62.8435	505.836	551.305	789.494	675.309	939.618	734.798	trxA	thioredoxin; observed by proteomics; Citation: Proteomics from VerBerkmoes et al. (2003) unpublished;	protein_coding
RPA0074	32.2338	39.8471	12.8175	15.4429	49.1674	51.5425	18.9178	22.9274	14.8676	14.2006	RPA0074	Possible exonuclease V and helicase activity based on COG assignment;	protein_coding
RPA0075	35.2354	48.9072	68.4637	57.9194	69.5067	85.0945	25.8126	38.9665	16.9559	15.0257	RPA0075	conserved hypothetical protein;	protein_coding
RPA0076	194.174	214.617	578.864	676.987	154.569	173.008	55.5569	50.1314	34.2016	33.3986	RPA0076	Nucleotidyl transferase; observed by proteomics; Citation: Proteomics from VerBerkmoes et al. (2003) unpublished;	protein_coding
RPA0077	146.34	120.618	181.07	260.555	231.798	155.915	209.28	161.019	29.7126	30.255	RPA0077	conserved hypothetical protein;	protein_coding
RPA0078	89.4277	103.188	38.9177	37.6846	88.0508	113.518	43.3312	51.8325	35.995	27.2175	RPA0078	Protein of unknown function UPF0079; observed by proteomics; Citation: Proteomics from VerBerkmoes et al. (2003) unpublished;	protein_coding
RPA0079	177.572	192.122	38.9223	49.6777	54.5133	60.6936	35.1588	43.0449	22.7337	21.1809	RPA0079	sensor histidine kinase with multiple PAS domains;	protein_coding
RPA0080	94.0938	105.378	58.7731	53.1923	52.8308	60.0991	30.0365	38.1228	28.437	17.6284	dut	putative deoxyuridine 5'triphosphate nucleotidohydrolase; observed by proteomics; Citation: Proteomics from VerBerkmoes et al. (2003) unpublished;	protein_coding
RPA0081	59.4414	66.6602	20.3411	22.4524	14.2022	19.3565	11.4858	16.0863	11.7408	9.91542	coaBC	pantothenate metabolism flavoprotein;	protein_coding
RPA0082	194.772	198.405	19.2368	19.3979	18.2201	16.6866	17.0579	14.3578	17.3479	23.3457	ubiB	ubiquinone biosynthesis protein AarF, a gene required for the first monooxygenase step in CoQ biosynthesis, recently renamed ubiB; observed by proteomics; Citation: Proteomics from VerBerkmoes et al. (2003) unpublished;	protein_coding
RPA0083	540.672	508.725	37.7191	37.9381	188.468	168.631	193.254	203.438	168.186	162.902	ubiE	ubiquinone/menaquinone biosynthesis methlytransferase ubiE; observed by proteomics; Citation: Proteomics from VerBerkmoes et al. (2003) unpublished;	protein_coding
RPA0084	30.029	38.8547	79.4932	77.4915	51.2599	50.808	45.4798	44.98	53.5424	61.8267	mutM	formamidopyrimidine-DNA glycosylase;	protein_coding
RPA0085	57.2191	67.1894	101.692	93.3947	157.6	177.859	128.405	125.647	126.47	160.266	RPA0085	unknown protein; observed by proteomics; Citation: Proteomics from VerBerkmoes et al. (2003) unpublished;	protein_coding
RPA0086	38.1267	40.4432	31.3143	36.186	47.1738	47.349	35.6398	48.6562	28.1932	27.6814	moeB	putative molybdenum cofactor biosynthesis protein;	protein_coding
RPA0087	29.0581	34.1652	82.677	82.0457	187.354	187.416	140.754	152.333	124.037	97.8463	RPA0087	putative Major Facilitator Superfamily (MFS) transporter;	protein_coding
RPA0088	132.499	120.264	42.0411	27.8949	240.781	160.381	137.189	112.829	129.84	120.738	RPA0088	unknown protein; observed by proteomics; Citation: Proteomics from VerBerkmoes et al. (2003) unpublished;	protein_coding
RPA0089	477.695	452.122	469.603	458.887	540.648	678.438	467.51	500.676	115.327	94.9817	RPA0089	conserved unknown protein; observed by proteomics; Citation: Proteomics from VerBerkmoes et al. (2003) unpublished;	protein_coding
RPA0090	945.811	948.023	57.796	56.7115	407.979	409.434	484.663	431.217	180.015	189.106	RPA0090	hypothetical protein;	protein_coding
RPA0091	924.885	991.967	398.354	368.61	974.406	1049.01	988.04	963.915	382.461	389.369	RPA0091	hypothetical protein;	protein_coding
RPA0092	31.1035	26.3904	45.4229	60.9953	25.9723	27.0491	34.2727	43.754	55.0612	43.9296	RPA0092	conserved hypothetical protein;	protein_coding
RPA0093	19.1664	18.3092	50.9289	70.9627	28.8514	24.3696	26.0412	35.49	29.6788	38.9697	RPA0093	transcriptional regulator, TetR family;	protein_coding
RPA0094	17.9327	23.8724	41.9895	41.8917	70.1447	77.7819	39.5074	55.3356	33.3036	30.3955	RPA0094	hypothetical protein;	protein_coding
RPA0095	39.4806	53.2554	18.3303	21.7358	29.9514	31.5403	17.9536	23.9213	21.242	16.7043	RPA0095	putative multidrug efflux membrane fusion protein;	protein_coding
RPA0096	44.8024	44.0378	56.7831	60.2039	40.5744	47.4219	29.672	40.1289	26.5486	26.4493	RPA0096	putative multidrug-efflux transport protein;	protein_coding
RPA0097	265.869	287.181	139.982	142.07	322.504	398.171	136.185	129.68	35.0275	33.7811	RPA0097	putative flagellar basal-body rod protein flgC;	protein_coding
RPA0098	21.4108	22.4769	38.1786	43.3137	31.0891	33.1634	18.7393	21.3805	13.2412	11.042	oppF	oligopeptide ABC transporter (ATP-binding protein);	protein_coding
RPA0099	13.0423	10.7167	33.9975	34.0704	41.227	35.4826	15.6874	24.8764	16.6018	14.5978	oppD	putative oligopeptide ABC transporter (ATP-binding protein);	protein_coding
RPA0100	8.05301	6.6304	2.04064	6.92277	18.5314	14.6509	8.92125	6.26102	22.2271	15.3447	oppC	putative ABC transporter permease protein;	protein_coding
RPA0101	9.96003	9.67419	3.14521	1.14629	14.4661	16.8437	7.20171	9.24671	8.69462	8.46693	oppB	putative dipeptide transport system permease protein 1;	protein_coding
RPA0102	30.5861	29.6261	58.9508	52.4012	69.1807	68.4203	46.5994	48.2181	32.4344	39.2147	oppA	putative ABC transporter oligopeptide-binding protein; observed by proteomics; Citation: Proteomics from VerBerkmoes et al. (2003) unpublished;	protein_coding
RPA0103	14.849	16.2532	55.1218	59.9352	57.2143	65.7245	40.5086	56.5435	32.1947	32.2213	RPA0103	Cobalamin synthesis protein/P47K;	protein_coding
RPA0104	8.07538	8.63182	20.0761	20.0272	34.75	31.443	30.2944	34.3176	26.5781	28.5942	RPA0104	Amidohydrolase;	protein_coding
RPA0105	23.5062	22.2966	43.9686	43.1067	111.196	117.126	107.62	126.481	57.1717	60.6996	RPA0105	transcriptional regulator, GntR family with aminotransferase domain;	protein_coding
RPA0106	13.1417	13.0165	24.4625	18.1203	34.0596	30.261	42.9808	50.5117	18.8098	23.0928	RPA0106	possible branched-chain amino acid transport system substrate-binding protein; observed by proteomics; Citation: Proteomics from VerBerkmoes et al. (2003) unpublished;	protein_coding
RPA0107	7.1956	11.9679	7.99739	7.58312	47.2925	54.1509	40.7161	49.9301	27.2145	27.6932	RPA0107	putative Zn-binding dehydrogenase;	protein_coding
RPA0108	7.78392	10.8022	15.4869	17.3848	42.806	56.9912	63.6639	69.1726	46.8811	45.3727	RPA0108	Possible benzaldehyde lyase; observed by proteomics; Citation: Proteomics from VerBerkmoes et al. (2003) unpublished;	protein_coding
RPA0109	17.8987	20.1274	71.0893	92.0319	190.213	158.679	236.492	222.601	300.195	245.983	RPA0109	putative 3-oxoacyl-(acyl carrier ptn) reductase;	protein_coding
RPA0110	29.9406	29.8805	69.245	50.7741	45.1017	47.7906	43.8929	45.4143	60.2032	52.6008	RPA0110	probable transcriptional regulator, TetR family;	protein_coding
RPA0111	6.0213	7.08009	24.9613	22.4338	11.9859	14.0776	8.65659	17.9196	12.7806	15.2858	RPA0111	DUF81;	protein_coding
RPA0112	1.96613	2.27861	17.8017	17.0747	25.0077	28.1962	14.8026	16.1602	15.6844	14.0227	betB	putative betaine aldehyde dehydrogenase;	protein_coding
RPA0112a	1.66375	1	5.05703	4.17143	3.6534	5.24346	1.37975	6.1891	3.77209	4.28194	tauX	taurine dehydrogenase small subunit; Bruggemann et al., Microbiology (2004), 150, 805-816.;	protein_coding
RPA0113	2.48804	1.76251	20.7772	15.6567	19.0234	16.0802	13.3387	17.627	12.572	14.7564	tauY	taurine dehydrogenase large subunit; Bruggemann et al., Microbiology (2004), 150, 805-816.;	protein_coding
RPA0114	51.9812	64.07	194.52	208.015	463.296	578.017	255.096	156.583	352.414	193.345	RPA0114	hypothetical protein;	protein_coding
RPA0115	49.7666	43.7156	21.8555	17.4188	38.4187	39.6308	53.7416	53.7409	72.5723	112.367	rmlB pseudogene	dTDP-D-glucose 4,6-dehydratase; pseudogene, N-terminal portion of a gene disrupted by an inversion;	protein_coding
RPA0116	81.6425	89.1044	87.3736	84.5601	91.9719	72.2039	129.298	144.69	146.862	196.894	rmlB pseudogene	possible dTDP-D-glucose-4,6-dehydratase; pseudogene, this segment is inverted with respect to the N- and C-terminal ends of the original gene.;	protein_coding
RPA0117	23.5235	24.7228	118.074	146.718	35.0213	32.8035	46.3111	63.7634	61.6101	82.9532	rmlB pseudogene	dTDP-D-glucose 4,6-dehydratase; pseudogene, C-terminal portion of gene disrupted by an inversion;	protein_coding
RPA0118	21.6153	19.0325	26.9701	28.1487	6.6051	6.27151	19.2697	20.141	22.3886	32.9115	rmlC	dTDP-6-deoxy-D-glucose-3,5-epimerase;	protein_coding
RPA0119	17.3437	16.0376	31.9244	35.0051	51.8015	44.9767	37.8283	50.824	38.3398	50.8291	rmlD	putative dTDP-6-deoxy-L-mannose-dehydrogenase;	protein_coding
RPA0120	61.0781	55.7825	36.3256	51.0653	49.1246	40.6689	50.2894	57.2142	45.1066	47.6325	rmlA	glucose-1-phosphate thymidylyltransferase;	protein_coding
RPA0121	67.7419	74.0009	44.5145	52.4644	59.939	48.3317	56.4365	58.4042	48.8401	55.4177	RPA0121	hypothetical protein;	protein_coding
RPA0122	46.1229	53.8439	54.975	56.5752	67.6566	75.7532	45.1461	51.4447	36.1159	37.1006	phyB3	Bacteriophytochrome (light-regulated signal transduction histidine kinase), PhyB3; observed by proteomics; Citation: Proteomics from VerBerkmoes et al. (2003) unpublished;	protein_coding
RPA0123	24.439	26.072	19.3043	20.0528	45.8606	52.714	26.739	34.6242	31.9072	30.5895	RPA0123	possible KTN NAD-binding domain involved with K+ transport;	protein_coding
RPA0124	4.08859	5.02284	21.2069	18.6298	17.5987	18.221	14.7103	19.6309	26.5988	25.7617	RPA0124	possible 3',5'-cyclic-nucleotide phosphodiesterase, cpdA;	protein_coding
RPA0125	3.00577	2.00727	9.30715	9.09503	13.6555	9.71793	9.46979	11.5799	14.1825	14.5756	RPA0125	possible 3',5'-cyclic-nucleotide phosphodiesterase, cpdA;	protein_coding
RPA0126	7.03312	6.86204	10.8663	12.9965	12.8804	12.4829	12.2801	12.7234	11.9663	11.7517	RPA0126	possible sugar binding protein of ABC transporter;	protein_coding
RPA0127	1.24597	1	7.1658	5.99449	7.76689	5.93536	6.61528	6.83807	7.26576	11.2858	RPA0127	putative permease protein of sugar ABC transporter;	protein_coding
RPA0128	1	1	15.9793	11.5927	6.26199	5.17893	4.67992	6.39129	5.3972	7.44918	RPA0128	possible permease protein of sugar ABC transporter;	protein_coding
RPA0129	2.56867	2.2995	14.4974	13.5582	55.2904	62.974	34.1442	44.6785	27.6737	29.7998	RPA0129	putative sugar binding protein of ABC transporter;	protein_coding
RPA0130	4.95156	6.85818	26.1368	24.8431	109.416	111.767	59.0423	84.8551	54.4042	46.9283	RPA0130	transcriptional regulator, LysR family;	protein_coding
RPA0131	4.08252	4.19892	9.05643	8.39717	12.7379	9.74689	7.64015	12.7907	7.30161	8.49468	RPA0131	ABC sulfate transport system, ATP-binding protein;	protein_coding
RPA0132	4.66768	4.08941	5.65228	3.3009	5.65864	9.71046	7.6537	6.75609	7.53137	7.93327	RPA0132	ABC sulfonate transport system, permease protein;	protein_coding
RPA0133	6.09405	10.3911	16.3128	15.6346	25.9994	40.9799	15.1606	18.2225	17.4565	12.4963	RPA0133	ABC sulfate transport system, periplasmic binding protein;	protein_coding
RPA0134	29.8278	31.8591	39.2335	35.4665	24.2875	24.4243	21.48	27.4243	25.5796	22.4255	hydC	hydrogenase gamma-fused hydrogenase large and small subunit;	protein_coding
RPA0135	34.0384	37.8644	68.1318	75.6559	29.9467	26.189	23.9118	27.2181	19.5099	21.7573	RPA0135	possible oxidoreductase;	protein_coding
RPA0136	68.7104	72.5992	76.767	80.1149	38.5475	42.8256	22.9531	25.1734	23.6893	21.5069	RPA0136	methyl-accepting chemotaxis receptor/sensory transducer; observed by proteomics; Citation: Proteomics from VerBerkmoes et al. (2003) unpublished;	protein_coding
RPA0137	77.9642	81.1036	133.517	118.074	49.9429	61.2315	25.8811	25.8001	16.4976	16.9837	cheB1	chemotaxis methylesterase, CheB1; observed by proteomics; Citation: Proteomics from VerBerkmoes et al. (2003) unpublished;	protein_coding
RPA0138	58.0924	51.1251	45.9966	40.7622	27.1377	30.0744	24.4318	31.054	38.1044	37.6858	cheR1	chemotaxis methyltransferase, CheR1;	protein_coding
RPA0139	173.29	173.12	30.1638	24.0298	42.2407	33.7473	26.3015	30.2204	37.1257	34.9442	RPA0139	methyl-accepting chemotaxis receptor/sensory transducer; observed by proteomics; Citation: Proteomics from VerBerkmoes et al. (2003) unpublished;	protein_coding
RPA0140	66.2529	63.8727	62.8499	66.6249	20.0915	16.0691	18.2965	22.2671	12.3749	16.8469	cheW1-3	chemotaxis signal transduction/oligomerization protein CheW1-2;	protein_coding
RPA0141	68.9081	69.6814	15.8185	9.04648	10.1787	13.4448	7.18561	13.3721	8.95035	10.7256	cheW1-1	chemotaxis signal transduction/oligomerization protein CheW1-1;	protein_coding
RPA0142	59.7391	57.9921	19.45	15.3496	18.2547	20.7757	11.8412	18.0597	11.3605	12.7854	cheA1	multidomain chemotaxis histidine kinase CheA1 (Hpt, CheA, & CheW domains);	protein_coding
RPA0143	60.7226	53.0918	14.2191	16.2294	16.9462	16.386	7.12087	17.7843	4.86692	10.6227	cheY1	response regulator receiver, CheY1; observed by proteomics; Citation: Proteomics from VerBerkmoes et al. (2003) unpublished;	protein_coding
RPA0144	79.5567	75.6388	79.2594	79.2623	23.653	21.1859	10.0031	17.8958	7.85102	10.9209	RPA0144	Sulfate transporter/antisigma-factor antagonist domain;	protein_coding
RPA0145	69.6175	79.2482	76.5779	64.4025	57.0068	68.0895	34.4301	43.0059	29.2518	30.7488	RPA0145	Metal dependent phosphohydrolase with a response regulator receiver domain; observed by proteomics; Citation: Proteomics from VerBerkmoes et al. (2003) unpublished;	protein_coding
RPA0146	455.613	409.071	31.1419	29.4574	64.8866	80.2127	43.9957	58.4795	41.6328	35.0939	RPA0146	hypothetical protein;	protein_coding
RPA0147	67.3258	64.4596	60.9775	71.6222	126.571	147.484	103.281	121.991	101.069	98.6396	RPA0147	transcriptional regulator, ModE family;	protein_coding
RPA0148	10.1656	12.5596	51.3124	61.2827	41.8172	60.0647	28.1181	32.646	23.1458	27.2123	RPA0148	conserved hypothetical protein;	protein_coding
RPA0149	16.178	20.3162	20.1478	27.0381	15.6739	13.9402	18.2436	21.7397	17.8101	29.9217	RPA0149	possible ABC-type iron-siderophore transport system ATP-binding protein;	protein_coding
RPA0150	11.0557	15.4555	51.1735	44.0486	10.5052	11.4553	12.9233	18.0829	19.7097	37.615	RPA0150	putative ABC transporter, iron, hemin permease homolog;	protein_coding
RPA0151	25.4436	29.1094	52.8333	55.4489	25.5462	24.9883	33.1578	45.9267	40.766	88.2899	RPA0151	possible iron ABC transporter periplasmic binding protein;	protein_coding
RPA0152	33.2625	43.2536	49.5007	56.9003	195.29	145.092	202.114	225.669	191.152	333.388	RPA0152	Protein of unknown function, UPF0066;	protein_coding
RPA0153	27.5621	32.2342	173.157	180.357	22.8608	20.0387	25.0206	25.4372	21.7411	24.5621	RPA0153	possible outer membrane receptor for Fe transport;	protein_coding
RPA0154	9.18604	11.3548	17.663	19.9382	46.0724	52.7086	20.9242	29.3518	25.8687	21.2649	RPA0154	possible MotA/TolQ/ExbB proton channel family;	protein_coding
RPA0155	12.8775	24.0951	112.421	126.237	70.8987	104.962	36.083	45.3116	28.4324	22.7459	RPA0155	putative tolR/exbD protein;	protein_coding
RPA0156	11.2257	12.5625	81.2443	81.8107	18.134	15.3115	15.0814	21.0342	16.1504	30.54	RPA0156	tonB like protein;	protein_coding
RPA0157	39.7842	38.8331	163.867	189.683	297.392	188.376	179.154	142.489	171.876	213.549	RPA0157	conserved unknown protein; observed by proteomics; Citation: Proteomics from VerBerkmoes et al. (2003) unpublished;	protein_coding
RPA0158	637.761	635.401	76.5248	78.5343	175.076	137.85	305.968	309.453	462.583	820.718	rplU, L21	putative ribosomal protein L21; observed by proteomics; Citation: Proteomics from VerBerkmoes et al. (2003) unpublished;	protein_coding
RPA0159	7170.5	6933.47	2328.21	1684.04	5027.32	5394.84	7881.23	8118.6	12526.3	13516.4	rpmA, L27	ribosomal protein L27; observed by proteomics; Citation: Proteomics from VerBerkmoes et al. (2003) unpublished;	protein_coding
RPA0160	586.047	582.541	530.03	476.667	501.018	420.72	2931.69	2938.4	2039.66	1741.94	RPA0160	possible acetyltransferases.;	protein_coding
RPA0161	91.0559	90.3182	99.8692	94.9218	101.21	98.441	59.5202	68.972	50.7752	79.6022	RPA0161	Permeases of the drug/metabolite transporter (DMT) superfamily;	protein_coding
RPA0162	201.838	193.609	98.0471	74.1275	335.84	385.147	294.897	347.127	370.797	271.278	RPA0162	possible GTP-binding proteins; observed by proteomics; Citation: Proteomics from VerBerkmoes et al. (2003) unpublished;	protein_coding
RPA0163	61.28	67.9984	49.471	55.8023	27.9176	24.8947	24.2028	27.1895	26.7998	30.8949	proB	glutamate 5-kinase; observed by proteomics; Citation: Proteomics from VerBerkmoes et al. (2003) unpublished;	protein_coding
RPA0164	116.336	120.748	93.8401	81.9538	331.144	381.582	288.482	339.61	342.066	229.653	proA	gamma-glutamyl phosphate reductase; observed by proteomics; Citation: Proteomics from VerBerkmoes et al. (2003) unpublished;	protein_coding
RPA0165	43.5242	46.991	56.5793	54.7708	45.3369	42.7244	42.1029	59.538	72.405	55.0598	RPA0165	possible nicotinate-nucleotide adneylyltransferase;	protein_coding
RPA0166	1752.25	1719.09	2767.02	2649.27	3854.31	4289.51	1645.63	1720.16	2130.89	1997.88	RPA0166	Iojap-related protein;	protein_coding
RPA0167	156.519	167.735	411.289	474.273	265.344	271.295	205.479	251.939	395.734	399.868	RPA0167	DUF163;	protein_coding
RPA0168	98.5822	108.203	497.932	739.351	140.593	131.751	179.359	202.518	258.491	311.796	RPA0168	putative filament-A precursor;	protein_coding
RPA0169	772.775	781.74	469.989	503.4	1008.87	1031.51	1245.71	1300.35	1441.57	1541.56	ctpA	putative periplasmic carboxyl-terminal processing protease; observed by proteomics; Citation: Proteomics from VerBerkmoes et al. (2003) unpublished;	protein_coding
RPA0170	165.917	183.938	110.113	128.465	393.02	409.384	157.506	188.614	98.878	92.9858	RPA0170	conserved hypothetical protein;	protein_coding
RPA0171	460.895	493.917	2076.67	1655.31	294.238	260.324	202.746	186.04	248.787	212.192	invA1	putative dinucleoside polyphosphate hydrolase (AP4A pyrophosphatase) (invasion protein A, NUDIX family, NUDH subfamily.; observed by proteomics; Citation: Proteomics from VerBerkmoes et al. (2003) unpublished;	protein_coding
RPA0172	65.7691	68.246	57.6132	52.2888	32.868	31.2397	26.4951	25.8384	25.2517	33.3695	RPA0172	unknown protein;	protein_coding
RPA0173	97.2048	94.0951	73.3808	73.3347	39.7479	34.9619	41.7333	46.3887	39.3812	49.4918	RPA0173	putative sugar nucleotide dehydratase;	protein_coding
RPA0174	77.4377	73.3263	29.2769	31.1137	38.6789	36.0678	26.4861	41.141	28.5713	27.1574	invA2	putative dinucleoside polyphosphate hydrolase (AP4A pyrophosphatase) (invasion protein A, NUDIX family hydrolase, NUDH subfamily.; observed by proteomics; Citation: Proteomics from VerBerkmoes et al. (2003) unpublished;	protein_coding
RPA0175	1734.1	1716.35	93.2719	74.3405	154.168	163.931	215.874	242.493	251.811	278.265	atpC	putative H+-transporting ATP synthase epsilon chain.; observed by proteomics; Citation: Proteomics from VerBerkmoes et al. (2003) unpublished;	protein_coding
RPA0176	2738.54	2626.28	73.4023	71.6608	176.808	127.839	256.108	256.736	214.083	272.192	atpD	putative H+-transporting ATP synthase beta chain.; observed by proteomics; Citation: Proteomics from VerBerkmoes et al. (2003) unpublished;	protein_coding
RPA0177	1158.08	1150.36	25.2322	24.5969	77.0898	54.2475	96.8824	100.836	88.0148	112.911	atpG	putative H+-transporting ATP synthase gamma chain.; observed by proteomics; Citation: Proteomics from VerBerkmoes et al. (2003) unpublished;	protein_coding
RPA0178	2604.69	2552.45	119.01	104.317	684.455	570.058	591.841	603.08	499.263	576.475	atpA	putative H+-transporting ATP synthase alpha chain.; observed by proteomics; Citation: Proteomics from VerBerkmoes et al. (2003) unpublished;	protein_coding
RPA0179	391.66	398.58	94.4963	99.4824	215.909	162.5	342.789	307.526	491.109	604.172	atpH	putative H+-transporting ATP synthase delta chain.; observed by proteomics; Citation: Proteomics from VerBerkmoes et al. (2003) unpublished;	protein_coding
RPA0180	887.019	844.892	971.539	1036.91	2455.17	1489.37	1790.34	1361.88	4030.89	3293.05	rlpA1	Rare lipoprotein A;	protein_coding
RPA0181	37.209	40.8418	43.7155	45.8914	103.1	114.635	58.5677	68.4148	52.4959	58.2033	priA	putative priA family helicase (primosomal protein N', replication factor Y);	protein_coding
RPA0182	39.9964	47.1191	57.9666	76.5206	34.6123	37.7536	25.4834	29.6997	21.9388	19.138	xerC	putative site-specific recombinase, INTEGRASE/RECOMBINASE RIPX (xerC);	protein_coding
RPA0183	315.734	318.146	143.91	143.82	663.955	585.842	354.595	482.869	310.097	417.702	RPA0183	unknown protein; observed by proteomics; Citation: Proteomics from VerBerkmoes et al. (2003) unpublished;	protein_coding
RPA0184	82.421	77.4557	18.4031	15.9949	155.856	128.565	153.872	155.718	419.746	253.966	RPA0184	hypothetical protein;	protein_coding
RPA0185	175.74	180.421	120.491	113.979	92.4547	93.9521	70.0766	77.6587	56.0648	63.7416	dldH	dihydrolipoamide dehydrogenase, E3 component of 2-oxoglutarate and pyruvate dehydrogenase complexes; observed by proteomics; Citation: Proteomics from VerBerkmoes et al. (2003) unpublished;	protein_coding
RPA0186	62.6167	65.0058	26.5296	33.5613	34.6395	36.9064	29.2288	27.5723	23.3311	21.2973	RPA0186	putative short-chain dehydrogenase/reductase; observed by proteomics; Citation: Proteomics from VerBerkmoes et al. (2003) unpublished;	protein_coding
RPA0187	99.1867	102.297	132.734	155.956	59.2303	58.1936	64.263	42.9761	43.4223	52.6402	RPA0187	conserved hypothetical protein;	protein_coding
RPA0188	170.531	177.379	237.726	220.91	66.7055	75.6251	92.713	75.3973	101.257	104.061	sucB	dihydrolipoamide succinyl transferase; observed by proteomics; Citation: Proteomics from VerBerkmoes et al. (2003) unpublished;	protein_coding
RPA0189	311.683	313.441	194.026	193.494	204.83	199.225	246.306	184.65	242.251	244.538	sucA	putative alpha-ketoglutarate dehydrogenase (E1 subunit); observed by proteomics; Citation: Proteomics from VerBerkmoes et al. (2003) unpublished;	protein_coding
RPA0190	571.631	609.608	165.296	172.032	56.4468	57.7781	71.8505	78.4671	45.8496	57.6011	sucD	succinyl-CoA synthetase alpha-subunit; observed by proteomics; Citation: Proteomics from VerBerkmoes et al. (2003) unpublished;	protein_coding
RPA0191	924.552	906.577	92.5114	88.4821	139.597	110.525	216.621	239.857	119.206	172.859	sucC	succinyl-coA synthetase beta chain; observed by proteomics; Citation: Proteomics from VerBerkmoes et al. (2003) unpublished;	protein_coding
RPA0192	776.82	728.323	382.52	391.149	358.556	354.133	347.281	378.574	215.809	248.243	mdh	malate dehydrogenase; observed by proteomics; Citation: Proteomics from VerBerkmoes et al. (2003) unpublished;	protein_coding
RPA0193	96.5195	98.05	102.928	129.052	68.0603	67.4756	61.631	64.9418	58.6873	75.6119	RPA0193	AFG1-like ATPase; observed by proteomics; Citation: Proteomics from VerBerkmoes et al. (2003) unpublished;	protein_coding
RPA0194	125.142	142.55	142.618	123.527	262.547	279.559	220.318	272.12	244.474	263.712	RPA0194	2'_5' RNA ligase;	protein_coding
RPA0195	74.3469	77.109	103.721	113.214	176.343	145.255	255.968	250.932	446.223	381.621	tesA	putative acyl-CoA thioesterase precursor;	protein_coding
RPA0196	85.9305	99.2313	47.7225	41.1964	227.236	203.244	248.877	197.507	437.113	343.797	RPA0196	putative ABC transporter, ATP-binding protein; observed by proteomics; Citation: Proteomics from VerBerkmoes et al. (2003) unpublished;	protein_coding
RPA0197	48.1711	55.9751	62.7976	70.3282	55.4022	54.8015	37.9296	40.9045	50.3105	58.9168	RPA0197	possible ABC transporter permeases;	protein_coding
RPA0198	3532.23	3388.83	3150.9	2848.84	14901.6	11272.7	19038	15303.9	31139.9	23442.6	RPA0198	possible acetate transporter, stationary-phase anti-death (SAD) family;	protein_coding
RPA0199	67.6773	77.8482	195.958	279.543	49.4544	46.6826	46.8578	43.7683	46.1281	66.8902	RPA0199	putative phosphinothricin acetyltransferase;	protein_coding
RPA0200	322.749	281.573	1525.43	1378.65	595.649	696.707	469.872	486.616	311.304	342.327	RPA0200	conserved hypothetical protein;	protein_coding
RPA0201	146.211	149.317	79.1262	78.2549	459.332	376.295	990.935	597.333	1741.67	2121.21	RPA0201	conserved hypothetical protein;	regulatory
RPA0202	521.748	515.965	116.5	106.473	262.896	245.116	199.988	196.934	166.413	228.919	acnA	aconitate hydratase; observed by proteomics; Citation: Proteomics from VerBerkmoes et al. (2003) unpublished;	protein_coding
RPA0203	61.5895	70.3149	109.975	171.309	166.303	176.491	111.186	145.663	120.921	126.725	cycV, ccmA	heme exporter protein A (heme ABC transporter ATP-binding protein), cytochrome c biogenesis;	protein_coding
RPA0204	22.0674	31.217	6.48093	10.7134	30.5277	27.3538	26.5153	24.1003	31.7756	29.7194	cycW, ccmB	putative heme exporter protein B (heme ABC transporter membrane protein), cytochrome c biogenesis;	protein_coding
RPA0205	176.738	196.192	38.7254	45.0533	243.495	282.849	232.896	229.952	203.895	200.84	cycZ, ccmC	heme exporter protein C (ABC transporter permease component);	protein_coding
RPA0206	172.088	174.073	78.6091	89.0166	143.075	134.563	78.4859	94.4308	75.028	81.8313	cycY, ccmG	putative cytochrome c biogenesis protein, thiol:disulfide interchange protein; observed by proteomics; Citation: Proteomics from VerBerkmoes et al. (2003) unpublished;	protein_coding
RPA0207	295.662	464.673	33.87	21.9608	318.273	410.128	335.632	249.468	202.552	204.838	RPA0207	unknown protein; observed by proteomics; Citation: Proteomics from VerBerkmoes et al. (2003) unpublished;	protein_coding
RPA0208	156.672	162.624	19.5744	17.7461	167.733	148.336	56.879	57.3864	47.4689	62.5332	ispZ	possible intracellular septation protein (ispZ family);	protein_coding
RPA0209	184.744	191.023	52.3406	50.0547	376.278	385.678	200.943	235.443	137.479	158.486	ftsY	putative cell division protein FtsY; observed by proteomics; Citation: Proteomics from VerBerkmoes et al. (2003) unpublished;	protein_coding
RPA0210	73.2699	76.5791	65.5425	67.7365	122.577	126.835	88.1436	105.583	97.9241	112.047	RPA0210	Pseudouridine synthase:Pseudouridine synthase, Rlu;	protein_coding
RPA0211	456.975	449.602	161.749	159.047	581.892	503.239	652.329	583.901	419.059	484.39	RPA0211	acetyl-CoA synthetase; observed by proteomics; Citation: Proteomics from VerBerkmoes et al. (2003) unpublished;	protein_coding
RPA0212	79.9127	82.2091	24.0384	15.9783	170.572	207.629	57.4923	66.566	49.9328	55.3455	RPA0212	ErfK/YbiS/YcfS/YnhG;	protein_coding
RPA0213	113.172	124.312	24.4768	21.4431	372.475	462.54	206.515	209.189	179.427	198.513	RPA0213	possible OmpA family member; observed by proteomics; Citation: Proteomics from VerBerkmoes et al. (2003) unpublished;	protein_coding
RPA0214	11.2365	15.3164	20.7241	22.1634	166.636	77.1254	171.617	84.101	181.672	262.4	RPA0214	hypothetical protein;	protein_coding
RPA0215	17.6446	17.7525	11.851	8.69925	534.677	265.181	452.186	249.477	572.078	711.12	RPA0215	possible general stress protein 26; observed by proteomics; Citation: Proteomics from VerBerkmoes et al. (2003) unpublished;	protein_coding
RPA0216	546.625	520.388	31.1074	16.9371	54.3573	46.8702	100.768	85.1732	112.519	138.279	sdhB	succinate dehydrogenase iron-sulfur protein subunit; observed by proteomics; Citation: Proteomics from VerBerkmoes et al. (2003) unpublished;	protein_coding
RPA0217	486.775	526.662	43.0995	41.3566	69.7662	70.3522	75.8713	78.7196	96.3552	102.705	sdhA	succinate dehydrogenase flavoprotein subunit; observed by proteomics; Citation: Proteomics from VerBerkmoes et al. (2003) unpublished;	protein_coding
RPA0218	256.594	271.95	27.3447	38.6523	64.0924	67.3063	79.7204	79.2044	76.7873	75.9702	sdhD	succinate dehydrogenase cytochrome b small subunit;	protein_coding
RPA0219	377.949	361.825	93.021	95.7244	87.1585	68.5094	134.657	98.0867	116.981	167.054	sdhC	succinate dehydrogenase membrane anchor/cytochrome b subunit;	protein_coding
RPA0220	124.413	125.41	70.8317	67.833	37.0946	37.0027	26.1588	32.7625	35.2714	45.0685	czcD	putative cation efflux system protein;	protein_coding
RPA0221	78.9208	77.8218	14.7583	16.0176	60.1129	56.7602	116.957	112.257	61.0819	85.5559	matB	malonyl CoA synthetase; observed by proteomics; Citation: Proteomics from VerBerkmoes et al. (2003) unpublished;	protein_coding
RPA0222	19.235	16.3908	77.8935	76.3149	339.221	98.594	2290.69	287.133	486.968	849.592	RPA0222	Beta-Ig-H3/Fasciclin domain; observed by proteomics; Citation: Proteomics from VerBerkmoes et al. (2003) unpublished;	protein_coding
RPA0223	24.8603	22.4042	799.198	775.08	216.582	164.363	295.316	238.489	173.34	271.077	RPA0223	conserved hypothetical protein;	protein_coding
RPA0224	21.6866	20.5045	69.6246	50.7702	60.3435	53.8762	144.848	136.617	96.0687	139.796	RPA0224	similar to eukaryotic molybdopterin oxidoreductase:Tat pathway signal;	protein_coding
RPA0225	118.689	115.278	91.6492	90.1661	802.466	817.638	966.704	941.258	675.038	884.424	sodC	putative superoxide dismutase (Cu/Zn); observed by proteomics; Citation: Proteomics from VerBerkmoes et al. (2003) unpublished;	protein_coding
RPA0226	12.2679	12.6338	77.0074	86.4464	44.0401	42.4715	83.4716	84.1901	91.6631	119.663	RPA0226	Major Facilitator Family (MFS) transporter;	protein_coding
RPA0227	329.519	338.216	28.2909	24.3303	139.291	132.489	211.583	243.444	133.652	166.633	leuB	beta-isopropylmalate dehydrogenase; observed by proteomics; Citation: Proteomics from VerBerkmoes et al. (2003) unpublished;	protein_coding
RPA0228	1751.76	1768.69	949.187	1487.43	801.538	576.258	745.418	676.901	1390.59	1629.24	RPA0228	unknown protein; observed by proteomics; Citation: Proteomics from VerBerkmoes et al. (2003) unpublished;	protein_coding
RPA0229	81.7224	79.4438	76.3997	99.9519	46.0265	54.0212	21.6935	27.2966	19.7479	22.0535	RPA0229	hypothetical protein;	protein_coding
RPA0230	417.317	378.272	151.159	141.204	517.357	516.676	591.916	616.308	739.795	667.467	asdB	aspartate-semialdehyde dehydrogenase; observed by proteomics; Citation: Proteomics from VerBerkmoes et al. (2003) unpublished;	protein_coding
RPA0231	122.86	114.195	101.985	101.607	76.2481	80.437	68.6389	77.4419	53.2356	55.421	RPA0231	Uncharacterized protein family UPF0114;	protein_coding
RPA0232	111.673	111.57	30.9485	21.6181	138.859	148.232	157.504	196.013	79.7031	70.2083	RPA0232	putative carbonic anhydrase; observed by proteomics; Citation: Proteomics from VerBerkmoes et al. (2003) unpublished;	protein_coding
RPA0233	145.143	172.261	13.3781	12.3461	95.9816	128.04	79.0114	94.9886	48.2541	56.3895	RPA0233	putative Citrate lyase beta chain (acyl lyase subunit) (citE); observed by proteomics; Citation: Proteomics from VerBerkmoes et al. (2003) unpublished;	protein_coding
RPA0234	76.7482	84.9949	24.1508	25.2322	18.3808	17.8376	13.8693	21.5329	11.7785	15.5384	RPA0234	methyl-accepting chemotaxis receptor/sensory transducer;	protein_coding
RPA0235	583.195	563.994	163.333	169.244	419.013	361.609	836.928	812.857	459.183	527.055	leuD	3-isopropylmalate dehydratase small subunit; observed by proteomics; Citation: Proteomics from VerBerkmoes et al. (2003) unpublished;	protein_coding
RPA0236	87.1565	77.6338	44.0484	49.0194	199.252	166.243	195.516	193.282	99.8042	134.416	RPA0236	conserved unknown protein; observed by proteomics; Citation: Proteomics from VerBerkmoes et al. (2003) unpublished;	protein_coding
RPA0237	642.836	746.836	56.7458	43.2183	877.267	1049.33	887.611	613.937	1939.5	1883.09	RPA0237	conserved hypothetical protein;	protein_coding
RPA0238	50.5394	69.4906	93.4668	63.9917	206.841	343.912	179.55	194.955	157.009	80.4341	RPA0238	hypothetical protein;	protein_coding
RPA0239	56.4886	68.3411	25.4297	25.9844	170.4	180.454	216.812	134.723	137.412	150.481	RPA0239	hypothetical protein;	protein_coding
RPA0240	235.186	248.102	92.0102	95.0765	33.6903	30.6987	195.028	217.799	94.5709	89.8885	leuC	3-isopropylmalate dehydratase; observed by proteomics; Citation: Proteomics from VerBerkmoes et al. (2003) unpublished;	protein_coding
RPA0241	804.4	829.994	185.448	138.921	843.253	835.856	1389.28	1329.83	1103.43	1135.48	rplS, L19	50s ribosomal protein L19; observed by proteomics; Citation: Proteomics from VerBerkmoes et al. (2003) unpublished;	protein_coding
RPA0242	95.8914	101.251	55.4004	54.7999	53.7311	56.5613	30.0847	32.3387	36.9665	54.2047	trmD	putative tRNA (guanine-N1)-methyltransferase; observed by proteomics; Citation: Proteomics from VerBerkmoes et al. (2003) unpublished;	protein_coding
RPA0243	300.363	344.22	25.0912	28.4799	31.8757	41.1577	33.3332	44.8908	41.7101	44.6603	rimM	putative 16S rRNA processing protein.; observed by proteomics; Citation: Proteomics from VerBerkmoes et al. (2003) unpublished;	protein_coding
RPA0244	947.961	951.819	83.7736	71.9771	72.1431	58.8433	57.1451	78.2819	53.3872	80.2031	rpsP, S16	ribosomal protein S16; observed by proteomics; Citation: Proteomics from VerBerkmoes et al. (2003) unpublished;	protein_coding
RPA0245	250.879	264.011	67.2097	59.6472	108.716	114.335	128.239	130.962	134.998	145.451	ffh/ftsY	signal recognition particle protein; observed by proteomics; Citation: Proteomics from VerBerkmoes et al. (2003) unpublished;	protein_coding
RPA0246	30.5013	28.7134	40.5034	50.9467	38.2187	44.8771	40.3643	46.8748	57.0247	51.7189	RPA0246	PilT protein, N-terminal;	protein_coding
RPA0247	14.292	17.933	30.8592	29.9816	43.7978	35.0866	32.8921	31.5553	34.3095	36.6118	romA	putative outer membrane protein;	protein_coding
RPA0248	129.177	156.163	30.2192	32.539	329.945	364.999	166.116	173.245	110.683	110.191	bp26	DUF541; observed by proteomics; Citation: Proteomics from VerBerkmoes et al. (2003) unpublished;	protein_coding
RPA0249	119.912	116.384	79.1999	66.7603	219.279	219.039	185.402	197.239	152.255	190.719	RPA0249	hypothetical protein;	protein_coding
RPA0250	168.064	172.443	77.8585	68.4846	260.315	275.761	291.03	286.318	371.024	247.868	dapF	diaminopimelate epimerase; observed by proteomics; Citation: Proteomics from VerBerkmoes et al. (2003) unpublished;	protein_coding
RPA0251	30.455	33.0036	26.491	31.366	29.9681	34.932	41.2793	37.5245	44.8387	34.0787	RPA0251	MiaB-like tRNA modifying enzyme;	protein_coding
RPA0252	15.0949	15.0449	12.3264	13.2193	33.8452	28.3806	23.7772	24.4939	11.1287	11.6594	RPA0252	conserved hypothetical protein;	protein_coding
RPA0253	207.712	210.267	42.5957	41.4462	50.7964	42.7376	44.0186	37.1992	35.0297	39.1849	RPA0253	DUF589; observed by proteomics; Citation: Proteomics from VerBerkmoes et al. (2003) unpublished;	protein_coding
RPA0254	97.4058	110.778	15.4427	12.3371	50.082	63.875	30.8318	31.7088	23.0592	21.7853	gpdA	putative glycerol-3-phosphate dehydrogenase; observed by proteomics; Citation: Proteomics from VerBerkmoes et al. (2003) unpublished;	protein_coding
RPA0255	127.793	144.206	89.1779	94.6002	164.063	180.917	110.428	113.163	80.3626	86.8412	gcp	putative o-sialoglycoprotein endopeptidase (gcp);	protein_coding
RPA0256	157.846	181.764	110.302	102.029	190.973	168.77	143.997	148.244	206.049	235.538	RPA0256	putative UROPORPHYRINOGEN-III synthase; observed by proteomics; Citation: Proteomics from VerBerkmoes et al. (2003) unpublished;	protein_coding
RPA0257	166.849	200.124	181.424	203.155	108.792	97.1878	127.22	133.466	176.073	173.085	RPA0257	conserved unknown protein; observed by proteomics; Citation: Proteomics from VerBerkmoes et al. (2003) unpublished;	protein_coding
RPA0258	231.042	288.254	35.1741	33.4137	178.036	230.643	140.008	164.497	109.218	96.263	RPA0258	unknown protein; observed by proteomics; Citation: Proteomics from VerBerkmoes et al. (2003) unpublished;	protein_coding
RPA0259	10927.2	10888	2107.93	1716.53	17649.3	18235.1	11633.9	13909.3	8464.19	7368.45	RPA0259	HTransmembrane sensor and HAMP domains; observed by proteomics; Citation: Proteomics from VerBerkmoes et al. (2003) unpublished;	protein_coding
RPA0260	650.415	721.337	265.642	259.452	399.205	401.214	588.387	525.904	711.285	1011.42	RPA0260	possible photosynthesis gene regulator, AppA/PpaA family;	protein_coding
RPA0261	542.304	576.888	54.7115	44.5975	165.593	198.236	114.238	131.303	59.5438	73.8838	RPA0261	unknown protein; observed by proteomics; Citation: Proteomics from VerBerkmoes et al. (2003) unpublished;	protein_coding
RPA0262	125.537	130.043	20.9155	28.5194	58.4574	55.9466	65.429	71.7975	42.217	41.7322	rlp2	ribulose bisphosphate carboxylase-like protein; rubisco-like protein; observed by proteomics; Citation: Proteomics from VerBerkmoes et al. (2003) unpublished;	protein_coding
RPA0263	109.534	109.093	25.2588	17.7135	62.3257	53.4862	57.4199	66.3507	31.9627	49.6126	RPA0263	Protein of unknown function UPF0047;	protein_coding
RPA0264	50.2491	56.2619	49.6806	41.5124	43.0513	50.6463	33.478	46.2492	40.9959	41.4203	RPA0264	possible O-antigen acetylase;	protein_coding
RPA0265	36.8068	38.1624	58.0057	56.3945	36.7425	32.1153	25.4636	29.5282	28.3888	32.4932	algJ	possible AlgJ protein, required for O-acetylation of alginate in Pseudomonas aeruginosa.;	protein_coding
RPA0266	27.5768	29.1222	210.494	230.837	37.2222	30.4376	27.1634	30.3218	26.8339	34.5906	RPA0266	putative alginate o-acetyltransferase AlgI;	protein_coding
RPA0267	355.994	367.401	176.54	158.765	359.573	313.971	393.184	347.949	542.13	423.932	trx	possible thioredoxin; observed by proteomics; Citation: Proteomics from VerBerkmoes et al. (2003) unpublished;	protein_coding
RPA0268	220.094	213.925	90.3588	102.163	82.2586	59.2503	111.575	95.7132	95.2088	95.296	RPA0268	putative Lon family ATP-dependent protease; observed by proteomics; Citation: Proteomics from VerBerkmoes et al. (2003) unpublished;	protein_coding
RPA0269	295.041	277.355	78.6946	77.95	158.391	112.053	178.528	142.825	130.655	149.322	RPA0269	DUF343; observed by proteomics; Citation: Proteomics from VerBerkmoes et al. (2003) unpublished;	protein_coding
RPA0270	159.831	170.276	41.0316	36.6129	222.007	275.392	196.314	239.233	241.169	232.849	ubiH	putative UbiH protein, 2-octaprenyl-6-methoxyphenol 4-monoxygenase; observed by proteomics; Citation: Proteomics from VerBerkmoes et al. (2003) unpublished;	protein_coding
RPA0271	87.8602	96.1177	98.2589	98.8142	81.6668	90.7917	101.492	108.564	77.9802	77.5281	tesB	acyl-CoA thioesterase II; Citation: Kuveret et al. (1995) J. Arch. Microbiol. 164:337-345;	protein_coding
RPA0272	520.456	494.237	37.9509	33.2569	112.359	136.992	157.268	177.4	89.2371	84.491	glnK1	GlnK, nitrogen regulatory protein P-II; observed by proteomics; Citation: Proteomics from VerBerkmoes et al. (2003) unpublished;	protein_coding
RPA0273	116.334	110.146	165.006	191.51	29.7916	23.1917	50.1615	53.8403	52.5797	55.9557	amtB1	ammonium transporter AmtB;	protein_coding
RPA0274	43.5716	40.4264	79.155	67.845	102.633	97.4936	72.1694	124.747	82.8856	90.9053	glnK2	GlnK, nitrogen regulatory protein P-II; observed by proteomics; Citation: Proteomics from VerBerkmoes et al. (2003) unpublished;	protein_coding
RPA0275	52.249	57.1822	41.5659	29.027	42.4222	31.8095	44.6963	54.1881	57.8478	64.1576	amtB2	putative ammonium transporter AmtB; observed by proteomics; Citation: Proteomics from VerBerkmoes et al. (2003) unpublished;	protein_coding
RPA0276	27.3811	23.03	1844.79	1340.69	105.839	88.5669	59.3415	68.178	53.2385	56.8221	RPA0276	PAP/25A core domain:DNA polymerase, beta-like region;	protein_coding
RPA0277	10.2325	9.08573	143.706	107.229	11.3313	11.1426	6.08054	11.7988	6.27173	19.4462	RPA0277	conserved hypothetical protein;	protein_coding
RPA0278	121.167	127.453	104.836	120.482	118.503	132.353	79.1072	84.6903	62.555	69.4191	RPA0278	putative N-succinyldiaminopimelate aminotransferase;	protein_coding
RPA0279	148.851	166.825	26.7766	23.3738	75.483	75.947	40.1279	38.4701	32.7082	33.945	RPA0279	possible FtsK/SpoIIIE family;	protein_coding
RPA0280	155.99	159.135	110.929	104.145	236.882	304.858	126.633	160.109	137.795	149.742	RPA0280	unknown protein; observed by proteomics; Citation: Proteomics from VerBerkmoes et al. (2003) unpublished;	protein_coding
RPA0281	78.281	82.7623	84.8697	102.324	22.9965	19.5453	21.3108	23.3256	25.5663	33.9579	xthA1	possible exodeoxyribonuclease III;	protein_coding
RPA0282	108.837	118.432	410.318	352.629	149.914	167.707	132.817	150.196	128.5	96.0022	RPA0282	Cyclic nucleotide binding protein;	protein_coding
RPA0283	467.568	444.504	205.351	168.476	796.598	845.768	1107	1115.14	1348.66	862.36	RPA0283	two-component transcriptional regulator, winged helix family; observed by proteomics; Citation: Proteomics from VerBerkmoes et al. (2003) unpublished;	protein_coding
RPA0284	33.9428	43.5673	91.1047	82.5716	30.5584	48.1068	26.6904	28.3407	19.9655	23.2917	RPA0284	conserved hypothetical protein;	protein_coding
RPA0285	111.022	114.208	44.4556	55.4879	20.0422	21.4683	23.0243	27.4761	20.4604	29.9097	RPA0285	Protein of unknown function UPF0001;	protein_coding
RPA0286	113.473	121.067	107.191	142.03	264.057	338.799	147.493	175.819	27.6055	30.1929	RPA0286	putative diguanylate cyclase (GGDEF) with HAMP domain;	protein_coding
RPA0287	307.848	321.562	39.3127	43.7604	77.0345	67.8905	55.1147	62.2058	36.2658	44.345	leuS	leucyl-tRNA synthetase; observed by proteomics; Citation: Proteomics from VerBerkmoes et al. (2003) unpublished;	protein_coding
RPA0288	639.65	614.126	1166.41	1259.25	392.354	431.569	300.97	299.956	270.105	281.646	RPA0288	conserved unknown protein; observed by proteomics; Citation: Proteomics from VerBerkmoes et al. (2003) unpublished;	protein_coding
RPA0289	81.2089	87.7425	30.7241	41.7103	17.8703	15.0147	33.9841	43.2747	24.6179	37.5483	RPA0289	conserved hypothetical protein;	protein_coding
RPA0290	248.811	253.106	60.0059	86.4112	16.3466	15.5057	40.9502	39.1511	28.4764	50.5343	RPA0290	hypothetical protein;	protein_coding
RPA0291	155.513	154.967	47.7373	67.3093	23.5931	21.9226	46.03	43.8424	32.7029	50.8852	parB1	chromosome partitioning protein, ParB; observed by proteomics; Citation: Proteomics from VerBerkmoes et al. (2003) unpublished;	protein_coding
RPA0292	284.795	311.512	161.598	176.103	332.898	430.801	87.8703	97.9314	97.7395	111.385	parA	chromosome partitioning protein, ParA; observed by proteomics; Citation: Proteomics from VerBerkmoes et al. (2003) unpublished;	protein_coding
RPA0293	238.134	229.447	734.296	1114.09	63.8704	44.6884	77.5575	59.168	80.5626	111.976	gidB	putative glucose inhibited division protein B (GidB);	protein_coding
RPA0294	92.147	84.6313	63.3896	83.2115	173.601	184.966	143.559	152.758	117.752	137.133	gidA	putative glucose inhibited division protein A (GidA);	protein_coding
RPA0295	34.4521	33.9839	40.5572	40.6256	84.1777	89.6613	68.4744	74.2343	49.2599	56.5571	trmE, mnmE	putative GTPase involved in synthesis of 5-methylaminomethyl-2-thiouridine, found in the wobble position of some tRNA's.;	protein_coding
RPA0296	815.913	802.382	897.153	1061.44	80.7923	81.9149	81.7768	97.5503	97.3316	126.815	rho	transcription termination factor rho; observed by proteomics; Citation: Proteomics from VerBerkmoes et al. (2003) unpublished;	protein_coding
RPA0297	250.161	251.876	931.909	761.673	227.537	163.013	196.642	211.721	124.796	133.864	RPA0297	conserved hypothetical protein;	protein_coding
RPA0298	231.223	206.873	202.108	181.436	44.4679	50.6664	32.6749	39.2502	23.4317	35.9321	RPA0298	DUF299;	protein_coding
RPA0299	84.3329	92.2917	9.34376	15.0963	32.7683	24.7407	19.4537	21.3045	16.6946	21.6866	maf1	putative maf protein;	protein_coding
RPA0300	78.2655	82.9716	28.3306	36.2801	67.4278	73.2919	68.6305	81.5519	37.6928	43.6636	coaE	putative dephospho-CoA kinase CoaE; observed by proteomics; Citation: Proteomics from VerBerkmoes et al. (2003) unpublished;	protein_coding
RPA0301	288.573	310.353	198.396	142.067	172.739	224.258	78.3727	84.1495	52.0623	50.0981	dnaQ, mutD	putative DNA polymerase III epsilon chain;	protein_coding
RPA0302	803.884	763.785	494.312	638.809	65.1738	71.947	102.226	79.5085	43.486	63.3041	secB	putative protein-export protein SecB; observed by proteomics; Citation: Proteomics from VerBerkmoes et al. (2003) unpublished;	protein_coding
RPA0303	465.786	469.274	217.895	230.679	801.642	654.976	1030.07	928.931	1999.31	1232.4	RPA0303	conserved unknown protein; observed by proteomics; Citation: Proteomics from VerBerkmoes et al. (2003) unpublished;	protein_coding
RPA0304	84.7501	88.0782	90.4051	108.157	101.329	98.4608	94.1631	99.4895	150.542	118.583	RPA0304	possible outer membrane lipoprotein GNA33, membrane-bound lytic murein transglycosylase;	protein_coding
RPA0305	42.1605	49.671	29.7979	29.2596	11.5705	13.2793	15.9409	11.4134	15.2595	18.6272	RPA0305	possible DNA mismatch repair protein (MutS);	protein_coding
RPA0306	186.441	186.959	30.427	31.1297	78.0011	68.1581	95.1219	103.899	94.2071	63.2287	hslU	heat shock protein HslU, proteasome-related ATPase subunit; observed by proteomics; Citation: Proteomics from VerBerkmoes et al. (2003) unpublished;	protein_coding
RPA0307	89.2287	92.6212	52.6996	42.1002	22.5447	16.0337	22.5146	30.8347	24.4658	29.8477	RPA0307	conserved hypothetical protein;	protein_coding
RPA0308	182.778	179.412	40.2211	38.1519	97.5623	88.6174	163.383	174.8	248.062	228.708	hslV	heat shock protein HslV, proteasome-related peptidase subunit; observed by proteomics; Citation: Proteomics from VerBerkmoes et al. (2003) unpublished;	protein_coding
RPA0309	337.247	329.705	34.6154	27.9798	335.284	292.982	314.208	314.534	242.77	240.249	hisB	imidazoleglycerol-phosphate dehydratase; observed by proteomics; Citation: Proteomics from VerBerkmoes et al. (2003) unpublished;	protein_coding
RPA0310	97.3165	118.53	81.8252	71.7926	55.9577	65.4537	49.421	63.1944	75.0916	60.9457	RPA0310	conserved hypothetical protein;	protein_coding
RPA0311	243.409	237.981	41.1821	38.8984	46.2197	34.2423	73.8708	72.4387	64.6115	60.7368	hisH	imidazoleglycerol-phosphate synthase, amidotransferase component; observed by proteomics; Citation: Proteomics from VerBerkmoes et al. (2003) unpublished;	protein_coding
RPA0312	270.273	284.294	25.9366	25.252	36.3519	38.8848	40.415	47.8969	34.862	33.4846	hisA	phosphoribosylformimino-5-aminoimidazole carboxamide ribotide isomerase; observed by proteomics; Citation: Proteomics from VerBerkmoes et al. (2003) unpublished;	protein_coding
RPA0313	182.391	186.639	32.8098	31.3655	35.0405	31.4172	29.5152	28.354	27.693	23.8038	hisF	imidazoleglycerol-phosphate synthase, cyclase subunit; observed by proteomics; Citation: Proteomics from VerBerkmoes et al. (2003) unpublished;	protein_coding
RPA0314	242.537	237.736	154.399	148.941	70.3056	92.4138	68.986	68.4813	68.1244	53.261	hisE1	putative phosphoribosyl-ATP pyrophosphatase; observed by proteomics; Citation: Proteomics from VerBerkmoes et al. (2003) unpublished;	protein_coding
RPA0315	119.698	111.249	37.3196	43.5774	35.5362	42.2932	49.6699	58.3512	36.1847	38.4326	coaA	pantothenate kinase (RTS protein);	protein_coding
RPA0316	6.77788	6.24191	8.25587	11.8341	18.053	13.2667	16.0951	18.2899	10.4319	13.1309	RPA0316	conserved hypothetical protein;	protein_coding
RPA0317	32.3206	33.7544	49.624	78.6823	100.815	77.3259	49.8799	44.0666	13.8363	16.8825	RPA0317	sensor histidine kinase with a response regulator receiver domain;	protein_coding
RPA0318	28.0781	35.3555	301.831	172.589	467.752	609.771	327.041	378.454	151.616	128.884	RPA0318	putative Mg(2+) chelatase family protein;	protein_coding
RPA0319	4.42376	5.17257	13.6554	16.6958	6.06564	20.6921	14.7495	11.9733	11.3813	13.0896	RPA0319	hypothetical protein;	protein_coding
RPA0320	6.04001	5.91948	25.0894	21.5122	6.52157	16.6933	7.39531	9.81873	8.1333	12.6186	RPA0320	autoinducer (acylhomoserine lactone) synthase;	protein_coding
RPA0321	202.24	191.951	312.876	362.098	335.833	326.794	239.735	269.795	176.053	186.022	RPA0321	two-component transcriptional regulator, LuxR family;	protein_coding
RPA0322	106.965	105.013	25.6823	29.2572	36.7686	36.0459	46.0215	55.769	24.9866	25.3976	gshB	putative glutathione synthetase; observed by proteomics; Citation: Proteomics from VerBerkmoes et al. (2003) unpublished;	protein_coding
RPA0323	30.8414	35.9231	8.95744	23.6472	16.4644	14.1483	10.9604	13.357	8.33585	9.14809	RPA0323	Protein of unknown function UPF0102;	protein_coding
RPA0324	141.701	143.379	452.56	442.878	134.991	157.469	89.933	98.0221	91.8464	87.8644	RPA0324	Uroporphyrin-III C/tetrapyrrole (Corrin/Porphyrin) methyltransferase;	protein_coding
RPA0325	99.6561	122.59	86.3068	95.233	179.445	218.892	94.3194	99.1463	82.8995	67.053	RPA0325	conserved unknown protein; observed by proteomics; Citation: Proteomics from VerBerkmoes et al. (2003) unpublished;	protein_coding
RPA0326	83.5625	82.5238	92.6375	85.4543	177.441	187.38	92.1934	113.281	44.3168	48.2723	RPA0326	DUF24, predicted transcriptional regulator, related to MarR family;	protein_coding
RPA0327	175.071	185.824	36.7958	41.1262	98.3959	106.652	38.4623	44.3201	35.32	36.1556	hemN2	possible oxygen-independent coproporphyrinogen III oxidase (hemN);	protein_coding
RPA0328	218.614	243.833	70.5704	66.4598	206.242	232.283	71.1754	81.1067	39.5854	29.8651	RPA0328	Ham1-like protein; observed by proteomics; Citation: Proteomics from VerBerkmoes et al. (2003) unpublished;	protein_coding
RPA0329	85.8134	93.9482	23.2151	26.8904	45.2734	53.2987	62.024	95.9483	26.9799	25.118	rph	ribonuclease PH; observed by proteomics; Citation: Proteomics from VerBerkmoes et al. (2003) unpublished;	protein_coding
RPA0330	142.099	143.248	151.253	145.843	268.609	292.614	230.425	236.715	221.629	189.17	hrcA	transcriptional repressor of class I heat shock genes;	protein_coding
RPA0331	444.327	499.679	91.3451	75.4072	681.573	729.426	1100.47	1172.62	2031.74	1422.32	RPA0331	possible heat shock protein (HSP-70 COFACTOR), grpE; observed by proteomics; Citation: Proteomics from VerBerkmoes et al. (2003) unpublished;	protein_coding
RPA0332	188.067	187.221	81.7142	69.9891	716.492	678.438	504.066	575.937	419.743	483.097	RPA0332	conserved unknown protein; observed by proteomics; Citation: Proteomics from VerBerkmoes et al. (2003) unpublished;	protein_coding
RPA0333	1988.49	1907.88	662.961	567.25	2936.64	2034.22	5534.88	5065.82	8418.64	5792.63	dnaK	heat shock protein DnaK (70); observed by proteomics; Citation: Proteomics from VerBerkmoes et al. (2003) unpublished;	protein_coding
RPA0334	214.441	214.667	521.577	834.233	159.194	116.524	133.61	108.976	187.731	191.199	dnaJ	heat shock protein DnaJ (40); observed by proteomics; Citation: Proteomics from VerBerkmoes et al. (2003) unpublished;	protein_coding
RPA0335	496.364	492.925	987.407	1079.19	492.412	280.269	371.208	349.7	517.105	521.232	RPA0335	putative phospholipid N-methyltransferase;	protein_coding
RPA0336	60.5132	63.7827	54.3529	54.3191	98.2549	86.7683	81.3419	89.1326	48.1358	51.0931	RPA0336	NADPH-dependent FMN reductase;	protein_coding
RPA0337	152.548	167.943	45.3143	37.3944	111.714	101.878	93.3193	95.8541	43.4742	53.715	pyrF	orotidine 5`-phosphate decarboxylase; observed by proteomics; Citation: Proteomics from VerBerkmoes et al. (2003) unpublished;	protein_coding
RPA0338	261.43	221.684	66.5471	45.8779	255.24	250.212	219.881	250.06	113.337	137.775	RPA0338	conserved unknown protein; observed by proteomics; Citation: Proteomics from VerBerkmoes et al. (2003) unpublished;	protein_coding
RPA0339	130.867	152.595	72.2191	68.4588	223.098	263.724	213.591	242.446	183.21	160.028	dapB	dihydrodipicolinate reductase; observed by proteomics; Citation: Proteomics from VerBerkmoes et al. (2003) unpublished;	protein_coding
RPA0340	287.751	299.739	97.1004	97.8984	165.515	127.39	259.767	289.282	223.97	167.089	pgm1	phosphoglycerate mutase; observed by proteomics; Citation: Proteomics from VerBerkmoes et al. (2003) unpublished;	protein_coding
RPA0341	62.5688	66.4792	101.793	108.784	158.125	177.438	96.2333	117.285	59.4333	67.5688	ogt	possible Ada polyprotein (O6-methylguanine-DNA methyltransferase);	protein_coding
RPA0342	43.1541	43.9206	244.577	222.75	56.4423	51.1377	36.5588	34.8141	37.1016	37.4282	RPA0342	conserved hypothetical protein;	protein_coding
RPA0343	101.849	99.015	56.6116	69.4895	65.7794	66.4418	51.4143	53.0543	41.5369	43.884	nth	endonuclease III DNA-(apurinic or apyrimidinic site) lyase;	protein_coding
RPA0344	51.8187	55.2836	49.1603	56.9307	483.764	542.575	239.6	278.179	217.087	219.265	RPA0344	conserved hypothetical protein; observed by proteomics; Citation: Proteomics from VerBerkmoes et al. (2003) unpublished;	protein_coding
RPA0345	7.81581	6.79407	3.99881	3.1864	33.5581	30.7381	18.075	20.6542	20.6135	22.956	RPA0345	putative protoporphyrin IX magnesium chelatase bchO;	protein_coding
RPA0346	114.858	113.038	11.4088	15.809	74.5149	59.4803	94.3757	88.3824	107.457	93.1346	RPA0346	conserved hypothetical protein;	protein_coding
RPA0347	182.026	208.131	101.153	89.2705	80.9718	109.126	40.7284	46.4225	25.0917	34.3385	aceK	putative isocitrate dehydrogenase kinase/phosphatase; observed by proteomics; Citation: Proteomics from VerBerkmoes et al. (2003) unpublished;	protein_coding
RPA0348	160.792	158.796	28.9407	37.5437	70.7839	60.9048	57.6846	59.9095	40.0531	50.0418	RPA0348	possible hydrolase; observed by proteomics; Citation: Proteomics from VerBerkmoes et al. (2003) unpublished;	protein_coding
RPA0349	209.107	195.366	1382.23	1161.24	434.569	440.69	312.556	352.352	129.359	166.68	dcm	possible site-specific DNA-methyltransferase;	protein_coding
RPA0350	80.3438	78.8585	157.346	171.919	84.1903	85.8625	73.0616	103.299	50.2329	70.1764	vsr	putative patch repair protein;	protein_coding
RPA0351	154.613	145.179	130.925	116.323	106.164	99.3636	100.715	97.1936	59.3826	84.6009	RPA0351	hypothetical protein;	protein_coding
RPA0352	244.139	237.059	73.3259	67.8063	357.472	340.021	320.108	322.937	236	232.436	lepA	possible GTP-binding protein LepA; observed by proteomics; Citation: Proteomics from VerBerkmoes et al. (2003) unpublished;	protein_coding
RPA0353	21.4649	24.5779	35.0609	32.8028	17.2958	16.5151	17.7624	19.2948	20.7933	31.9895	RPA0353	conserved hypothetical protein;	protein_coding
RPA0354	297.689	270.525	123.617	130.158	52.8801	47.1173	41.3032	27.0331	34.2333	56.767	RPA0354	PTS system phosphocarrier protein HPr, nitrogen regulation;	protein_coding
RPA0355	476.257	451.182	270.087	209.221	472.045	437.158	404.226	398.067	482.984	416.528	RPA0355	PTS system permease (IIAMan), nitrogen regulatory IIA protein; observed by proteomics; Citation: Proteomics from VerBerkmoes et al. (2003) unpublished;	protein_coding
RPA0356	87.3813	84.726	69.9231	72.2923	693.898	605.952	369.398	329.28	451.431	358.483	RPA0356	PTS system Hpr Kinase;	protein_coding
RPA0357	102.461	109.881	55.2214	67.3158	76.3353	71.5245	57.9919	58.4995	59.4607	74.6816	exoS, chvG	two component sensor histidine kinase;	protein_coding
RPA0358	330.764	327.58	246.25	258.011	421.144	331.053	558.834	526.125	455.768	419.139	chvI	two-component transcriptional regulator ChvI, winged helix family; observed by proteomics; Citation: Proteomics from VerBerkmoes et al. (2003) unpublished;	protein_coding
RPA0359	26.5785	23.253	122.933	126.611	24.9385	21.3683	37.0944	35.8296	30.8693	37.5113	RPA0359	conserved unknown protein; observed by proteomics; Citation: Proteomics from VerBerkmoes et al. (2003) unpublished;	protein_coding
RPA0360	1622.11	1616.68	177.926	157.893	365.957	329.807	525.196	451.279	391.246	380.977	pckA	phosphoenolpyruvate carboxykinase; observed by proteomics; Citation: Proteomics from VerBerkmoes et al. (2003) unpublished;	protein_coding
RPA0361	12.6937	14.2167	14.8073	14.1091	16.47	17.4494	17.3356	18.8822	16.3869	17.2471	RPA0361	unknown protein; observed by proteomics; Citation: Proteomics from VerBerkmoes et al. (2003) unpublished;	protein_coding
RPA0362	25.2954	31.3436	13.3784	13.7327	156.24	195.728	136.835	150.972	102.971	115.285	penP, penA	putative class A beta-lactamase precursor (penicillinase);	protein_coding
RPA0363	13.2078	10.2666	44.0174	36.8728	44.1157	36.5602	78.4857	75.9771	93.0097	83.3867	RPA0363	Endonuclease/Exonuclease/phosphatase family;	protein_coding
RPA0364	6.91451	7.34562	57.1787	65.4204	53.8893	62.51	36.4209	43.8994	36.0652	45.1356	RPA0364	possible permease;	protein_coding
RPA0365	8.98438	10.4342	60.6799	43.7902	22.2809	23.1362	21.3944	26.1025	22.1814	35.7445	RPA0365	Beta-lactamase-like;	protein_coding
RPA0366	564.487	496.344	262.254	268.493	740.152	792.22	570.18	546.917	99.4946	94.1915	RPA0366	unknown protein; observed by proteomics; Citation: Proteomics from VerBerkmoes et al. (2003) unpublished;	protein_coding
RPA0367	976.243	1051.85	513.67	607.217	4725.36	4799.98	4890.78	4110.25	8753.06	11896.9	rpoH	RNA polymerase sigma 32 subunit, RpoH, stress response sigma factor; observed by proteomics; Citation: Proteomics from VerBerkmoes et al. (2003) unpublished;	protein_coding
RPA0368	63.6604	66.1696	96.8936	108.856	77.0908	89.2912	78.3069	97.1839	116.204	99.4592	rluD	possible pseudouridine synthases;	protein_coding
RPA0369	91.3422	90.1698	93.5211	90.4409	34.0652	31.5888	48.4187	48.2115	48.2126	86.6318	RPA0369	Aminoacyl-tRNA synthetase, class I:ATP-binding region, ATPase-like;	protein_coding
RPA0370	41.4768	39.1368	56.6434	60.4622	97.1642	86.2846	59.3487	54.6367	38.9546	39.0953	RPA0370	putative diguanylate cyclase (GGDEF)/phosphodiesterase (EAL) with PAS domains;	protein_coding
RPA0371	81.9126	84.0786	271.223	320.924	61.3548	66.6846	90.9466	94.759	73.7782	62.7554	metB	putative cystathionine gamma-lyase;	protein_coding
RPA0372	45.0855	49.8543	599.376	626.307	64.7942	69.1748	125.058	110.837	151.349	105.765	RPA0372	transcriptional regulators, AsnC family; CTG start codon;	protein_coding
RPA0373	113.227	105.701	656.337	457.617	194.897	165.484	304.347	274.005	401.441	250.31	trxC	thioredoxin;	protein_coding
RPA0374	35.6123	40.5742	47.0751	47.6455	93.4693	109.927	70.656	74.0463	75.3271	73.6513	RPA0374	putative Zn-containing alcohol dehydrogenase;	protein_coding
RPA0375	151.141	151.305	1115.92	723.362	900.56	1040.09	615.441	589.516	504.906	640.811	chaB	putative cation transport regulator;	protein_coding
RPA0376	74.7206	97.2931	113.098	131.321	133.403	186.198	81.2339	115.08	40.5707	39.3436	pimt1	putative L-isoaspartyl protein carboxyl methyltransferase;	protein_coding
RPA0377	177.388	170.017	160.936	190.728	143.968	130.193	200.23	206.209	60.9127	54.7631	RPA0377	conserved unknown protein; observed by proteomics; Citation: Proteomics from VerBerkmoes et al. (2003) unpublished;	protein_coding
RPA0378	68.126	62.4648	29.122	36.7657	44.8595	56.0453	42.6905	45.7079	16.5737	22.0693	melA	putative alpha-D-galactoside galactohydrolase;	protein_coding
RPA0379	168.02	209.365	29.0623	29.0903	45.8872	51.2918	22.871	28.58	13.9426	13.9101	pfkB	putative 6-phosphofructokinase; observed by proteomics; Citation: Proteomics from VerBerkmoes et al. (2003) unpublished;	protein_coding
RPA0380	19.6476	18.8028	59.858	61.9719	63.2807	52.1133	61.9061	47.5721	60.9817	77.9187	RPA0380	possible oxidoreductase similar to formate dehydrogenase and cbbBc of R. eutropha.; observed by proteomics; Citation: Proteomics from VerBerkmoes et al. (2003) unpublished;	protein_coding
RPA0381	335.456	323.265	198.68	176.037	181.609	217.627	121.191	135.145	72.5638	86.684	glgC	glucose-1-phosphate adenylyltransferase; observed by proteomics; Citation: Proteomics from VerBerkmoes et al. (2003) unpublished;	protein_coding
RPA0382	180.135	195.125	39.0941	36.1952	117.789	137.908	58.5515	53.8554	41.7839	47.472	glgA1	putative glycogen synthase; observed by proteomics; Citation: Proteomics from VerBerkmoes et al. (2003) unpublished;	protein_coding
RPA0383	54.4298	56.7964	122.637	100.866	177.191	183.1	171.673	172.213	72.2419	65.9205	RPA0383	probable enoyl CoA-hydratase/isomerase; observed by proteomics; Citation: Proteomics from VerBerkmoes et al. (2003) unpublished;	protein_coding
RPA0384	28.4207	37.8664	147.684	184.632	204.799	177.103	131.665	168.048	104.877	85.5261	RPA0384	conserved unknown protein;	protein_coding
RPA0385	26.7524	28.3957	132.264	178.001	62.2984	61.0217	74.4492	79.7249	102.977	99.2559	radC	possible DNA repair protein RadC;	protein_coding
RPA0386	17.4684	18.883	79.2217	88.3626	189.353	109.65	152.253	102.008	174.936	252.331	RPA0386	Ku domain;	protein_coding
RPA0387	738.263	700.931	352.575	394.623	993.564	1003.14	704.504	804.603	762.978	509.363	map	putative methionine aminopeptidase;	protein_coding
RPA0388	31.7518	31.6738	39.6683	44.7742	55.2802	56.4551	31.9771	45.6746	28.3378	32.1205	RPA0388	possible Na+/H+ antiporter;	protein_coding
RPA0389	92.7968	112.822	205.85	212.968	94.5212	105.058	52.5843	52.3522	41.4693	44.0818	mepA	putative penicillin-insensitive murein endopeptidase A;	protein_coding
RPA0390	64.197	63.2795	40.3509	41.9048	74.5974	83.0751	39.8291	44.2417	27.864	28.2601	RPA0390	putative diguanylate cyclase (GGDEF)/phosphodiesterase (EAL) with PAS domains;	protein_coding
RPA0391	6.20404	8.71869	17.5118	15.9862	23.8011	22.4241	17.2656	22.583	16.5151	19.7166	RPA0391	possible alkaline phosphatase;	protein_coding
RPA0392	228.041	227.264	36.3043	33.1705	167.05	168.849	214.611	247.214	118.264	114.745	argG	argininosuccinate synthase; observed by proteomics; Citation: Proteomics from VerBerkmoes et al. (2003) unpublished;	protein_coding
RPA0393	88.5486	83.248	39.968	45.2441	226.085	211.508	141.794	157.262	144.928	161.272	RPA0393	PA-phosphatase related phosphoesterase;	protein_coding
RPA0394	60.4459	68.5823	33.9549	28.028	17.3168	14.7068	13.0811	14.2196	17.6948	25.8778	RPA0394	conserved hypothetical protein;	protein_coding
RPA0395	106.935	106.451	130.148	138.882	26.3811	21.0872	40.0233	41.7532	39.1103	67.7711	RPA0395	Metal dependent phosphohydrolase;	protein_coding
RPA0396	89.8459	91.3343	664.429	556.831	125.791	137.702	237.784	240.033	317.065	280.082	RPA0396	Cfr family protein;	protein_coding
RPA0397	184.335	236.073	89.1017	67.0671	1929.62	2262.75	857.268	1101.68	765.279	681.78	RPA0397	conserved unknown protein; observed by proteomics; Citation: Proteomics from VerBerkmoes et al. (2003) unpublished;	protein_coding
RPA0398	24.7531	28.9027	60.9043	42.6116	119.782	163.277	97.8121	129.481	49.9651	42.0795	RPA0398	putative 2, 4-dienoyl-CoA reductase (NADPH) precursor;	protein_coding
RPA0399	3.84257	5.92925	50.3194	52.6205	21.667	19.4516	21.1215	23.6703	18.2576	22.6885	RPA0399	possible transposase;	protein_coding
RPA0400	171.316	174.087	43.9142	45.4254	421.632	462.874	389.999	453.349	212.451	155.313	RPA0400	possible alcohol dehydrogenases and quinone oxidoreductases.; observed by proteomics; Citation: Proteomics from VerBerkmoes et al. (2003) unpublished;	protein_coding
RPA0401	13.3607	17.0565	72.9152	62.136	61.2105	73.8697	70.4133	81.6967	72.3124	65.8267	RPA0401	NAD binding site:Amine oxidase;	protein_coding
RPA0402	77.4156	73.0674	107.888	109.398	27.0377	18.8762	35.864	30.5021	64.2371	46.7937	RPA0402	possible transcriptional regulator, TetR family;	protein_coding
RPA0403	193.885	175.134	456.333	326.378	393.897	328.227	904.117	729.806	2094.73	1518.54	RPA0403	conserved hypothetical protein;	protein_coding
RPA0404	26.2485	28.2	475.331	444.302	35.3677	35.0154	56.6208	43.8991	45.7717	65.8469	phhB	6-pyruvoyl-tetrahydropterin synthase/dimerization cofactor of hepatocyte nuclear factor 1 alpha (TCF1);	protein_coding
RPA0405	71.4047	71.3877	213.492	237.213	902.922	903.116	595.212	644.247	687.481	945.945	RPA0405	conserved hypothetical protein;	protein_coding
RPA0406	24.0713	26.9433	50.7564	66.8381	79.6289	74.9171	60.1643	76.4353	66.5512	68.6243	RPA0406	conserved unknown protein;	protein_coding
RPA0407	48.5679	56.6055	101.143	103.046	96.7097	97.0919	84.9154	105.234	110.694	126.921	RPA0407	possible TonB-dependent receptor (outer membrane siderophore receptor);	protein_coding
RPA0408	279.408	289.456	68.0753	68.2382	92.9644	81.3823	115.992	111.966	108.308	128.703	bipA	conserved GTPase; observed by proteomics; Citation: Proteomics from VerBerkmoes et al. (2003) unpublished;	protein_coding
RPA0409	35.3258	35.4691	158.892	186.053	279.898	284.841	183.152	239.959	142.988	140.609	RPA0409	NAD binding site:Amine oxidase;	protein_coding
RPA0410	503.456	485.004	290.7	282.475	1561.43	1410.51	827.708	899.838	527.817	544.566	RPA0410	GCN5-related N-acetyltransferase;	protein_coding
RPA0411	842.337	888.501	229.597	304.483	433.604	360.912	585.562	589.986	479.3	593.523	ppa	inorganic pyrophosphatase; observed by proteomics; Citation: Proteomics from VerBerkmoes et al. (2003) unpublished;	protein_coding
RPA0412	73.3643	78.408	465.096	586.894	98.5886	91.3699	95.4961	124.269	104.237	123.818	CPS1, CPS	putative Gly-X carboxypeptidase YSCS precursor;	protein_coding
RPA0413	107.715	114.006	68.0991	66.9536	53.2129	49.8049	44.7893	49.9187	65.7215	63.1711	RPA0413	putative methylenetetrahydrofolate dehydrogenase; observed by proteomics; Citation: Proteomics from VerBerkmoes et al. (2003) unpublished;	protein_coding
RPA0414	184.434	198.191	15.9349	35.2189	73.1767	63.2634	56.156	50.5386	63.4415	57.1131	RPA0414	DUF167;	protein_coding
RPA0415	86.7575	82.6248	112.13	113.481	88.1459	78.3404	66.9665	80.3722	70.6785	84.5254	RPA0415	Family of unknown function YGGT;	protein_coding
RPA0416	20.2044	17.9804	66.2141	66.8802	213.821	258.504	257.216	303.775	114.803	171.651	RPA0416	putative enoyl-CoA hydratase; observed by proteomics; Citation: Proteomics from VerBerkmoes et al. (2003) unpublished;	protein_coding
RPA0417	17.9183	18.8992	104.054	115.222	196.933	172.046	174.373	155.223	114.053	117.509	RPA0417	conserved hypothetical protein;	protein_coding
RPA0418	39.8837	47.2532	146.577	135.739	70.9432	79.2362	58.6746	62.6346	46.9026	77.9404	RPA0418	Glutamine amidotransferase class-I;	protein_coding
RPA0419	172.724	158.312	246.658	245.556	242.482	264.418	215.995	230.603	170.899	206.084	RPA0419	possible short chain dehydrogenase/reductase family member; observed by proteomics; Citation: Proteomics from VerBerkmoes et al. (2003) unpublished;	protein_coding
RPA0420	79.6441	79.7313	64.9721	65.1686	356.93	248.811	196.279	207.342	283.551	269.337	RPA0420	conserved hypothetical protein;	protein_coding
RPA0421	33.7301	39.193	72.0714	77.7129	313.26	316.882	249.299	257.046	251.735	286.236	RPA0421	possible cytochrome P450 hydroxylase superfamily proteins;	protein_coding
RPA0422	373.7	389.811	257.889	233.501	757.807	781.991	502.32	538.124	384.861	403.577	RPA0422	possible dehydrogenase; observed by proteomics; Citation: Proteomics from VerBerkmoes et al. (2003) unpublished;	protein_coding
RPA0423	134.807	121.551	127.611	156.118	75.6586	79.9271	70.4779	63.8902	31.1776	35.4921	RPA0423	conserved hypothetical protein;	protein_coding
RPA0424	641.47	511.757	1187.53	1184.76	2656.82	1927.05	5330.72	1513.59	2736.38	1364.11	RPA0424	transcriptional regulator, FUR family; probable iron response regulator IRR; observed by proteomics; Citation: Proteomics from VerBerkmoes et al. (2003) unpublished;	protein_coding
RPA0425	565.851	554.965	471.775	467.59	108.523	97.7436	289.341	254.209	177.479	222.77	fabA	3-hydroxydecanoyl-acyl carrier protein dehydrase;	protein_coding
RPA0426	596.868	586.077	122.726	107.073	117.961	127.064	162.705	171.095	86.6376	98.245	fabB	beta-ketoacyl-ACP synthase I; observed by proteomics; Citation: Proteomics from VerBerkmoes et al. (2003) unpublished;	protein_coding
RPA0427	409.916	436.337	94.7318	103.811	64.442	73.1667	95.9542	104.913	62.0776	58.2243	RPA0427	enoyl-acyl carrier protein reductase; observed by proteomics; Citation: Proteomics from VerBerkmoes et al. (2003) unpublished;	protein_coding
RPA0428	128.484	139.524	55.9234	62.792	257.881	289.995	261.844	207.074	204.878	199.858	RPA0428	conserved hypothetical protein;	protein_coding
RPA0429	795.716	847.959	290.348	252.838	1615.14	1383.25	2856.81	1392.29	1835.97	2372.26	katG	catalase/peroxidase; observed by proteomics; Citation: Proteomics from VerBerkmoes et al. (2003) unpublished;	protein_coding
RPA0430	145.14	155.461	676.114	773.438	267.183	245.769	180.553	198.483	197.672	198.707	oxyR	hydrogen peroxide-inducible transcriptional regulator OxyR, LysR family;	protein_coding
RPA0431	652.381	615.23	171.923	215.811	342.377	460.449	76.4435	89.3628	26.4403	37.869	RPA0431	methyl-accepting chemotaxis receptor/sensory transducer with PAS domain; observed by proteomics; Citation: Proteomics from VerBerkmoes et al. (2003) unpublished;	protein_coding
RPA0432	1010.19	992.16	61.5848	47.7492	158.992	135.821	175.707	144.781	191.997	233.004	pnp	polyribonucleotide nucleotidyltransferase; observed by proteomics; Citation: Proteomics from VerBerkmoes et al. (2003) unpublished;	protein_coding
RPA0433	2932.94	2816.92	342.388	282.124	1605.07	1138.05	3490.02	3400	4055.72	4927.89	rpsO	ribosomal protein S15; observed by proteomics; Citation: Proteomics from VerBerkmoes et al. (2003) unpublished;	protein_coding
RPA0434	827.766	789.388	90.0374	89.9475	1081.59	945.996	1394.7	1578.77	1495.85	1779.37	truB	putative tRNA pseudouridine 55 synthase; observed by proteomics; Citation: Proteomics from VerBerkmoes et al. (2003) unpublished;	protein_coding
RPA0435	61.7443	77.3536	37.7568	58.3036	21.1497	18.902	64.8931	51.4724	130.643	151.233	rbfA	putative ribosome-binding factor A;	protein_coding
RPA0436	682.269	747.687	106.745	95.7664	553.98	594.763	548.97	552.721	617.085	548.224	infB	putative translation initiation factor if-2; observed by proteomics; Citation: Proteomics from VerBerkmoes et al. (2003) unpublished;	protein_coding
RPA0437	252.474	287.819	74.1644	71.0472	156.667	159.182	238.798	206.687	294.003	272.603	RPA0437	DUF448;	protein_coding
RPA0438	520.088	538.559	98.6572	102.89	163.82	143.329	235.987	194.976	433.254	321.321	nusA	putative NusA protein, transcriptional termination factor; observed by proteomics; Citation: Proteomics from VerBerkmoes et al. (2003) unpublished;	protein_coding
RPA0439	211.213	212.625	21.8793	36.1525	59.5333	48.021	59.426	46.4514	65.6291	63.9148	RPA0439	DUF150; observed by proteomics; Citation: Proteomics from VerBerkmoes et al. (2003) unpublished;	protein_coding
RPA0440	91.1003	94.8748	117.718	158.485	42.7566	49.2861	31.3885	38.5454	26.8601	29.3161	RPA0440	conserved hypothetical protein;	protein_coding
RPA0441	17.3172	16.4673	175.384	149.534	177.491	202.046	172.256	190.07	80.5088	67.9778	RPA0441	conserved hypothetical protein;	protein_coding
RPA0442	228.922	220.953	69.7465	83.7944	80.6955	70.2681	103.004	105.434	53.7785	79.2291	RPA0442	Putative methyltransferase;	protein_coding
RPA0443	849.494	747.265	170.759	175.172	694.101	622.663	556.431	559.906	267.425	360.336	RPA0443	possible transcriptional regulator, XRE family; observed by proteomics; Citation: Proteomics from VerBerkmoes et al. (2003) unpublished;	protein_coding
RPA0444	61.5974	57.0051	180.195	204.35	52.0808	53.5065	37.5709	52.4308	32.1176	48.1249	lnt	putative apolipoprotein n-acyltransferase;	protein_coding
RPA0445	96.8108	101.597	33.8852	37.295	87.4534	92.0375	40.1884	60.7586	36.3298	42.7563	RPA0445	possible HlyC/CorC family of transporters with CBS domains;	protein_coding
RPA0446	182.84	192.5	130.534	117.359	295.708	366.66	113.911	180.098	71.2819	82.4389	RPA0446	Protein of unknown function UPF0054;	protein_coding
RPA0447	116.055	114.442	166.113	175.268	47.7184	52.5655	36.623	31.7717	40.1765	48.3719	RPA0447	possible phoH-like protein; observed by proteomics; Citation: Proteomics from VerBerkmoes et al. (2003) unpublished;	protein_coding
RPA0448	180.147	176.488	172.076	155.37	190.267	215.018	159.075	154.235	161.05	173.473	miaB	tRNA-i(6)A37 modification enzyme MiaB;	protein_coding
RPA0449	150.405	149.102	171.547	159.556	53.4933	42.1919	50.2634	49.8392	46.8461	68.9624	RPA0449	possible hydrolases/phosphatases;	protein_coding
RPA0450	872.979	796.482	934.65	732.777	496.527	534.818	557.174	520.455	372.059	350.518	RPA0450	transcriptional regulator, FUR family; probable FUR protein; observed by proteomics; Citation: Proteomics from VerBerkmoes et al. (2003) unpublished;	protein_coding
RPA0451	145.61	133.631	156.786	169.751	48.177	42.2986	45.7138	53.4338	40.8973	47.8201	rimI	putative RimI protein, peptide N-acetyltransferase;	protein_coding
RPA0452	207.398	230.39	261.061	236.252	507.778	658.308	337.526	366.821	254.373	213.637	RPA0452	Glycoprotease (M22) metalloprotease;	protein_coding
RPA0453	434.371	403.693	140.127	138.43	325.305	252.931	913.886	687.809	882.123	476.701	RPA0453	possible NifU-like domain (residues 119-187); observed by proteomics; Citation: Proteomics from VerBerkmoes et al. (2003) unpublished;	protein_coding
RPA0454	51.2952	52.5698	41.3159	35.0265	61.1802	75.7327	71.9496	79.3875	31.6282	33.4985	RPA0454	conserved hypothetical protein;	protein_coding
RPA0455	270.635	247.68	35.9438	29.0196	95.8592	96.0089	193.9	205.137	85.498	110.085	trpS	trytophanyl-tRNA synthetase; observed by proteomics; Citation: Proteomics from VerBerkmoes et al. (2003) unpublished;	protein_coding
RPA0456	21.7794	26.957	77.9072	112.176	29.9579	30.8015	18.853	22.6979	19.8462	15.3778	RPA0456	possible mviN family virulence factors, possible efflux protein;	protein_coding
RPA0457	68.6274	65.1022	7.71374	7.7494	10.0276	6.70768	13.4702	11.3219	7.32294	10.869	RPA0457	possible cabohydrate kinases; observed by proteomics; Citation: Proteomics from VerBerkmoes et al. (2003) unpublished;	protein_coding
RPA0458	12.1195	13.0673	109.462	109.338	108.281	105.745	71.9206	81.2122	47.7815	47.5575	RPA0458	possible fatty acid-CoA ligases.;	protein_coding
RPA0459	29.8374	36.209	493.329	535.813	311.52	239.805	334.585	277.963	228.605	245.291	RPA0459	possible fatty acid-CoA ligases;	protein_coding
RPA0460	167.797	173.47	64.5585	55.0328	1477.77	983.956	2088.27	1955.2	864.224	866.519	RPA0460	putative esterase; observed by proteomics; Citation: Proteomics from VerBerkmoes et al. (2003) unpublished;	protein_coding
RPA0461	65.6799	63.9651	22.6226	18.1894	74.7891	65.3347	121.162	114.837	159.012	124.829	gabD1	succinate-semialdehyde dehydrogenase; observed by proteomics; Citation: Proteomics from VerBerkmoes et al. (2003) unpublished;	protein_coding
RPA0462	10.0728	10.1358	7.95896	10.0505	22.7058	20.2821	27.0825	41.1606	30.6693	29.4518	RPA0462	putative enoyl-CoA hydratase/isomerase superfamily;	protein_coding
RPA0463	13.6005	16.4542	22.2857	17.5384	46.3028	56.8443	15.8096	27.7092	14.8038	11.1939	RPA0463	transcriptional regulator, TetR family;	protein_coding
RPA0464	13.3057	12.6956	42.2591	37.1313	20.2618	20.2634	18.349	29.3979	15.9001	18.9181	RPA0464	putative long-chain fatty-acid-CoA ligase;	protein_coding
RPA0465	104.779	116.982	22.1805	21.9314	136.854	142.846	81.4636	69.4624	27.1346	34.6337	RPA0465	possible transmembrane protein; observed by proteomics; Citation: Proteomics from VerBerkmoes et al. (2003) unpublished;	protein_coding
RPA0466	74.9781	60.8191	68.1681	66.8909	89.56	80.4611	61.4367	72.3838	29.7875	32.0325	RPA0466	conserved hypothetical protein;	protein_coding
RPA0467	90.5759	93.0056	94.1932	97.8892	109.884	119.418	75.4112	93.5238	60.6131	57.0764	RPA0467	putative glycerate dehydrogenase; observed by proteomics; Citation: Proteomics from VerBerkmoes et al. (2003) unpublished;	protein_coding
RPA0468	18.2393	17.5104	55.6775	50.9551	39.3028	31.5374	26.8093	29.9516	27.5299	31.9642	RPA0468	putative ATP-binding protein of ABC transporter;	protein_coding
RPA0469	23.066	23.7211	119.213	146.454	26.934	25.0233	23.4598	27.4605	18.2043	22.6013	AtsC	putative sulfate ester transporter; ATP-binding component.;	protein_coding
RPA0470	75.5457	71.5565	915.093	854.666	109.255	108.646	133.909	152.668	85.2341	101.522	RPA0470	perplasmic binding protein of ABC transporter;	protein_coding
RPA0471	90.7789	98.3806	113.275	129.736	56.1957	67.6811	51.3004	52.7261	50.0121	49.7418	RPA0471	putative creatine amidohydrolase;	protein_coding
RPA0472	127.908	124.97	31.8882	47.2061	20.9881	16.879	14.6174	18.8166	14.7902	18.7168	RPA0472	OmpA-like transmembrane domain;	protein_coding
RPA0473	59.0978	56.4108	14.0136	14	19.929	23.7619	25.6407	25.3182	17.973	20.951	PA3602	possible glutamate synthase.;	protein_coding
RPA0474	17.5697	19.2481	34.4821	31.6206	18.913	20.6027	21.2701	24.796	23.2585	22.5437	RPA0474	conserved unknown protein; observed by proteomics; Citation: Proteomics from VerBerkmoes et al. (2003) unpublished;	protein_coding
RPA0475	101.087	93.2437	32.7637	25.961	194.288	198.84	130.536	143.589	99.9935	83.0385	RPA0475	putative oxidoreductase; observed by proteomics; Citation: Proteomics from VerBerkmoes et al. (2003) unpublished;	protein_coding
RPA0476	76.6801	72.1809	30.5066	30.1197	27.3279	28.6599	22.5577	26.7878	9.87806	13.2273	RPA0476	conserved hypothetical protein;	protein_coding
RPA0477	119.383	128.443	45.7252	33.9401	497.07	499.873	278.029	286.657	256.968	230.8	RPA0477	conserved hypothetical protein;	protein_coding
RPA0478	137.053	143.268	78.0893	92.1482	814.773	620.944	570.458	447.761	637.966	690.185	RPA0478	conserved hypothetical protein;	protein_coding
RPA0479	92.6275	91.4893	72.7392	65.6832	244.724	262.409	215.841	231.389	158.979	137.2	fabG1	possible 3-oxoacyl-acyl carrier protein reductase; observed by proteomics; Citation: Proteomics from VerBerkmoes et al. (2003) unpublished;	protein_coding
RPA0480	37.4542	38.0963	283.89	296.12	145.283	196.026	59.1291	77.4632	24.4238	23.5403	RPA0480	possible acyl-CoA dehydrogenase; observed by proteomics; Citation: Proteomics from VerBerkmoes et al. (2003) unpublished;	protein_coding
RPA0481	26.0769	22.2349	16.6911	15.1319	64.1891	65.0529	37.2068	46.3532	17.1092	20.0828	RPA0481	putative acyl-CoA dehydrogenase;	protein_coding
RPA0482	41.486	44.503	38.2075	30.0802	58.609	59.6876	54.6591	48.6673	25.0246	21.3941	RPA0482	probable short chain 3-hydroxyacyl-CoA dehydrogenase / enoyl-CoA hydratase; observed by proteomics; Citation: Proteomics from VerBerkmoes et al. (2003) unpublished;	protein_coding
RPA0483	8.68515	9.88538	26.5325	27.5154	61.3346	58.4174	55.2566	67.0536	51.4498	34.8778	RPA0483	unknown protein; observed by proteomics; Citation: Proteomics from VerBerkmoes et al. (2003) unpublished;	protein_coding
RPA0484	6.18535	6.58808	19.5546	18.2568	41.9693	46.4829	50.5267	57.2883	16.3787	12.7497	paaG1	putative enoyl-CoA hydratase; observed by proteomics; Citation: Proteomics from VerBerkmoes et al. (2003) unpublished;	protein_coding
RPA0485	22.4595	23.0592	28.9872	22.5233	199.303	203.119	191.596	205.403	59.7544	52.8513	RPA0485	possible urea/short-chain amide ABC transporter; observed by proteomics; Citation: Proteomics from VerBerkmoes et al. (2003) unpublished;	protein_coding
RPA0486	43.4404	44.6206	61.2051	59.2063	121.874	124.18	134.767	119.219	219.271	254.892	RPA0486	Staphylococcus nuclease (SNase-like);	protein_coding
RPA0487	72.8602	79.0155	58.5184	65.5699	94.3598	96.3475	110.364	167.779	103.21	99.0749	RPA0487	conserved unknown protein;	protein_coding
RPA0488	710.203	694.191	366.342	406.359	1753.76	1620.85	2943.01	3794.79	4404.12	3581.94	RPA0488	possible CarD-like transcriptional regulator; observed by proteomics; Citation: Proteomics from VerBerkmoes et al. (2003) unpublished;	protein_coding
RPA0489	1546.28	1498.1	1479.22	1232.3	1258.62	1370.1	1600.73	1841.42	892.424	935.692	RPA0489	ferredoxin II; observed by proteomics; Citation: Proteomics from VerBerkmoes et al. (2003) unpublished;	protein_coding
RPA0490	188.659	216.824	71.386	60.7032	48.4274	34.2953	62.6504	68.596	47.6613	43.5129	RPA0490	conserved hypothetical protein;	protein_coding
RPA0491	258.017	316.662	76.5725	75.2257	312.86	310.301	248.899	287.303	218.267	247.695	RPA0491	possible MgpS, ATP-dependent helicase; observed by proteomics; Citation: Proteomics from VerBerkmoes et al. (2003) unpublished;	protein_coding
RPA0492	134.896	144.844	247.127	244.763	424.549	472.838	367.982	384.328	352.474	323.033	RPA0492	conserved hypothetical protein;	protein_coding
RPA0493	1078.09	946.642	102.862	102.859	325.494	312.711	757.644	738.305	880.797	1159.98	rpmB, L28	50S ribosomal protein L28; observed by proteomics; Citation: Proteomics from VerBerkmoes et al. (2003) unpublished;	protein_coding
RPA0494	92.3798	96.9297	49.2079	48.1506	60.9768	74.1634	30.6869	38.2214	24.3979	31.8524	RPA0494	sensor histidine kinase with PAS/PAC and Response regulator receiver domains;	protein_coding
RPA0495	47.2224	61.2302	13.8425	13.8301	14.2416	13.8224	14.9957	15.4172	18.9787	19.0232	RPA0495	conserved hypothetical protein;	protein_coding
RPA0496	179.372	197.175	28.7981	28.5138	77.1912	91.5993	86.3038	79.2202	115.309	108.813	cobT2	cobT protein; observed by proteomics; Citation: Proteomics from VerBerkmoes et al. (2003) unpublished;	protein_coding
RPA0497	497.513	492.419	139.2	159.895	237.441	236.199	237.709	204.055	347.066	301.189	RPA0497	GCN5-related N-acetyltransferase;	protein_coding
RPA0498	1065.57	1017.98	563.702	561.869	404.361	419.868	518.419	495.322	762.704	634.554	cobS2	cobS protein; observed by proteomics; Citation: Proteomics from VerBerkmoes et al. (2003) unpublished;	protein_coding
RPA0499	46.6134	61.5765	111.011	99.2779	46.7389	39.8313	31.9933	30.2467	39.7002	39.2085	RPA0499	DedA family;	protein_coding
RPA0500	198.185	268.091	173.294	135.332	208.893	309.417	106.345	138.855	84.8874	69.9101	RPA0500	Heat shock protein DnaJ, N-terminal;	protein_coding
RPA0501	164.532	157.202	133.029	84.4894	146.603	139.006	163.498	165.759	155.182	155.716	RPA0501	BolA-like protein; observed by proteomics; Citation: Proteomics from VerBerkmoes et al. (2003) unpublished;	protein_coding
RPA0502	99.5945	95.5717	30.1123	28.321	23.9074	21.6668	29.9201	31.2038	28.6339	34.6621	RPA0502	probable HlyC/CorC family of transporters with 2 CBS domains;	protein_coding
RPA0503	114.769	145.397	22.3388	22.0442	118.8	139.636	102.355	118.478	59.8739	55.4246	aroB	putative 3-dehydroquinate synthase; observed by proteomics; Citation: Proteomics from VerBerkmoes et al. (2003) unpublished;	protein_coding
RPA0504	160.448	172.848	66.5962	64.3636	168.609	170.069	218.385	249.927	142.065	151.853	aroK	putative shikimate kinase; observed by proteomics; Citation: Proteomics from VerBerkmoes et al. (2003) unpublished;	protein_coding
RPA0505	62.3479	68.9643	175.196	207.959	57.0806	46.9528	41.8222	59.5295	43.0439	65.3474	RPA0505	conserved hypothetical protein;	protein_coding
RPA0506	48.388	55.3752	29.9446	33.2661	68.9741	74.2755	35.473	38.868	27.4428	30.8432	RPA0506	site-specific integrase/recombinase XerD;	protein_coding
RPA0507	19.0228	18.0046	42.5755	54.3353	16.8257	20.2317	26.0827	22.2173	23.2237	33.7403	RPA0507	possible cytochrome b561;	protein_coding
RPA0508	192.152	202.365	23.2692	20.2087	54.4716	53.8643	56.5701	67.8512	44.3042	47.6554	accA	acetyl-CoA carboxylase carboxyltransferase alpha subunit; observed by proteomics; Citation: Proteomics from VerBerkmoes et al. (2003) unpublished;	protein_coding
RPA0509	458.057	495.474	530.776	496.85	354.581	346.665	253.47	294.473	225.986	268.655	RPA0509	conserved hypothetical protein;	protein_coding
RPA0510	555.182	537.42	105.258	114.279	287.084	235.559	513.681	461.473	753.075	608.192	secA	preprotein translocase secA; observed by proteomics; Citation: Proteomics from VerBerkmoes et al. (2003) unpublished;	protein_coding
RPA0511	482.268	444.154	127.046	126.64	209.012	250.485	247.477	273.735	193.182	293.883	RPA0511	PpiC-type peptidyl-prolyl cis-trans isomerase; observed by proteomics; Citation: Proteomics from VerBerkmoes et al. (2003) unpublished;	protein_coding
RPA0512	58.9604	74.3623	23.1023	21.1901	93.9499	125.224	36.5362	42.495	28.2337	26.729	mutS	DNA mismatch repair protein mutS; observed by proteomics; Citation: Proteomics from VerBerkmoes et al. (2003) unpublished;	protein_coding
RPA0513	77.876	96.43	25.9688	20.2123	222.549	262.561	248.594	290.349	105.437	90.2198	pcaF	putative acetyl-CoA acetyltransferase; observed by proteomics; Citation: Proteomics from VerBerkmoes et al. (2003) unpublished;	protein_coding
RPA0514	14.5836	15.2231	36.3323	40.0528	44.3134	40.3009	30.8317	32.5013	31.626	27.9204	FarB	putative efflux pump protein FarB;	protein_coding
RPA0515	28.4631	30.335	57.3342	74.3445	50.9185	55.3503	40.2744	48.5724	45.1094	33.1633	RPA0515	possible efflux pump protein FarA;	protein_coding
RPA0516	24.86	35.1291	125.305	125.287	32.5689	37.522	23.1454	31.5029	41.3233	31.1026	RPA0516	transcriptional regulator, MarR family;	protein_coding
RPA0517	227.884	220.421	3834.37	2886.53	492.295	569.113	343.409	355.64	296.999	250.173	RPA0517	transcriptional regulator, Fur family; probable zinc uptake regulator ZUR;	protein_coding
RPA0518	14.9232	16.0389	260.734	259.058	45.3607	45.1714	35.6673	48.3628	32.7941	38.9509	RPA0518	Permeases of the drug/metabolite transporter (DMT) superfamily;	protein_coding
RPA0519	593.346	608.512	75.072	78.5981	378.607	360.633	339.553	347.531	334.179	288.199	gcpE	gcpE, Essential bacterial protein, involved in density-dependent regulation of peptidoglycan biosynthesis; observed by proteomics; Citation: Proteomics from VerBerkmoes et al. (2003) unpublished;	protein_coding
RPA0520	18.2839	21.6529	25.575	25.8851	46.0441	39.4232	30.8001	33.665	20.3641	19.7305	nha	possible sodium/hydrogen antiporter;	protein_coding
RPA0521	86.8479	93.6336	68.0299	54.1218	94.3975	121.166	37.8128	52.3088	9.69152	10.0889	RPA0521	putative diguanylate cyclase (GGDEF)/phosphodiesterase (EAL);	protein_coding
RPA0522	55.7243	51.0227	30.427	23.9131	32.9965	31.5224	20.567	24.8533	8.40229	13.3657	RPA0522	possible activator of photopigment and puc with BLUF domain;	protein_coding
RPA0523	56.2782	63.2621	22.6115	24.4895	73.8902	75.3481	31.8878	46.7057	24.5449	19.7924	RPA0523	conserved hypothetical protein;	protein_coding
RPA0524	73.8351	103.987	13.298	15.8948	58.233	94.8453	52.1928	69.0815	25.242	22.7472	RPA0524	putative geranyltranstransferase (farnesyl-diphosphate synthase); observed by proteomics; Citation: Proteomics from VerBerkmoes et al. (2003) unpublished;	protein_coding
RPA0525	55.6505	51.1537	73.4414	94.8079	73.9861	83.1236	46.9028	55.5093	43.9375	47.3256	RPA0525	possible peptidoglycan transglycosylase;	protein_coding
RPA0526	712.828	711.13	135.339	83.9057	257.18	224.639	358.362	421.337	242.844	291.955	rpmF, L32	50S ribosomal protein L32; observed by proteomics; Citation: Proteomics from VerBerkmoes et al. (2003) unpublished;	protein_coding
RPA0527	85.5304	118.857	77.0179	97.3231	127.393	162.361	76.3199	66.8834	83.0449	91.3875	RPA0527	conserved hypothetical protein;	protein_coding
RPA0528	128.438	117.634	577.415	620.306	440.499	301.659	299.056	233.049	118.756	131.694	RPA0528	conserved hypothetical protein;	protein_coding
RPA0529	145.6	153.235	255.385	333.089	150.643	193.398	100.521	106.244	54.6886	61.1546	RPA0529	putative diguanylate cyclase (GGDEF)/phosphodiesterase (EAL); observed by proteomics; Citation: Proteomics from VerBerkmoes et al. (2003) unpublished;	protein_coding
RPA0530	789.287	727.081	379.432	333.142	1146.2	1453.68	1380.98	1308.35	712.869	829.603	RPA0530	conserved unknown protein; observed by proteomics; Citation: Proteomics from VerBerkmoes et al. (2003) unpublished;	protein_coding
RPA0531	422.84	439.262	109.391	107.227	204.206	229.89	329.8	330.57	114.746	151.813	RPA0531	beta-ketothiolase, acetoacetyl-CoA thiolase; observed by proteomics; Citation: Proteomics from VerBerkmoes et al. (2003) unpublished;	protein_coding
RPA0532	178.127	168.334	165.091	190.219	534.892	484.97	556.432	586.617	146.484	172.638	RPA0532	beta-ketothiolase, acetoacetyl-CoA reductase; observed by proteomics; Citation: Proteomics from VerBerkmoes et al. (2003) unpublished;	protein_coding
RPA0533	37.6087	46.7607	107.338	175.938	60.2276	51.7841	60.6001	75.3943	14.3624	12.381	RPA0533	possible transmembrane protein;	protein_coding
RPA0534	232	202.01	213.438	220.111	698.81	972.264	378.779	416.834	30.2968	26.1703	RPA0534	conserved hypothetical protein;	protein_coding
RPA0535	13.6958	18.1063	25.0831	30.1456	16.2159	20.482	11.9286	13.9176	9.37302	8.45145	hrpB	putative ATP-dependent helicase;	protein_coding
RPA0536	81.4622	78.3127	216.361	153.273	89.5995	100.051	54.2156	60.6151	18.8888	17.4912	RPA0536	Acyltransferase 3 family;	protein_coding
RPA0537	360.607	337.403	85.8109	149.641	80.093	88.0191	60.6015	69.1374	37.1357	39.0493	RPA0537	coenzyme A transferase;	protein_coding
RPA0538	63.4455	67.5018	520.674	471.107	1952.52	1498.61	364.65	440.951	299.647	149.318	RPA0538	putative Omp2b porin; observed by proteomics; Citation: Proteomics from VerBerkmoes et al. (2003) unpublished;	protein_coding
RPA0539	288.867	267.337	425.288	521.447	205.808	265.894	218.255	213.78	191.907	215.032	RPA0539	transcriptional regulator, MarR family;	protein_coding
RPA0540	36.0923	33.8946	111.739	134.791	212.637	180.113	179.102	116.877	175.261	109.5	RPA0540	hypothetical protein; observed by proteomics; Citation: Proteomics from VerBerkmoes et al. (2003) unpublished;	protein_coding
RPA0541	67.8918	89.207	29.1806	27.382	128.588	144.391	175.693	148.235	177.171	197.458	RPA0541	conserved hypothetical protein;	protein_coding
RPA0542	37.6048	40.7469	78.7596	77.1966	78.5034	82.4006	54.5532	57.0874	46.907	59.5279	RPA0542	conserved hypothetical protein;	protein_coding
RPA0543	226.422	216.138	961.266	614.831	649.516	740.361	669.293	792.581	738.272	748.109	RPA0543	unknown protein; observed by proteomics; Citation: Proteomics from VerBerkmoes et al. (2003) unpublished;	protein_coding
RPA0544	29.0759	29.5851	20.8759	25.8956	56.058	36.119	63.4074	65.4405	80.9521	83.2534	RPA0544	LrgA family holin protein;	protein_coding
RPA0545	27.4002	24.0596	16.2889	15.0225	41.2997	30.3032	35.2544	36.4637	35.862	45.0819	RPA0545	conserved hypothetical protein;	protein_coding
RPA0546	60.7083	104.576	92.4196	72.6375	1332.67	1858.85	1321.88	1158.37	1413.22	1169.76	RPA0546	hypothetical protein;	protein_coding
RPA0547	16.2898	21.6742	69.8167	77.158	74.9889	87.3091	137.292	139.331	193.271	196.202	RPA0547	conserved hypothetical protein;	protein_coding
RPA0548	43.1115	49.0697	83.2695	72.6576	90.6858	97.0926	62.9033	68.5205	56.9194	77.8949	RPA0548	Protein of unknown function UPF0118;	protein_coding
RPA0549	15.1212	21.2009	32.1332	29.7737	98.0939	138.356	102.015	57.5609	59.0616	58.0792	ChrR	sensor protein ChrR, cytochrome cycA regulator;	protein_coding
RPA0550	35.2784	36.2128	129.594	142.118	146.894	135.092	229.163	103.471	171.854	211.697	RPA0550	RNA polymerase ECF-type sigma factor;	protein_coding
RPA0551	18.775	19.8322	94.6111	91.4808	85.8129	73.0483	397.231	91.3825	92.9719	95.3217	RPA0551	transcriptional regulator, LysR family;	protein_coding
RPA0552	5.73563	8.61945	17.2187	22.733	26.6634	23.1689	26.4948	23.7361	18.4845	22.1372	dctA1	dicarboxylate transport protein;	protein_coding
RPA0553	6.18718	5.59943	13.2112	10.7973	29.0393	31.5835	43.8827	42.8882	29.5328	29.9516	RPA0553	conserved hypothetical protein;	protein_coding
RPA0554	10.2164	8.28473	17.272	19.8191	15.866	19.0046	17.5356	21.9243	15.4851	17.1503	RPA0554	putative ureidoglycolate hydrolase;	protein_coding
RPA0555	20.2073	27.8547	42.7342	55.4723	58.3387	63.521	43.9971	51.1378	46.8964	36.7657	RPA0555	possible methyltransferase;	protein_coding
RPA0556	308.503	291.803	464.382	473.145	283.716	267.033	233.612	200.623	218.536	216.922	RPA0556	HNH endonuclease:HNH nuclease;	protein_coding
RPA0557	1685.47	1735.16	121.972	111.048	436.163	541.045	797.725	748.44	623.157	489.961	cysK	cysteine synthase, cytosolic O-acetylserine(thiol)lyase; observed by proteomics; Citation: Proteomics from VerBerkmoes et al. (2003) unpublished;	protein_coding
RPA0558	164.776	188.287	79.0653	89.0266	40.1274	39.9635	71.3268	74.1129	71.6726	66.1177	purC1	putative phosphoribosylaminoimidazole-succinocarboxamide synthase; observed by proteomics; Citation: Proteomics from VerBerkmoes et al. (2003) unpublished;	protein_coding
RPA0559	33.1247	37.6548	55.9056	52.2596	113.047	115.744	228.184	163.624	151.764	117.223	RPA0559	putative pirin; observed by proteomics; Citation: Proteomics from VerBerkmoes et al. (2003) unpublished;	protein_coding
RPA0560	45.992	47.6655	43.6126	50.8135	130.474	143.095	182.353	130.963	172.398	137.061	MLYCD, MCD	malonyl-CoA decarboxylase; observed by proteomics; Citation: Proteomics from VerBerkmoes et al. (2003) unpublished;	protein_coding
RPA0561	35.6847	37.2998	37.7037	42.2092	22.4235	21.9225	26.2415	25.7242	32.0057	27.9239	RPA0561	hypothetical protein;	protein_coding
RPA0562	299.881	336.676	70.6892	60.582	343.892	402.575	258.468	311.63	101.672	84.849	RPA0562	MmgE/PrpD family; observed by proteomics; Citation: Proteomics from VerBerkmoes et al. (2003) unpublished;	protein_coding
RPA0563	39.0588	44.9402	21.6659	19.1366	30.1788	37.1423	25.7066	30.8739	24.9776	25.3241	RPA0563	conserved hypothetical protein;	protein_coding
RPA0564	51.6949	49.3544	61.7612	55.9009	14.7201	17.587	20.5624	20.4686	17.2829	30.0491	RPA0564	conserved hypothetical protein;	protein_coding
RPA0565	68.6763	77.0723	44.6062	36.7581	95.5239	96.3657	62.2642	69.3841	69.4763	75.7135	RPA0565	putative polyhydroxybutyrate depolymerase;	protein_coding
RPA0566	117.916	130.383	106.349	85.2755	2729.2	3189.93	2136.51	1685.7	3503.87	3425.36	RPA0566	conserved unknown protein; observed by proteomics; Citation: Proteomics from VerBerkmoes et al. (2003) unpublished;	protein_coding
RPA0567	306.771	291.663	100.751	89.223	249.088	211.886	146.564	162.45	144.8	183.024	RPA0567	probable transcriptional regulator, AraC family;	protein_coding
RPA0568	163.275	163.552	159.998	170.162	479.613	553.604	343.69	354.585	243.977	293.94	RPA0568	probable hydrolase; observed by proteomics; Citation: Proteomics from VerBerkmoes et al. (2003) unpublished;	protein_coding
RPA0569	18.7834	17.3398	128.522	144.696	43.608	30.0559	48.0162	46.7028	83.1481	171.596	RPA0569	conserved hypothetical protein;	protein_coding
RPA0570	138.304	163.061	621.582	620.176	331.818	367.716	282.386	332.495	487.318	262.497	RPA0570	conserved hypothetical protein;	protein_coding
RPA0571	781.69	789.246	2816.65	2293.18	2215.61	2045.89	3064.25	2963.97	6422.7	3112.93	regR	two-component transcriptional regulator RegR, Fis family; observed by proteomics; Citation: Proteomics from VerBerkmoes et al. (2003) unpublished;	protein_coding
RPA0572	89.7985	84.4613	67.8056	72.7562	320.673	336.805	212.285	228.458	140.153	138.049	regS	two component sensor histidine kinase, RegS;	protein_coding
RPA0573	32.3113	28.7195	70.732	69.6698	61.3958	69.7988	49.5962	59.7388	34.6581	44.4801	RPA0573	putative ABC transporter (ATP-binding protein); observed by proteomics; Citation: Proteomics from VerBerkmoes et al. (2003) unpublished;	protein_coding
RPA0574	37.8696	31.8013	39.1837	32.3929	45.5053	43.3457	40.9795	37.5076	24.6008	30.1562	RPA0574	possible ABC transporter;	protein_coding
RPA0575	564.705	505.921	153.843	129.404	496.524	641.76	398.425	401.778	362.69	374.223	RPA0575	putative intracellular PHB depolymerase; observed by proteomics; Citation: Proteomics from VerBerkmoes et al. (2003) unpublished;	protein_coding
RPA0576	114.456	124.943	28.0376	45.2312	226.253	301.167	97.4317	119.805	73.465	90.2918	RPA0576	putative metal-dependent hydrolase;	protein_coding
RPA0577	86.5714	95.2973	40.3916	38.5238	90.982	104.386	55.2789	62.8407	35.5085	41.0125	RPA0577	possible penicillin-binding protein;	protein_coding
RPA0578	159.95	146.999	33.5726	35.515	112.531	135.414	135.058	146.279	78.2954	99.5962	RPA0578	unknown protein; observed by proteomics; Citation: Proteomics from VerBerkmoes et al. (2003) unpublished;	protein_coding
RPA0579	119.03	115.052	187.128	190.777	140.303	222.583	192.311	207.406	133.781	240.318	RPA0579	hypothetical protein;	protein_coding
RPA0580	19.1403	20.6825	159.555	167.995	847.527	793.148	933.614	830.947	491.528	567.867	RPA0580	possible branched-chain amino acid binding protein, ABC transport system; observed by proteomics; Citation: Proteomics from VerBerkmoes et al. (2003) unpublished;	protein_coding
RPA0581	16.5666	17.7586	104.207	123.421	52.5447	47.7373	53.3301	50.4219	58.8537	63.7908	RPA0581	hypothetical protein;	protein_coding
RPA0582	24.8063	27.8498	64.3537	66.1469	443.218	516.095	409.879	466.421	156.907	119.997	RPA0582	conserved unknown protein; observed by proteomics; Citation: Proteomics from VerBerkmoes et al. (2003) unpublished;	protein_coding
RPA0583	32.6978	34.9672	30.877	27.4593	38.6245	36.1457	21.8038	27.1026	28.2236	26.8055	RPA0583	sensor histidine kinase with PAS/PAC and Response regulator receiver domains; observed by proteomics; Citation: Proteomics from VerBerkmoes et al. (2003) unpublished;	protein_coding
RPA0584	199.231	240.469	32.3175	29.4543	133.881	153.813	61.0394	63.6002	45.4913	45.1921	RPA0584	transcriptional accessory protein; observed by proteomics; Citation: Proteomics from VerBerkmoes et al. (2003) unpublished;	protein_coding
RPA0585	25.5491	40.7891	11.7492	14.3929	25.0687	28.2768	15.8562	19.3565	10.3635	11.7128	RPA0585	chromate transporter;	protein_coding
RPA0586	25.1192	31.8251	46.6198	27.465	28.9453	41.3066	25.5669	29.6355	20.5945	22.6643	RPA0586	putative PAN2 protein; short shain alcohol dehydrogenase;	protein_coding
RPA0587	26.7572	28.8681	14.3103	19.051	48.4707	51.5184	33.198	32.4532	28.4988	25.7454	RPA0587	putative cationic amino acid transporter;	protein_coding
RPA0588	20.7016	23.3219	45.2643	56.2598	29.0717	29.6794	20.1055	23.3804	19.9317	21.5318	RPA0588	transcriptional regulator, TetR family;	protein_coding
RPA0589	7.96424	8.39754	20.7349	20.636	41.5624	40.6571	33.9766	32.4085	29.6218	32.1056	RPA0589	possible acyl-CoA dehydrogenase;	protein_coding
RPA0590	184.158	207.104	23.5544	25.2969	110.857	111.886	93.1804	85.4297	117.419	124.167	prc	putative carboxyl-terminal protease; observed by proteomics; Citation: Proteomics from VerBerkmoes et al. (2003) unpublished;	protein_coding
RPA0591	157.53	157.336	109.431	110.268	236.684	287.624	167.826	187.574	123.753	116.988	glnD	Protein PII uridylyltransferase;	protein_coding
RPA0592	102.763	100.455	16.46	18.9181	74.5027	79.8055	50.1261	56.2882	33.4863	37.7701	argJ	putative glutamate N-acetyltransferase/amino-acid acetyltransferase; observed by proteomics; Citation: Proteomics from VerBerkmoes et al. (2003) unpublished;	protein_coding
RPA0593	75.8071	67.035	136.814	160.208	57.816	47.7343	35.3107	48.4101	30.7368	32.3963	RPA0593	hypothetical protein;	protein_coding
RPA0594	72.3352	68.2586	42.0023	35.15	4.4842	3.88658	9.55331	12.7462	7.63593	10.4436	mutT	putative mutator protein mutT;	protein_coding
RPA0595	17.9971	21.2512	10.7407	9.4373	10.9837	11.2141	9.76636	13.3171	10.2191	9.65516	RPA0595	conserved hypothetical protein;	protein_coding
RPA0596	39.3852	45.1784	21.572	22.6522	80.3658	91.6301	58.507	78.8374	40.8395	30.5378	RPA0596	conserved hypothetical protein;	protein_coding
RPA0597	13.5311	13.386	22.8926	24.1483	43.7122	51.8421	36.2708	32.6538	38.5007	32.8521	RPA0597	possible competence protein F (COMF);	protein_coding
RPA0598	251.405	222.561	44.6972	43.1933	271.523	274.989	280.125	250.376	321.228	235.59	RPA0598	putative glutaredoxin; observed by proteomics; Citation: Proteomics from VerBerkmoes et al. (2003) unpublished;	protein_coding
RPA0599	165.145	177.372	43.0807	31.705	95.789	117.577	96.5537	87.4192	100.767	66.0608	RPA0599	possible nitrilase; observed by proteomics; Citation: Proteomics from VerBerkmoes et al. (2003) unpublished;	protein_coding
RPA0600	162.271	145.733	79.7744	95.4654	61.4038	62.6499	49.6739	44.1079	52.1073	44.2653	RPA0600	conserved hypothetical protein;	protein_coding
RPA0601	67.8051	63.6536	986.574	1192.47	49.1878	56.3755	44.814	53.4663	49.8915	51.4686	RPA0601	probable DMT superfamily transporter;	protein_coding
RPA0602	40.4436	44.9131	32.0059	38.9903	14.4465	17.6823	19.7459	21.3273	26.0001	28.1857	RPA0602	Permeases of the drug/metabolite transporter (DMT) superfamily;	protein_coding
RPA0603	177.277	167.865	51.1947	44.822	201.914	187.275	155.063	135.799	115.621	119.904	ubiG	putative 3-demethylubiquinone-9 3-methyltransferase; observed by proteomics; Citation: Proteomics from VerBerkmoes et al. (2003) unpublished;	protein_coding
RPA0604	349.594	349.362	148.344	121.9	104.164	86.7119	163.507	179.089	84.8047	110.996	lysC	putative aspartokinase, alpha and beta subunits; observed by proteomics; Citation: Proteomics from VerBerkmoes et al. (2003) unpublished;	protein_coding
RPA0605	168.564	172.487	687.572	557.105	221.11	226.635	124.516	160.184	161.271	115.219	ptsP	nitrogen regulatory protein PTSI(NTR); observed by proteomics; Citation: Proteomics from VerBerkmoes et al. (2003) unpublished;	protein_coding
RPA0606	85.334	87.9562	23.8844	21.1787	17.6185	13.8788	21.0943	19.2911	17.3448	22.0129	prfA	peptide chain release factor 1; observed by proteomics; Citation: Proteomics from VerBerkmoes et al. (2003) unpublished;	protein_coding
RPA0607	66.7762	62.4407	93.688	90.5026	32.1151	31.2776	25.7325	25.4798	37.7263	34.7769	hemK	putative protoporphyrinogen oxidase, hemK protein;	protein_coding
RPA0608	488.78	515.591	630.339	626.417	37.2024	46.5504	288.512	272.703	479.371	565.545	RPA0608	conserved unknown protein; observed by proteomics; Citation: Proteomics from VerBerkmoes et al. (2003) unpublished;	protein_coding
RPA0609	112.192	133.858	163.053	158.733	668.739	700.958	472.404	455.189	511.99	480.372	RPA0609	conserved hypothetical protein;	protein_coding
RPA0610	298.208	287.641	470.057	540.822	323.251	354.422	198.163	194.18	199.771	163.535	RPA0610	putative glyoxalase II; observed by proteomics; Citation: Proteomics from VerBerkmoes et al. (2003) unpublished;	protein_coding
RPA0611	69.1831	94.9184	131.171	144.87	68.398	69.8776	58.4365	58.0915	46.224	35.7993	RPA0611	conserved unknown protein;	protein_coding
RPA0612	129.637	142.101	40.8238	62.8086	56.097	71.087	36.9231	39.7794	33.0405	28.5936	RPA0612	possible sugar kinase; observed by proteomics; Citation: Proteomics from VerBerkmoes et al. (2003) unpublished;	protein_coding
RPA0613	100.521	118.51	40.0154	43.0109	52.7323	59.7636	21.7425	32.866	23.736	24.3987	RPA0613	NUDIX hydrolase;	protein_coding
RPA0614	107.742	129.453	236.427	339.846	38.8271	39.5612	42.8397	44.3493	50.517	60.6728	RPA0614	conserved unknown protein; observed by proteomics; Citation: Proteomics from VerBerkmoes et al. (2003) unpublished;	protein_coding
RPA0615	154.976	173.04	262.859	300.541	85.1467	92.8107	83.3801	93.8682	100.3	137.861	dnaX	possible DNA polymerase III tau subunit; E. coli subunit tau gene contains subunit gamma; observed by proteomics;	protein_coding
RPA0616	325.012	328.666	24.2936	20.6132	492.424	426.848	321.771	362.581	144.491	137.771	RPA0616	Uncharacterized BCR; observed by proteomics; Citation: Proteomics from VerBerkmoes et al. (2003) unpublished;	protein_coding
RPA0617	192.528	195.061	45.089	44.8102	168.633	160.717	138.213	152.853	112.276	128.954	recR	putative recombination protein recR;	protein_coding
RPA0618	172.372	175.663	88.1316	75.0575	89.2211	79.13	83.6211	69.673	46.1269	61.4997	RPA0618	unknown protein; observed by proteomics; Citation: Proteomics from VerBerkmoes et al. (2003) unpublished;	protein_coding
RPA0619	94.73	109.407	86.2253	121.915	178.968	169.147	84.2643	93.8209	66.3767	75.6994	ampG	putative MFS transporter and signal transducer AmpG; E. coli beta lactamase (AmpC) regulator;	protein_coding
RPA0620	60.4451	60.3797	54.5098	77.1915	68.7193	64.5385	37.578	45.5732	29.3114	30.8487	RPA0620	Uncharacterized BCR:Protein of unknown function DUF195;	protein_coding
RPA0621	437.4	404.182	396.639	370.396	831.977	848.375	699.077	865.831	345.41	339.636	def	putative N-formylmethionylaminoacyl-tRNA deformylase; observed by proteomics; Citation: Proteomics from VerBerkmoes et al. (2003) unpublished;	protein_coding
RPA0622	145.687	162.917	43.7439	58.5207	32.7124	27.4377	55.2281	57.5255	27.859	27.3939	fmt	putative methionyl-tRNA formyltransferase;	protein_coding
RPA0623	19.9376	28.9958	25.0931	24.4494	10.2167	16.6256	10.2594	14.0208	9.08815	11.371	truA	putative tRNA-pseudouridine synthase;	protein_coding
RPA0624	127.118	136.3	20.6107	22.5692	29.3133	24.6381	27.744	34.0809	21.7444	22.7274	dapE	putative succinyl-diaminopimelate desuccinylase; observed by proteomics; Citation: Proteomics from VerBerkmoes et al. (2003) unpublished;	protein_coding
RPA0625	128.54	124.289	22.5056	24.8525	71.4158	66.9395	92.4347	95.3107	28.0481	34.4966	RPA0625	conserved hypothetical protein;	protein_coding
RPA0626	238.962	253.991	24.5846	20.9889	195.638	206.884	144.744	192.75	64.6409	62.6205	dapD	2,3,4,5-tetrahydropyridine-2-carboxylate N-succinyltransferase; observed by proteomics; Citation: Proteomics from VerBerkmoes et al. (2003) unpublished;	protein_coding
RPA0627	63.1613	59.6428	105.562	105.084	36.2333	30.9618	38.7278	39.2347	68.5321	38.1115	RPA0627	putative haloacid dehalogenase superfamily hydrolase;	protein_coding
RPA0628	52.4626	53.1125	11.8222	11.8352	24.1708	24.7127	16.5957	16.795	11.4216	9.8284	RPA0628	conserved unknown protein;	protein_coding
RPA0629	157.391	154.332	19.393	12.0112	44.1045	43.9836	42.3887	41.9196	35.4255	34.7687	argB	putative acetylglutamate kinase; observed by proteomics; Citation: Proteomics from VerBerkmoes et al. (2003) unpublished;	protein_coding
RPA0630	30.2213	42.0642	8.03451	6.85915	15.4543	21.0715	15.6305	19.7444	26.9807	11.224	RPA0630	DUF423;	protein_coding
RPA0631	112.028	104.765	31.9405	27.714	17.2715	12.0474	23.998	25.3331	30.9596	31.0812	RPA0631	possible GTPases;	protein_coding
RPA0632	593.674	553.403	69.006	60.7667	68.1158	52.0697	103.689	103.776	84.3951	101.888	RPA0632	60 kDa inner membrane protein; observed by proteomics; Citation: Proteomics from VerBerkmoes et al. (2003) unpublished;	protein_coding
RPA0633	321.325	338.708	44.097	37.1508	87.8119	87.8705	163.519	172.9	119.866	147.032	rnpA	probable ribonuclease p protein component (protein c5);	protein_coding
RPA0634	1068.83	1143.62	211.463	197.026	921.739	883.541	1093.53	1302.29	1015.43	755.336	rpmH, L34	possible ribosomal protein L34;	protein_coding
RPA0635	122.766	130.396	226.335	217.394	127.436	121.39	146.711	173.127	182.09	182.784	RPA0635	sensor histidine kinase;	protein_coding
RPA0636	7.30446	6.33653	6.27804	8.75338	11.0452	9.82664	13.1932	17.8161	9.04961	13.937	RPA0636	hypothetical protein;	protein_coding
RPA0637	1.02178	1.53443	4.2549	5.9866	16.1836	15.7357	7.81816	11.6876	7.29202	8.95238	RPA0637	hypothetical protein;	protein_coding
RPA0638	2.32534	1.8626	4.07631	5.55544	9.9381	11.1926	7.7438	10.5443	10.6702	9.42433	RPA0638	conserved hypothetical protein;	protein_coding
RPA0639	10.2358	10.1173	46.3996	46.8526	39.8147	44.5224	20.9613	34.6533	18.6625	14.4325	sigE	RNA polymerase ECF-type sigma factor;	protein_coding
RPA0640	9.77815	13.6911	9.20672	11.0958	44.2493	45.0257	22.3592	27.9288	13.0849	12.691	fliC	putative flagellin;	protein_coding
RPA0641	13.5368	10.6835	9.86386	9.12133	41.4179	46.5168	32.6756	49.7164	27.3785	32.3488	fliD	possible flagellar hook-associated protein 2 (FliD, filament cap protein);	protein_coding
RPA0642	5.44955	4.2948	5.23901	14.627	6.69532	6.45859	3.65984	6.32494	3.50525	3.50664	RPA0642	conserved hypothetical protein;	protein_coding
RPA0643	69.6927	73.227	100.14	63.1984	262.371	309.861	147.562	197.86	101.284	84.9976	RPA0643	conserved hypothetical protein;	protein_coding
RPA0644	5.4219	4.74653	1.91415	7.03986	11.3836	10.7	16.5644	21.9698	13.1498	16.2798	flgD	possible basal-body rod modification protein flgD;	protein_coding
RPA0645	7.13245	6.81912	23.0267	19.4626	30.5753	37.2646	24.9041	31.0922	17.1939	20.1735	flgE	possible flagellar hook protein FlgE;	protein_coding
RPA0646	1	1	1.74404	1.09441	3.6924	2.73527	6.7448	3.04011	1.10213	3.304	RPA0646	conserved hypothetical protein;	protein_coding
RPA0647	3.2012	1.8133	25.9306	25.4807	20.7636	10.9736	16.3555	18.298	10.777	12.0914	RPA0647	hypothetical protein;	protein_coding
RPA0648	7.11809	7.29463	24.7594	32.5205	38.604	46.2866	30.5878	36.5453	17.467	16.8475	flgK1	possible flagellar hook-associated protein 1 (HAP1, FlgK protein);	protein_coding
RPA0649	1.62237	2.09591	3.10124	5.44813	10.167	9.41079	6.70005	10.0419	6.31585	5.83881	flgL	possible flagellin and hook associated protein.;	protein_coding
RPA0650	3.24004	5.96871	9.23744	3.01875	13.8882	12.9389	10.0201	15.0951	4.90587	4.46499	badK	cyclohex-1-ene-1-carboxyl-CoA hydratase; observed by proteomics; Citation: Proteomics from VerBerkmoes et al. (2003) unpublished;	protein_coding
RPA0651	4.56496	4.31809	12.6469	12.5267	20.9944	18.2865	11.9284	17.6814	9.20974	7.64089	aliA	cyclohexanecarboxylate-CoA ligase;	protein_coding
RPA0652	3.82749	3.25828	5.92625	4.41478	10.7097	12.2946	10.1613	9.04078	4.24491	4.474	aliB	cyclohexanecarboxyl-CoA dehydrogenase;	protein_coding
RPA0653	8.92747	9.17663	7.38364	7.62355	15.7944	13.8798	19.5773	23.2495	11.4304	10.4182	badI	2-ketocyclohexanecarboxyl-CoA hydrolase; observed by proteomics; Citation: Proteomics from VerBerkmoes et al. (2003) unpublished;	protein_coding
RPA0654	6.18055	7.95782	3.9518	3.30327	9.36338	10.3941	8.63935	7.21669	6.54199	5.88851	badH	2-hydroxycyclohexanecarboxyl-CoA dehydrogenase; observed by proteomics; Citation: Proteomics from VerBerkmoes et al. (2003) unpublished;	protein_coding
RPA0655	12.3928	12.9952	10.43	4.45904	6.87603	7.42539	8.62339	7.10574	9.34299	7.98377	badR	Benzoate anaerobic degradation transcriptional regulator BadR, MarR family;	protein_coding
RPA0656	8.46538	7.7536	7.16779	6.22881	14.4991	18.9908	18.1164	19.2157	12.4734	12.6397	badC	putative alcohol dehydrogenase;	protein_coding
RPA0657	6.08731	5.6925	14.049	18.1689	14.0795	17.5621	19.2754	21.0576	66.456	36.2141	badD	benzoyl-CoA reductase subunit;	protein_coding
RPA0658	14.0971	12.7112	11.6893	13.7306	17.6103	19.8363	21.0859	22.3786	72.1155	39.3203	badE	benzoyl-CoA reductase subunit;	protein_coding
RPA0659	9.1653	8.63268	4.56924	7.50607	15.6043	16.6598	13.7883	19.1308	40.3495	29.0381	badF	benzoyl-CoA reductase subunit;	protein_coding
RPA0660	6.61825	7.50778	12.5334	12.5468	20.3906	17.0898	20.8159	27.2122	33.7957	26.2721	badG	benzoyl-CoA reductase subunit;	protein_coding
RPA0661	13.3332	14.774	107	101.85	504.11	621.711	457.687	507.997	152.567	121.294	badA	benzoate-CoA ligase; observed by proteomics; Citation: Proteomics from VerBerkmoes et al. (2003) unpublished;	protein_coding
RPA0662	17.7849	20.4451	95.3055	90.9768	365.305	427.251	333.995	421.605	148.01	123.814	badB	ferredoxin;	protein_coding
RPA0663	59.3403	55.9296	117.101	121.245	154.079	155.293	135.987	175.999	92.5552	75.369	badM	putative transcriptional regulator, badM;	protein_coding
RPA0664	72.9426	58.8688	77.2551	58.2656	57.1893	62.7183	58.4774	61.3826	35.4079	35.4845	badL	possible acetyltransferase;	protein_coding
RPA0665	8.31694	5.58374	7.48946	5.46909	33.2025	36.5482	34.5521	45.2815	48.2033	48.245	hbaH	putative ABC transporter subunit, ATP-binding component;	protein_coding
RPA0666	2.40195	2.84141	22.0825	20.1756	16.9982	18.8379	16.6025	26.0979	31.9335	30.6925	hbaG	putative ABC transporter subunit, membrane spanning domain + ATP-binding component;	protein_coding
RPA0667	1.17546	1.3298	37.1867	35.8566	6.01149	6.10518	24.6556	29.5034	44.4498	39.7572	hbaF	putative membrane spanning subunit of ABC transporter;	protein_coding
RPA0668	9.39686	11.5564	81.3122	61.984	201.713	208.36	504.328	667.537	730.659	533.173	hbaE	putative ABC transporter subunit, substrate-binding component; observed by proteomics; Citation: Proteomics from VerBerkmoes et al. (2003) unpublished;	protein_coding
RPA0669	5.35181	5.57871	25.1931	18.339	27.7366	25.1102	36.593	57.5507	94.7927	205.166	hbaA	4-hydroxybenzoate-CoA ligase;	protein_coding
RPA0670	4.17583	6.05207	7.85463	9.5309	15.8394	16.0028	17.5338	34.1014	57.1118	103.303	hbaB	4-hydroxybenzoyl-CoA reductase, first of three subunits;	protein_coding
RPA0671	4.16569	4.31508	12.69	11.2322	15.9974	14.3672	21.4909	23.7348	35.1176	60.0491	hbaC	4-hydroxybenzoyl-CoA reductase,second of three subunits;	protein_coding
RPA0672	4.05067	3.9997	17.1162	17.4415	42.0678	42.7325	32.2571	36.0731	35.9195	45.09	hbaD	4-hydroxybenzoyl-CoA reductase, third of three subunits; observed by proteomics; Citation: Proteomics from VerBerkmoes et al. (2003) unpublished;	protein_coding
RPA0673	5.04269	3.95695	19.0972	17.4141	48.6119	50.7037	43.2525	63.1628	76.9186	61.5378	hbaR	Hydroxybenzoate anaerobic degradation regulatory protein HbaR, Crp/Fnr family;	protein_coding
RPA0674	10.7175	10.0901	79.779	61.6377	109.712	135.618	71.0106	82.3326	75.0074	50.9644	RPA0674	possible alcohol dehydrogenase class III family;	protein_coding
RPA0675	12.3607	12.0128	41.8019	40.708	49.1925	57.0269	57.2758	43.4192	45.4876	48.7003	RPA0675	possible hydrolases (alpha/beta hydrolase superfamily);	protein_coding
RPA0676	9.67177	7.90746	143.563	160.282	43.0307	51.888	54.7253	41.1253	29.9865	29.6308	RPA0676	possible enoyl-CoA hydratase/isomerase family member;	protein_coding
RPA0677	12.5433	10.4407	24.7105	24.675	18.108	16.6402	36.7583	29.1984	27.5125	21.4422	RPA0677	hypothetical protein;	protein_coding
RPA0678	494.018	478.494	23.5511	23.9388	29.6431	29.2315	23.4538	28.7195	19.7072	20.8808	gltA	possible pyridine nucleotide-linked oxidoreductase, possible glutamate synthase; observed by proteomics; Citation: Proteomics from VerBerkmoes et al. (2003) unpublished;	protein_coding
RPA0679	85.0614	91.3785	46.3106	49.6678	214.618	226.451	191.297	205.317	143.18	144.753	RPA0679	Protein of unknown function UPF0004:Elongator protein 3/MiaB/NifB;	protein_coding
RPA0680	44.0478	50.8364	97.8478	110.182	42.379	53.7948	78.6407	96.1904	100.955	142.905	RPA0680	possible transcriptional regulator, TetR family;	protein_coding
RPA0681	126.544	120.49	125.069	132.174	47.5065	49.2027	75.4649	89.2241	66.1019	71.8896	RPA0681	membrane permeases, predicted cation efflux pump; observed by proteomics; Citation: Proteomics from VerBerkmoes et al. (2003) unpublished;	protein_coding
RPA0682	91.512	90.7714	36.5276	39.8247	23.8678	24.6307	31.0942	38.2899	65.953	85.9627	RPA0682	possible ABC transporter ATP-binding component, membrane bound;	protein_coding
RPA0683	85.6459	89.1539	238.96	246.549	805.722	655.725	445.202	366.368	764.315	623.202	RPA0683	possible ABC transporter permease component;	protein_coding
RPA0684	63.888	55.9665	118.221	93.6187	2392.91	1744.18	1088.76	870.656	1042.59	801.21	RPA0684	hypothetical protein;	protein_coding
RPA0685	46.2455	44.251	996.418	935.69	291.222	319.923	213.142	192.073	178.15	241.392	RPA0685	transcriptional regulator, IclR family;	protein_coding
RPA0686	10.362	10.0973	56.1772	66.4952	56.1414	66.2927	89.4378	81.1595	67.7256	85.5917	RPA0686	Uncharacterized protein family UPF0065;	protein_coding
RPA0687	18.5358	17.562	41.3432	45.6411	43.2329	38.6012	39.9708	39.6221	33.047	41.2927	RPA0687	conserved hypothetical protein;	protein_coding
RPA0688	7.9099	10.9339	5.32192	4.54608	31.9152	48.9248	14.7161	15.7482	11.2151	6.4946	phnN	ATP-binding component, PhnN protein, possible kinase;	protein_coding
RPA0689	36.9422	38.4529	53.7821	43.0027	122.033	139.947	69.8959	78.4066	34.6942	36.7338	phnM1	possible phosphonate utilization (C-P lyase) component; E. coli PhnM, HisM-like integral membrane protein;	protein_coding
RPA0690	8.79195	9.83434	3.64711	4.80608	36.3632	47.3464	15.9894	16.9531	11.5023	12.6985	phnL	phosphonate ABC transporter, ATP-binding component, PhnL protein;	protein_coding
RPA0691	11.0941	13.2436	14.9468	15.0746	113.043	124.511	40.0535	56.0069	38.418	31.3925	phnK	phosphonate ABC transporter, ATP-binding component,PhnK protein;	protein_coding
RPA0692	13.9041	15.5674	18.9481	16.0538	59.0595	50.5024	53.3956	48.9108	62.4394	56.2698	phnJ	PhnJ protein, phosphonate metabolism, function unknown.;	protein_coding
RPA0693	12.5504	15.5289	24.6215	28.1442	82.0721	84.7925	48.5085	66.9806	49.3895	39.179	phnI	PhnI protein, phosphonate metabolism, function unknown;	protein_coding
RPA0694	7.02639	10.0453	14.4977	9.9871	61.7406	79.1616	35.2574	43.7095	37.3472	23.6612	phnH	putative PhnH protein, phosphonate metabolism, function unknown;	protein_coding
RPA0695	10.3898	14.1002	55.6459	53.1774	94.7502	100.769	48.6717	58.0559	68.4265	46.8788	phnG	PhnG protein, phosphonate metabolism, function unknown;	protein_coding
RPA0696	20.3461	16.5432	71.0399	47.2848	67.0642	78.9233	42.0564	57.864	35.0522	39.7983	RPA0696	possible transcriptional regulator, GntR family;	protein_coding
RPA0697	2.00998	2.32392	54.1304	53.3546	18.4649	16.4348	12.9639	18.1244	22.1323	23.769	phnE1	putative PhnE protein, phosphonate ABC transporter, permease component;	protein_coding
RPA0698	1	1.26986	14.493	17.8017	4.57597	6.24969	8.33781	11.6575	16.1594	18.332	phnE2	possible PhnE protein, phosphonate ABC transporter, permease component;	protein_coding
RPA0699	4.27203	3.73048	11.8292	12.8399	16.1532	15.5409	19.2434	21.4306	22.9811	25.0368	phnD	putative PhnD protein, phosphonate ABC transporter, periplasmic binding protein precursor;	protein_coding
RPA0700	1.0587	1.3408	8.97248	5.17366	15.2561	16.9719	13.838	18.1572	28.5286	22.1258	phnC	PhnC protein, phosphonate ABC transporter, ATP-binding component;	protein_coding
RPA0701	2.2214	2.53916	11.5196	7.27548	13.5858	12.1576	9.1181	16.3687	8.04712	14.4565	RPA0701	putative acetyltransferase (virginiamycin, streptogramin A, chloramphenicol);	protein_coding
RPA0702	18.663	19.0934	58.1099	71.1286	203.635	253.447	125.274	146.061	112.255	85.2957	phnM2	possible phosphonate ABC transporter, permease component; E. coli PhnM, HisM-like integral membrane protein;	protein_coding
RPA0703	43.1015	46.4979	345.32	325.582	668.63	721.231	301.34	424.105	237.463	212.295	RPA0703	conserved hypothetical protein;	protein_coding
RPA0704	37.1081	37.3273	53.8588	59.3848	29.4049	21.5036	36.6848	54.1701	37.3821	40.0357	RPA0704	conserved unknown protein;	protein_coding
RPA0705	157.928	179.766	8178.35	5733.05	2099.53	2306.01	2531.86	3238.56	1668.49	1926.68	RPA0705	hypothetical protein;	protein_coding
RPA0706	10.825	14.8847	101.693	116.486	37.556	38.0293	59.1939	93.7679	73.087	70.4297	RPA0706	possible endonuclease III;	protein_coding
RPA0707	35.5586	27.9215	133.698	136.842	51.0304	37.5713	63.7798	69.1538	50.0565	75.3494	cutA	putative periplasmic divalent cation resistance protein CutA;	protein_coding
RPA0708	48.6973	46.8734	55.8675	51.7279	165.409	105.336	128.847	126.271	176.567	212.619	RPA0708	hypothetical protein;	protein_coding
RPA0709	209.083	211.499	200.364	191.497	299.628	290.473	439.398	557.944	320.944	342.486	RPA0709	conserved unknown protein; observed by proteomics; Citation: Proteomics from VerBerkmoes et al. (2003) unpublished;	protein_coding
RPA0710	799.617	819.202	83.2619	75.0863	2185.29	1984.23	3208.65	3610.63	2990.61	3124.36	RPA0710	hypothetical protein;	protein_coding
RPA0711	243.088	239.602	40.7735	41.8553	67.0053	73.9383	57.6831	62.4201	47.6645	53.8717	RPA0711	Nitroreductase family;	protein_coding
RPA0712	178.013	218.602	99.1764	111.751	134.763	169.113	112.197	132.924	68.0365	70.5515	cobT, cobU	putative nicotinate-nucleotide--dimethylbenzimidazole phosphoribosyltransferase;	protein_coding
RPA0713	229.943	275.679	183.297	160.012	321.721	330.403	187.642	243.004	157.371	155.142	RPA0713	conserved unknown protein; observed by proteomics; Citation: Proteomics from VerBerkmoes et al. (2003) unpublished;	protein_coding
RPA0714	155.634	229.403	32.5776	39.9093	32.3876	22.9895	20.1371	32.1097	22.2077	31.6357	cobU	bifunctional cobinamide kinase, cobinamide phosphate guanylyltransferase protein;	protein_coding
RPA0715	249.325	298.945	15.1182	17.566	38.0156	40.7215	12.4136	27.5598	11.8946	17.8202	cobW	putative cobalamin synthesis protein cobW; observed by proteomics; Citation: Proteomics from VerBerkmoes et al. (2003) unpublished;	protein_coding
RPA0716	139.26	164.367	33.285	28.4189	23.3557	24.8864	11.2959	15.9802	11.0676	12.3472	cobN	putative cobaltochelatase subunit CobN.;	protein_coding
RPA0717	267.337	257.64	20.8585	23.4387	28.1051	25.0065	22.1898	25.1879	24.3239	24.7404	cobO, cobA, btuR	putative cob(I)alamin adenosyltransferase; observed by proteomics; Citation: Proteomics from VerBerkmoes et al. (2003) unpublished;	protein_coding
RPA0718	104.253	115.387	19.0777	25.6123	16.3851	16.4389	14.0129	15.5551	13.8545	15.5066	cobQ1, cbiP	cobyric acid synthase; observed by proteomics; Citation: Proteomics from VerBerkmoes et al. (2003) unpublished;	protein_coding
RPA0719	102.799	111.932	72.1249	59.3988	167.3	188.918	112.14	144.654	93.6128	91.6317	cobD, cbiB	putative cobalamin biosynthetic protein cobD;	protein_coding
RPA0720	53.9581	55.5681	13.8605	8.32326	14.9195	11.1456	10.7414	12.269	8.5436	8.47885	RPA0720	putative ABC-type cobalamin/Fe3+-siderophores transport systems, periplasmic components; observed by proteomics; Citation: Proteomics from VerBerkmoes et al. (2003) unpublished;	protein_coding
RPA0721	166.893	188.98	113.146	92.1133	120.484	124.942	58.8725	75.0634	42.8879	33.2317	cobC	putative cobalamin biosynthetic protein CobC;	protein_coding
RPA0722	109.131	141.455	21.6246	18.3724	31.4804	39.8548	20.356	27.5382	14.1245	13.8353	fecE	putative iron(III) dicitrate ABC transporter, ATP-binding component FecE; observed by proteomics; Citation: Proteomics from VerBerkmoes et al. (2003) unpublished;	protein_coding
RPA0723	82.0076	102.087	9.65765	9.08509	16.8921	18.9006	11.3672	15.8048	6.57169	8.38492	RPA0723	possible hemin ABC transporter, permease component;	protein_coding
RPA0724	175.051	183.717	78.8038	85.1483	55.9155	50.9217	29.4336	45.0375	28.4131	32.1055	nxiA, nixA, hoxN, hupN	putative high-affinity nickel-transport protein;	protein_coding
RPA0725	2.86603	4.70411	32.124	24.8077	12.1995	11.606	6.14751	12.0519	9.36432	10.8773	sugE	possible chaperone; E. coli sugE is a multicopy suppressor of groEL mutations. This gene cannot encode the long form of the protein (sugEL).;	protein_coding
RPA0726	2.45717	1.52727	8.62775	7.6195	7.0905	8.40771	5.07033	10.3113	6.10725	4.35923	btaB	putative BtaB protein, S-adenosylmethionine:diacylgycerolhomoserine-N- methyltransf erase;	protein_coding
RPA0727	2.69616	3.69212	9.4269	8.19615	18.2556	13.9127	14.329	14.322	12.3638	13.949	RPA0727	S-adenosylmethionine:diacylglycerol 3-amino-3-carboxypropyl transferase;	protein_coding
RPA0728	22.6156	23.8079	13.8184	14.7814	19.5122	16.002	16.7508	18.1786	6.73871	8.34705	RPA0728	conserved unknown protein; observed by proteomics; Citation: Proteomics from VerBerkmoes et al. (2003) unpublished;	protein_coding
RPA0729	29.2381	30.8321	6.64801	9.06074	7.80604	9.69514	6.01091	8.34268	4.99552	8.55648	RPA0729	conserved hypothetical protein;	protein_coding
RPA0730	51.4318	47.105	24.0172	23.0321	13.9931	13.7985	14.5957	18.2499	14.8748	18.0041	RPA0730	conserved hypothetical protein;	protein_coding
RPA0731	26.5064	29.4097	62.0724	54.4454	42.1846	43.9733	46.5304	54.2362	54.9235	56.0775	RPA0731	transcriptional regulator, LysR family;	protein_coding
RPA0732	22.9041	29.8846	14.8728	15.2965	69.9298	131.243	98.6972	85.7558	47.7855	51.6641	fdsG	putative NAD-dependent formate dehydrogenase gamma subunit;	protein_coding
RPA0733	15.4362	19.2063	38.4908	41.5572	126.57	150.412	117.125	128.082	93.0287	85.4661	fdsB	NAD-dependent formate dehydrogenase beta subunit;	protein_coding
RPA0734	22.9252	27.6038	27.1904	23.5406	148.322	164.08	174.253	184.095	129.527	124.082	fdsA	NAD-dependent formate dehydrogenase alpha subunit;	protein_coding
RPA0735	11.2359	10.8122	25.1242	23.3038	60.8759	73.4522	43.9913	41.5956	29.5045	29.1256	fdsC	putative FdsC protein, formate dehydrogenase chain D;	protein_coding
RPA0736	13.2737	11.5135	2.50199	5.2778	21.0549	15.9902	15.3085	10.6849	20.8227	28.9888	fdsD	possible NAD-dependent formate dehydrogenase delta subunit;	protein_coding
RPA0737	2.47671	3.30127	8.5891	8.92202	45.3435	34.9903	50.4647	47.6588	35.1539	43.4945	RPA0737	putative oxalate/formate Major Facilitator Superfamily (MFS) antiporter;	protein_coding
RPA0738	6.54747	5.7141	65.6918	58.007	118.288	115.075	516.56	328.836	153.799	155.58	RPA0738	possible L-sorbosone dehydrogenase.; observed by proteomics; Citation: Proteomics from VerBerkmoes et al. (2003) unpublished;	protein_coding
RPA0739	2.62613	1.92104	8.07971	11.0468	13.206	6.83298	44.6009	32.714	25.3714	30.0157	cyc	putative cytochrome c;	protein_coding
RPA0740	12.3695	11.8293	8.58282	9.51118	70.6698	85.0456	54.3683	66.6589	26.4101	21.5563	RPA0740	possible Acyl-CoA dehydrogenase;	protein_coding
RPA0741	24.1014	23.2557	11.2736	11.6215	48.681	40.6178	31.3214	42.8487	15.0617	12.1064	RPA0741	conserved unknown protein; observed by proteomics; Citation: Proteomics from VerBerkmoes et al. (2003) unpublished;	protein_coding
RPA0742	6.82776	6.70795	12.7472	11.5873	19.621	24.6858	9.78672	15.8963	5.45602	6.80998	RPA0742	conserved hypothetical protein;	protein_coding
RPA0743	14.3467	14.4812	55.0168	44.5555	430.412	455.942	449.52	456.733	210.469	206.772	RPA0743	putative acid-CoA ligase; observed by proteomics; Citation: Proteomics from VerBerkmoes et al. (2003) unpublished;	protein_coding
RPA0744	5.09694	6.234	17.3803	12.482	110.273	112.566	128.332	184.238	102.756	97.5785	RPA0744	putative high potential iron sulfur protein (HiPIP);	protein_coding
RPA0745	4.32556	4.08424	12.4812	7.86965	18.3599	16.8182	19.8512	21.1742	22.8895	29.8194	RPA0745	possible outer membrane protein precursor;	protein_coding
RPA0746	3.11079	3.79133	21.4668	22.266	13.8697	11.6646	23.5381	25.147	15.1775	26.0801	RPA0746	possible deca-heme c-type cytochrome.; Shewanella putrefaciens homolog is involved in metal reduction. Homology is only in C-terminal 60% of predicted protein.;	protein_coding
RPA0747	223.225	227.494	102.507	81.6352	94.0385	113.383	85.2421	92.1807	63.6172	73.4347	cysA	putative sulfate ABC transporter, ATP-binding component; observed by proteomics; Citation: Proteomics from VerBerkmoes et al. (2003) unpublished;	protein_coding
RPA0748	197.089	186.23	16.9848	19.9919	32.5203	27.4942	22.2395	23.1117	15.7511	17.7669	cysW	possible sulfate ABC transporter, permease component;	protein_coding
RPA0749	192.603	185.883	35.9353	46.8177	25.7772	20.6587	26.3483	26.4965	21.793	23.8981	cysT	putative sulfate ABC transporter, permease component;	protein_coding
RPA0750	1011.2	980.217	60.0711	60.8957	48.599	47.347	91.8298	90.6763	155.786	193.672	sbp	sulfate ABC transporter, periplasmic binding protein component; observed by proteomics; Citation: Proteomics from VerBerkmoes et al. (2003) unpublished;	protein_coding
RPA0751	201.426	192.608	119.62	132.229	45.0031	47.2731	58.5247	60.7183	194.11	135.351	cysH	putative phosphoadenosine phosphosulfate reductase; observed by proteomics; Citation: Proteomics from VerBerkmoes et al. (2003) unpublished;	protein_coding
RPA0752	247.337	245.436	61.3872	59.2326	20.6027	14.3151	52.8576	49.3459	150.161	115.932	cysD	putative ATP sulfurylase small subunit; observed by proteomics; Citation: Proteomics from VerBerkmoes et al. (2003) unpublished;	protein_coding
RPA0753	270.322	301.62	12.6475	8.61896	32.805	38.1507	34.4543	39.7647	68.5051	50.7018	cysN	putative CysN/CysC bifunctional enzyme, ATP-sulfurylase large subunit and adenylyl sulfate kinase; observed by proteomics; Citation: Proteomics from VerBerkmoes et al. (2003) unpublished;	protein_coding
RPA0754	53.1133	50.233	314.026	294.095	45.8138	45.8404	38.6583	45.9265	56.8454	70.4772	RPA0754	putative signal transduction histidine kinase with PAS/PAC domains;	protein_coding
RPA0755	6.22999	7.59982	14.9199	19.8932	32.3622	50.2318	24.7684	30.9571	27.3192	28.8878	RPA0755	putative oligopeptide ABC transporter, ATP-binding component;	protein_coding
RPA0756	11.3201	11.4095	10.3288	12.3182	24.8186	29.8892	16.6815	22.7389	20.7942	17.8935	RPA0756	putative amidase;	protein_coding
RPA0757	12.3624	8.20021	37.2906	49.1953	16.6602	21.8766	35.9265	29.6066	21.1121	22.3674	RPA0757	hypothetical protein;	protein_coding
RPA0758	2.96207	2.81379	10.5111	12.8446	14.0651	13.7848	9.83861	14.8466	10.9068	12.5443	RPA0758	putative oligopeptide ABC transporter, ATP-binding component;	protein_coding
RPA0759	1.44634	1.81954	4.25697	6.02528	9.82481	8.30767	9.81106	12.8336	14.8446	10.823	RPA0759	putative oligopeptide ABC transporter, permease component;	protein_coding
RPA0760	1.72002	1.68428	5.10589	3.35069	6.83366	6.62429	4.34776	5.63601	7.87561	6.5256	RPA0760	putative oligopeptide ABC transporter, permease component;	protein_coding
RPA0761	6.75141	6.82007	9.58718	6.97034	20.4792	17.7207	11.9724	17.8528	10.4854	10.152	RPA0761	possible oligopeptide ABC transporter, periplasmic binding protein component; observed by proteomics; Citation: Proteomics from VerBerkmoes et al. (2003) unpublished;	protein_coding
RPA0762	6.16882	6.05825	16.8978	21.1102	11.2984	9.6465	8.68008	12.9805	9.81182	10.422	RPA0762	possible oligopeptide ABC transporter, periplasmic binding protein component;	protein_coding
RPA0763	89.6507	91.3758	14.3252	15.2655	19.4687	26.0944	11.7283	15.9053	9.33128	8.92627	RPA0763	possible methyltransferases;	protein_coding
RPA0764	150.002	149.187	9.43106	6.36275	5.98274	4.29403	2.3642	5.2536	4.01321	4.5224	RPA0764	conserved hypothetical protein;	protein_coding
RPA0765	150.518	155.573	39.2744	45.9758	35.8345	34.4583	24.6892	30.2975	28.3782	19.0098	RPA0765	putative outer membrane receptor for iron transport;	protein_coding
RPA0766	220.612	209.823	292.225	381.096	137.636	95.1279	55.1494	118.043	327.983	150.161	RPA0766	transcriptional regulator, Crp/Fnr family;	protein_coding
RPA0767	82.3233	80.2015	121.01	120.298	97.7205	90.4178	60.6567	61.5873	44.9814	41.3332	RPA0767	putative diguanylate cyclase (GGDEF) with PAS/PAC domain;	protein_coding
RPA0768	15.029	11.5805	44.5324	52.893	42.5034	39.4953	30.7587	30.5641	30.8808	32.5254	RPA0768	possible transposase;	protein_coding
RPA0769	45.9122	45.847	40.232	36.9939	12.5354	13.4127	11.2332	11.1606	7.37294	14.4717	RPA0769	hypothetical protein;	protein_coding
RPA0770	3.94721	2.68312	7.13921	10.1084	2.11703	2.59055	14.7403	27.139	5.17909	9.56312	RPA0770	Integrase, catalytic domain;	protein_coding
RPA0771	11.7837	12.0577	8.17676	10.384	9.58201	8.88609	15.5456	23.2437	8.8898	10.5568	RPA0771	possible protein commonly found in insertion elements;	protein_coding
RPA0772	32.0802	31.4005	56.8931	63.805	24.7654	26.0283	46.0385	35.3751	52.9639	50.4409	RPA0772	Pentapeptide repeat;	protein_coding
RPA0773	85.2759	86.0139	172.534	188.083	50.2011	55.4955	71.8207	61.0916	54.6634	70.4676	RPA0773	hypothetical protein;	protein_coding
RPA0774	43.9964	40.3728	145.197	136.013	112.005	138.576	98.2194	109.885	66.1921	77.3375	RPA0774	conserved hyhpothetical protein;	protein_coding
RPA0775	103.331	106.927	246.748	216.762	522.894	515.272	294.005	351.214	404.562	545.709	RPA0775	hypothetical protein;	protein_coding
RPA0776	27.6008	38.4254	55.2725	72.7425	28.4113	38.0253	18.0606	26.8495	23.1164	38.0089	RPA0776	possible gamma-glutamyltranspeptidase precursor; observed by proteomics; Citation: Proteomics from VerBerkmoes et al. (2003) unpublished;	protein_coding
RPA0777	48.4992	49.6967	16.3632	15.6751	19.3791	20.1931	13.5783	19.0615	15.2201	24.4259	RPA0777	putative diguanylate cyclase (GGDEF)/phosphodiesterase (EAL) with PAS domain;	protein_coding
RPA0778	1160.78	1117.54	143.798	126.856	50.0162	73.0093	49.468	42.264	91.9874	134.712	RPA0778	conserved hypothetical protein;	protein_coding
RPA0779	82.2148	72.0894	5.99217	6.75052	53.4041	58.5279	24.7558	15.8907	5.265	5.10804	RPA0779	conserved hypothetical protein;	protein_coding
RPA0780	90.2385	86.4227	25.542	28.8883	11.6697	9.81589	6.65708	9.21057	6.67479	7.56681	RPA0780	possible acyl-CoA dehydrogenase;	protein_coding
RPA0781	316.449	322.18	68.8302	95.2472	32.681	40.7508	68.5317	80.7265	17.6382	14.7546	RPA0781	putative cytochrome c552 precursor;	protein_coding
RPA0782	698.731	652.264	47.8796	48.2398	126.529	129.78	285.407	242.169	72.0126	92.2085	RPA0782	conserved unknown protein; observed by proteomics; Citation: Proteomics from VerBerkmoes et al. (2003) unpublished;	protein_coding
RPA0783	66.0172	64.2047	38.5398	40.5199	19.5729	24.7165	14.1203	19.8303	6.72618	8.70092	RPA0783	putative diguanylate cyclase (GGDEF)/phosphodiesterase (EAL);	protein_coding
RPA0784	42.1619	40.3942	32.7975	39.6902	132.769	145.37	184.474	186.812	69.6182	52.322	RPA0784	putative short-chain alcohol dehydrogenase-like protein; observed by proteomics; Citation: Proteomics from VerBerkmoes et al. (2003) unpublished;	protein_coding
RPA0785	36.5193	34.6597	142.46	115.476	937.412	933.298	869.652	673.872	776.506	363.147	RPA0785	possible cytochrome P450 family proteins; observed by proteomics; Citation: Proteomics from VerBerkmoes et al. (2003) unpublished;	protein_coding
RPA0786	37.8281	48.9422	25.5353	35.2639	155.101	197.81	111.644	93.685	80.151	89.2576	RPA0786	putative Adenylate/Guanylate cyclase;	protein_coding
RPA0787	659.778	693.916	125.889	96.7843	1030.36	764.88	1999.09	1819.24	2783.19	2067.88	RPA0787	putative heat shock protein (htpX); observed by proteomics; Citation: Proteomics from VerBerkmoes et al. (2003) unpublished;	protein_coding
RPA0788	5.78213	6.51773	50.7362	39.8609	47.9386	56.9166	55.4899	53.213	38.3299	30.3755	RPA0788	possible Major Facilitator Superfamily (MFS) efflux pump;	protein_coding
RPA0789	57.0095	61.8077	17.0077	18.8009	45.1821	44.7243	56.3516	62.0877	42.1644	29.1227	RPA0789	putative serine-glyoxylate aminotransferase;	protein_coding
RPA0790	20.7575	26.1339	23.6433	26.8646	35.0533	30.9392	27.6536	31.6373	23.6733	28.3927	RPA0790	conserved hypothetical protein;	protein_coding
RPA0791	62.4995	71.9147	103.497	59.3314	383.312	439.921	292.386	288.758	265.317	227.578	exoI1	similar to Staphylococcus nuclease (SNase-like); observed by proteomics; Citation: Proteomics from VerBerkmoes et al. (2003) unpublished;	protein_coding
RPA0792	97.8809	109.452	37.9924	32.293	108.967	111.378	73.3107	81.7325	71.7723	81.8006	RPA0792	conserved unknown protein;	protein_coding
RPA0793	99.8741	104.836	17.2106	12.9759	47.6526	43.6672	48.4446	54.3529	66.7279	113.839	RPA0793	conserved hypothetical protein;	protein_coding
RPA0794	1264.11	1212.6	113.053	138.968	327.569	320.424	362.985	354.393	220.947	290.207	acaP	a-type carbonic anhydrase; observed by proteomics; Citation: Proteomics from VerBerkmoes et al. (2003) unpublished;	protein_coding
RPA0795	217.845	200.108	486.551	434.083	286.636	299.349	323.521	420.345	300.659	312.38	RPA0795	Peptidase family S24; observed by proteomics; Citation: Proteomics from VerBerkmoes et al. (2003) unpublished;	protein_coding
RPA0796	134.031	158.004	111.249	100.383	342.321	369.443	199.547	256.748	168.115	134.561	RPA0796	conserved unknown protein; observed by proteomics; Citation: Proteomics from VerBerkmoes et al. (2003) unpublished;	protein_coding
RPA0797	97.5893	108.474	39.8569	52.852	21.1362	22.9427	27.5811	29.1339	26.6728	34.895	uraI	dihydroorotate dehydrogenase; observed by proteomics; Citation: Proteomics from VerBerkmoes et al. (2003) unpublished;	protein_coding
RPA0798	407.989	389.106	132.34	97.6396	169.381	171.853	226.119	216.754	257.455	244.456	RPA0798	Beta-lactamase-like;	protein_coding
RPA0799	11.96	13.4354	101.834	88.8154	57.7047	95.6793	41.0208	42.4099	13.2047	14.3288	RPA0799	putative carbonic anhydrase;	protein_coding
RPA0800	21.7365	21.0636	13.9346	16.0243	15.7327	13.1997	25.4258	27.9346	28.2441	23.9806	matE1	putative cation efflux pump, DNA-damage-inducible protein;	protein_coding
RPA0801	180.618	159.725	55.9023	40.6914	364.385	319.798	413.302	373.878	439.077	356.662	RPA0801	conserved hypothetical protein;	protein_coding
RPA0802	24.6778	23.2423	14.9348	11.1698	27.7753	25.5895	21.2831	24.1234	28.2197	26.7538	RPA0802	possible DNA ligase;	protein_coding
RPA0803	20.9207	23.5544	11.8728	10.7087	47.0316	31.8047	46.8183	52.2404	103.719	74.5074	RPA0803	hypothetical protein;	protein_coding
RPA0804	8.14764	10.6645	8.08878	8.39146	7.63825	8.9209	8.60629	9.06466	10.5545	12.4727	RPA0804	conserved hypothetical protein;	protein_coding
RPA0805	4400.11	4497.31	1317.18	1315.26	2933.77	3306.93	430.753	774.69	445.022	814.754	RPA0805	possible outer membrane protein; observed by proteomics; Citation: Proteomics from VerBerkmoes et al. (2003) unpublished;	protein_coding
RPA0806	43.3568	38.8694	360.983	282.991	273.799	283.197	238.388	261.601	117.592	142.864	RPA0806	possible high-affinity branched-chain amino acid transport system substrate-binding protein; observed by proteomics; Citation: Proteomics from VerBerkmoes et al. (2003) unpublished;	protein_coding
RPA0807	25.3058	28.9069	57.356	48.6107	145.807	147.805	78.1995	100.972	69.0253	62.7781	RPA0807	possible ATP dependent DNA helicase;	protein_coding
RPA0808	30.5493	41.0849	74.0223	70.4255	58.4933	70.8712	37.958	65.5362	32.74	39.6178	RPA0808	hypothetical protein;	protein_coding
RPA0809	49.8194	62.4301	561.37	515.772	155.767	188.553	237.259	345.066	258.49	330.982	RPA0809	transcriptional regulator, LysR family;	protein_coding
RPA0810	2.03239	4.06368	32.7959	28.3297	15.0632	15.7291	13.681	18.1774	9.65756	10.6877	RPA0810	Permeases of the drug/metabolite transporter (DMT) superfamily;	protein_coding
RPA0811	13.1056	11.708	32.8501	30.4376	114.891	113.183	65.1719	55.0889	99.1913	90.3761	RPA0811	Putative manganese transp;	protein_coding
RPA0812	22.682	24.6585	16.3553	14.8919	37.1173	30.4732	26.8446	25.5954	24.4462	25.531	RPA0812	putative transmembrane protein;	protein_coding
RPA0813	15.7644	18.7276	48.2144	42.3721	31.9355	36.077	17.1022	22.3478	23.2561	24.4379	RPA0813	possible permease;	protein_coding
RPA0814	113.05	130.771	39.1911	41.5485	46.8384	64.4153	31.6905	38.2583	21.794	20.0822	RPA0814	conserved unknown protein; observed by proteomics; Citation: Proteomics from VerBerkmoes et al. (2003) unpublished;	protein_coding
RPA0815	44.7152	39.5678	82.0693	62.8331	90.7959	81.0635	75.2031	83.7835	64.2493	77.6719	RPA0815	conserved hypothetical protein;	protein_coding
RPA0816	138.875	138.804	217.093	174.722	129.123	153.91	207.542	214.557	165.951	176.613	RPA0816	putative acyl-CoA dehydrogenase; observed by proteomics; Citation: Proteomics from VerBerkmoes et al. (2003) unpublished;	protein_coding
RPA0817	166.16	173.657	34.0446	33.8402	134.219	136.057	250.798	274.485	203.609	217.55	RPA0817	probable acyl-CoA thiolase; observed by proteomics; Citation: Proteomics from VerBerkmoes et al. (2003) unpublished;	protein_coding
RPA0818	258.37	243.587	34.7778	32.6298	137.339	112.913	231.128	204.79	166.465	184.762	RPA0818	probable 3-hydroxyacyl-CoA dehydrogenase; observed by proteomics; Citation: Proteomics from VerBerkmoes et al. (2003) unpublished;	protein_coding
RPA0819	312.757	291.401	47.6768	51.171	17.5187	18.0981	27.8095	27.2499	17.1579	25.1129	RPA0819	conserved hypothetical protein;	protein_coding
RPA0820	203.161	177.633	68.6356	93.8054	82.3347	59.3609	108.962	108.082	44.4963	47.5293	gst2	putative glutathionine S-transferase; observed by proteomics; Citation: Proteomics from VerBerkmoes et al. (2003) unpublished;	protein_coding
RPA0821	77.2283	71.7626	334.699	352.226	121.568	104.631	134.163	140.158	144.358	101.217	RPA0821	transcriptional regulator, MarR family;	protein_coding
RPA0822	209.713	209.741	58.8765	69.9169	57.2782	55.6791	53.6298	56.9515	41.1281	46.9949	gshA	gamma-glutamylcysteine synthetase;	protein_coding
RPA0823	61.0618	58.6733	89.1782	131.387	83.6181	77.52	123.15	100.808	99.492	79.1136	RPA0823	Apple domain:N/apple PAN;	protein_coding
RPA0824	86.4623	90.7205	59.4466	70.6955	494.974	593.718	242.868	256.658	326.761	208.912	lepB1	signal peptidase I;	protein_coding
RPA0825	127.842	126.223	58.6074	57.1977	330.272	339.56	394.483	330.022	758.301	385.505	RPA0825	TldD protein, suppresses inhibitory activity of CsrA; observed by proteomics; Citation: Proteomics from VerBerkmoes et al. (2003) unpublished;	protein_coding
RPA0826	238.432	184.036	3823.31	3512.07	531.495	612.605	362.727	464.857	203.345	175.887	RPA0826	DUF433;	protein_coding
RPA0827	52.2036	43.3161	301.891	373.333	17.4818	19.3392	29.2077	33.7123	25.5814	26.0849	RPA0827	conserved hypothetical protein;	protein_coding
RPA0828	569.343	568.598	311.635	262.686	217.873	253.026	94.2237	101.018	74.6337	63.8674	RPA0828	transcriptional regulator, MarR family;	protein_coding
RPA0829	187.043	190.368	53.6897	49.7879	34.7214	30.6374	27.124	40.777	34.97	30.7353	ohr	organic hydroperoxide resistance protein;	protein_coding
RPA0830	100.082	133.684	272.979	206.308	315.588	381.108	209.503	248.301	164.481	134	RPA0830	conserved unknown protein; observed by proteomics; Citation: Proteomics from VerBerkmoes et al. (2003) unpublished;	protein_coding
RPA0831	26.2649	18.3621	122.344	121.18	198.431	199.956	580.929	105.265	162.905	68.5887	coxB	cytochrome c oxidase subunit II; observed by proteomics; Citation: Proteomics from VerBerkmoes et al. (2003) unpublished;	protein_coding
RPA0832	4.31698	5.40058	22.4879	19.2666	36.6817	35.2456	150.568	31.809	36.7029	22.4063	coxA	cytochrome c oxidase subunit I;	protein_coding
RPA0833	2.57842	4.43698	15.9583	18.4153	32.1336	24.1995	69.4315	25.0751	35.2063	29.4501	coxE	heme O synthase;	protein_coding
RPA0834	1.57311	1.98754	1	1.21585	11.2128	7.09757	37.1873	6.72562	9.79221	6.20207	CoxF	putative CoxF;	protein_coding
RPA0835	7.7755	6.41214	25.6231	21.8742	48.869	54.3991	85.5167	41.691	35.2952	37.5327	coxG	possible cytochrome-c oxidase assembly protein;	protein_coding
RPA0836	16.0363	12.9914	73.9666	75.823	69.1238	54.9609	147.824	84.1635	102.918	120.891	coxC	cytochrome c oxidase subunit III;	protein_coding
RPA0837	3.6799	5.15692	16.8943	13.2339	9.85037	12.4033	20.0091	11.8923	10.3698	15.2224	RPA0837	conserved hypothetical protein in cyt c oxidase gene clusters;	protein_coding
RPA0838	5.44083	4.40739	31.8697	31.8699	33.8157	33.2144	24.5265	34.1731	24.8929	27.8381	RPA0838	possible surfeit 1;	protein_coding
RPA0839	155.37	160.961	150.608	140.947	93.1026	91.875	82.4241	104.919	94.2247	114.013	thrC	threonine synthase;	protein_coding
RPA0840	177.099	190.385	45.1442	33.035	93.8165	80.17	50.5293	54.029	37.995	49.7062	mpp	putative protease; observed by proteomics; Citation: Proteomics from VerBerkmoes et al. (2003) unpublished;	protein_coding
RPA0841	175.715	173.845	268.888	269.604	285.271	300.828	175.652	181.742	124.904	122.585	RPA0841	putative ribosomal-protein-alanine N-acetyltransferase;	protein_coding
RPA0842	251.661	267.32	109.4	114.73	351.911	341.292	232.858	297.839	323.779	392.28	RPA0842	conserved unknown protein; observed by proteomics; Citation: Proteomics from VerBerkmoes et al. (2003) unpublished;	protein_coding
RPA0843	3112.98	3645.37	53.7566	39.6159	183.946	155.814	225.551	267.466	236.191	292.09	atpF1	putative Fo ATP synthase B chain; observed by proteomics; Citation: Proteomics from VerBerkmoes et al. (2003) unpublished;	protein_coding
RPA0844	2993.94	3081.82	49.8416	29.4726	284.592	151.265	283.462	335.534	175.386	220.842	atpF2	putative FoF1 ATP synthase, subunit B'; observed by proteomics; Citation: Proteomics from VerBerkmoes et al. (2003) unpublished;	protein_coding
RPA0845	4907.25	4933.6	69.9746	27.9126	188.884	137.724	452.931	455.314	229.217	320.293	atpE	probable ATP synthase subunit C TRANSMEMBRANE protein;	protein_coding
RPA0846	704.794	722.235	146.664	162.935	109.002	75.0088	120.62	123.049	89.2632	118.281	atpB	Fo ATP synthase subunit A;	protein_coding
RPA0847	1752.45	1712.26	158.556	162.171	4250.06	2536.61	3060.85	3772.57	1961.31	2764.41	atpI	FoF1 ATP synthase, subunit I;	protein_coding
RPA0848	82.9185	76.99	59.2713	75.0701	88.9624	85.528	66.4205	72.3055	50.5143	56.9997	RPA0848	conserved unknown protein; observed by proteomics; Citation: Proteomics from VerBerkmoes et al. (2003) unpublished;	protein_coding
RPA0849	195.017	206.861	58.8685	54.8852	271.526	208.568	329.972	280.765	418.408	415.967	RPA0849	conserved hypothetical protein;	protein_coding
RPA0850	87.9338	88.0995	33.9916	42.8451	27.113	18.6251	55.2033	39.5549	91.4673	110.215	RPA0850	Protein of unknown function UPF0047;	protein_coding
RPA0851	439.65	403.15	144.051	141.307	522.533	365.475	396.012	325.637	168.62	252.018	RPA0851	possible MFS transporter;	protein_coding
RPA0852	1239.66	1180.86	608.631	762.38	1451.48	1401.09	1253.92	1165.17	670.754	798.853	RPA0852	two-component transcriptional regulator, LuxR family; observed by proteomics; Citation: Proteomics from VerBerkmoes et al. (2003) unpublished;	protein_coding
RPA0853	62.7713	67.413	51.0048	52.0976	35.2496	36.4737	34.6935	36.6236	29.9061	33.9832	RPA0853	sensor histidine kinase, possible proline sensor PrlS; observed by proteomics; Citation: Proteomics from VerBerkmoes et al. (2003) unpublished;	protein_coding
RPA0854	1789.97	1793.15	70.3809	60.5239	194.48	204.716	322.186	278.195	178.666	239.323	hemO	5-aminolevulinic acid synthase (ALAS); observed by proteomics; Citation: Proteomics from VerBerkmoes et al. (2003) unpublished;	protein_coding
RPA0855	62.9739	66.8199	59.0685	52.0787	175.445	201.853	139.095	166.612	95.433	92.0442	RPA0855	Beta-lactamase-like;	protein_coding
RPA0856	47.209	48.09	61.4192	65.4549	75.8867	78.0004	35.9504	48.8158	26.4409	28.6221	RPA0856	methyl-accepting chemotaxis receptor/sensory transducer; observed by proteomics; Citation: Proteomics from VerBerkmoes et al. (2003) unpublished;	protein_coding
RPA0857	27550.2	29121.2	1120.62	989.89	8619.71	8259.15	2668.03	3216.69	2799.68	4678.14	RPA0857	possible outer membrane protein; observed by proteomics; Citation: Proteomics from VerBerkmoes et al. (2003) unpublished;	protein_coding
RPA0858	71.9397	74.1275	74.1012	75.7434	91.2273	99.2538	42.3759	47.1533	43.8842	50.9355	RPA0858	ABC transporter, ATP-binding protein;	protein_coding
RPA0859	27.6635	32.6255	41.5151	43.8711	24.2239	21.0527	13.8639	21.4005	16.0527	21.133	RPA0859	ABC transporter, permease protein;	protein_coding
RPA0860	62.4595	60.8863	33.6396	46.0717	34.6143	36.4248	31.2275	30.6798	29.7522	26.7576	RPA0860	ABC transporter, periplasmic binding protein; observed by proteomics; Citation: Proteomics from VerBerkmoes et al. (2003) unpublished;	protein_coding
RPA0861	160.168	152.658	120.732	109.411	79.2883	77.1772	100.936	104.721	104.85	86.2737	RPA0861	possible CobW protein involved in cobalamin synthesis; observed by proteomics; Citation: Proteomics from VerBerkmoes et al. (2003) unpublished;	protein_coding
RPA0862	122.206	132.08	15.8923	18.4431	69.5374	66.4779	57.3641	60.5058	55.6422	54.3158	RPA0862	G-protein beta WD-40 repeat; observed by proteomics; Citation: Proteomics from VerBerkmoes et al. (2003) unpublished;	protein_coding
RPA0863	109.582	116.791	60.1674	38.1265	169.208	186.668	117.387	132.988	118.562	115.376	RPA0863	possible MgtC-magnesium transport;	protein_coding
RPA0864	34.6658	38.1269	28.21	24.9764	374.585	331.167	391.199	297.79	1503.44	1788.76	RPA0864	hypothetical protein;	protein_coding
RPA0865	613.78	594.011	104.762	108.83	186.974	163.445	425.614	455.588	268.786	444.453	RPA0865	homospermidine synthase; observed by proteomics; Citation: Proteomics from VerBerkmoes et al. (2003) unpublished;	protein_coding
RPA0866	168.037	165.449	47.8845	43.3455	146.59	120.82	287.663	221.65	134.953	213.403	rnk	putative nucleoside diphosphate kinase regulator; observed by proteomics; Citation: Proteomics from VerBerkmoes et al. (2003) unpublished;	protein_coding
RPA0867	180.952	173.662	43.4662	36.6657	172.122	186.804	301.067	329.063	133.826	181.976	RPA0867	Endoribonuclease L-PSP; observed by proteomics; Citation: Proteomics from VerBerkmoes et al. (2003) unpublished;	protein_coding
RPA0868	9.41159	18.8792	2.37177	10.2169	8.24591	22.4947	121.204	186.677	43.8644	39.928	RPA0868	hypothetical protein;	protein_coding
RPA0869	67.1467	99.8781	16.3122	4.83095	55.8023	40.1053	1267.67	2016.23	209.44	143.426	RPA0869	GCN5-related N-acetyltransferase;	protein_coding
RPA0870	243.483	249.694	50.887	42.0639	474.925	304.724	4105.78	4685.05	877.946	551.055	RPA0870	putative ornithine decarboxylase;	protein_coding
RPA0871	327.496	339.331	361.477	368.169	851.281	814.032	830.222	847.629	571.482	645.231	RPA0871	conserved hypothetical protein;	protein_coding
RPA0872	117.212	129.019	71.3145	57.548	376.137	440.833	217.472	214.929	169.521	188.001	RPA0872	putative peptidyl-dipeptidase; observed by proteomics; Citation: Proteomics from VerBerkmoes et al. (2003) unpublished;	protein_coding
RPA0873	98.5396	90.8206	124.791	107.225	117.585	97.8053	65.4294	59.7013	76.0416	84.4069	RPA0873	conserved hypothetical protein; 68% identity to Bradyrhizobium japonicum bll7755;	protein_coding
RPA0874	103.325	111.061	140.405	116.493	168.743	172.487	131.686	131.08	230.924	169.083	RPA0874	conserved hypothetical protein;	protein_coding
RPA0875	355.65	350.888	153.385	151.877	1067.94	890.913	964.728	778.425	660.621	616.192	hemZ	ferrochelatase; observed by proteomics; Citation: Proteomics from VerBerkmoes et al. (2003) unpublished;	protein_coding
RPA0876	66.4164	53.7671	289.64	269.806	115.639	140.962	201.397	152.131	163.398	242.814	RPA0876	conserved unknown protein; observed by proteomics; Citation: Proteomics from VerBerkmoes et al. (2003) unpublished;	protein_coding
RPA0877	28.2626	31.8568	21.5106	18.1473	66.61	81.1306	97.4943	59.3026	59.9694	66.4652	RPA0877	conserved hypothetical protein;	protein_coding
RPA0878	27.5558	26.2759	75.2479	64.6148	64.9524	70.7563	70.7254	82.6461	80.5303	90.8035	RPA0878	transcriptional regulator, AraC type; possible DNA gyrase inhibitor;	protein_coding
RPA0879	266.35	280.476	97.1947	94.0655	58.6801	58.6331	57.4266	50.534	45.371	60.9046	kpsF	CBS domain:Sugar isomerase (SIS):KpsF/GutQ family protein; observed by proteomics; Citation: Proteomics from VerBerkmoes et al. (2003) unpublished;	protein_coding
RPA0880	56.5789	58.8119	18.0389	19.4192	14.3174	20.4178	16.1596	17.5712	17.2702	27.3997	RPA0880	hypothetical protein;	protein_coding
RPA0881	8.3316	9.92266	27.5171	27.4966	13.4315	13.668	14.9698	12.866	11.2304	15.2752	RPA0881	hypothetical protein;	protein_coding
RPA0882	18.2775	16.7544	8.9344	8.85115	15.6177	18.4221	12.8304	14.7859	13.9039	16.3017	RPA0882	ABC transporter, permease;	protein_coding
RPA0883	17.4484	19.7859	18.3471	21.6207	24.4045	24.5801	18.5811	23.6802	19.2887	23.5219	RPA0883	ABC transporter, ATP-binding protein;	protein_coding
RPA0884	37.2912	40.3158	69.1054	74.1809	102.098	111.314	103.74	100.326	92.0939	112.446	RPA0884	ABC transporter, substrate-binding protein; observed by proteomics; Citation: Proteomics from VerBerkmoes et al. (2003) unpublished;	protein_coding
RPA0885	46.6514	55.934	181.792	291.852	94.0906	79.064	131.229	116.651	107.462	98.6729	RPA0885	conserved hypothetical protein;	protein_coding
RPA0886	157.337	156.052	59.6441	58.1758	98.5501	122.023	39.2784	49.162	33.8408	35.7297	RPA0886	putative diguanylate cyclase (GGDEF);	protein_coding
RPA0887	392.619	389.507	274.135	287.517	101.124	98.9881	108.01	116.279	85.892	124.168	exoN	UTP-glucose-1-phosphate uridylyltransferase; observed by proteomics; Citation: Proteomics from VerBerkmoes et al. (2003) unpublished;	protein_coding
RPA0888	73.2136	79.2403	93.5004	93.2797	71.1142	67.8257	51.559	54.8671	46.0439	70.8282	RPA0888	putative lysophospholipase L2; observed by proteomics; Citation: Proteomics from VerBerkmoes et al. (2003) unpublished;	protein_coding
RPA0889	2183.37	2031	3152.47	2503.72	5233.48	3271.93	10328.8	8786.87	26277.6	20948.7	hspD	small heat shock protein; observed by proteomics; Citation: Proteomics from VerBerkmoes et al. (2003) unpublished;	protein_coding
RPA0890	44.0124	65.4551	60.8271	56.2251	425.001	576.791	274.798	309.079	367.126	507.246	RPA0890	hypothetical protein;	protein_coding
RPA0891	750.344	760.682	100.911	97.6817	338.642	332.104	443.795	570.154	578.048	512.02	gltB	glutamate synthase, large subunit; observed by proteomics; Citation: Proteomics from VerBerkmoes et al. (2003) unpublished;	protein_coding
RPA0892	517.123	582.829	35.1344	32.3003	91.0046	81.4018	160.893	191.763	205.246	194.462	gltD	glutamate synthase (NADPH) small chain; observed by proteomics; Citation: Proteomics from VerBerkmoes et al. (2003) unpublished;	protein_coding
RPA0893	41.4808	32.2593	53.1701	56.4668	41.3382	55.5188	55.3926	58.6695	60.8325	53.3408	RPA0893	conserved hypothetical protein;	protein_coding
RPA0894	4.63793	6.12351	11.4309	11.8425	12.098	8.37821	15.5292	19.0772	20.0283	12.1726	RPA0894	putative transposase;	protein_coding
RPA0895	14.3491	14.4389	234.556	176.214	209.983	353.578	216.799	226.252	61.9374	48.6443	RPA0895	putative 3-oxoacyl-[ACP] reductase; observed by proteomics; Citation: Proteomics from VerBerkmoes et al. (2003) unpublished;	protein_coding
RPA0896	16.0404	17.3473	34.5536	38.301	300.648	337.537	385.603	463.305	114.467	85.6858	RPA0896	putative 3-oxoacyl-acyl carrier protein reductase;	protein_coding
RPA0897	186.18	204.058	247.291	255.953	276.453	380.272	151.934	170.409	175.687	208.319	RPA0897	conserved hypothetical protein;	protein_coding
RPA0898	45.6179	37.2628	104.279	90.2076	78.6568	80.4436	96.3823	87.8557	39.0328	43.7102	dapA2	putative dihydrodipicolinate synthase;	protein_coding
RPA0899	53.7354	56.2485	75.0717	68.0032	80.7986	91.5879	65.4585	75.537	68.5298	76.2635	RPA0899	putative transglycolase;	protein_coding
RPA0900	17.204	20.4961	17.4679	24.9002	41.9579	39.8598	27.3528	29.262	22.2473	19.7454	RPA0900	probable Rht family transporter, amino acid efflux;	protein_coding
RPA0901	126.442	127.58	85.2774	98.426	73.4322	84.6589	33.5292	47.8149	28.9796	29.1055	RPA0901	DUF81;	protein_coding
RPA0902	14.5808	15.2569	30.3653	34.4176	56.3866	58.3237	64.4276	73.3024	29.7047	33.6487	RPA0902	Glyoxalase/Bleomycin resistance protein/dioxygenase domain;	protein_coding
RPA0903	15.032	23.6915	21.9149	30.9517	23.5381	34.5079	12.9377	17.6246	16.2007	16.7929	RPA0903	possible transcriptional regulator, TetR family;	protein_coding
RPA0904	175.72	184.729	296.05	340.794	94.5322	97.4913	80.9924	77.6541	45.404	64.7359	RPA0904	putative Mono-phosphatase; observed by proteomics; Citation: Proteomics from VerBerkmoes et al. (2003) unpublished;	protein_coding
RPA0905	306.336	269.992	2754.01	2884.47	365.758	411.137	346.935	312.613	439.722	366.1	RPA0905	Flp/Fap pilin component;	protein_coding
RPA0906	145.975	150.476	498.594	545.376	137.936	144.457	103.578	109.434	97.4773	87.3805	RPA0906	putative N-formylglutamate amidohydrolase;	protein_coding
RPA0907	425.314	401.699	797.034	812.321	102.681	103.304	65.528	68.7752	84.1559	97.2623	RPA0907	response regulator receiver (CheY-like protein); observed by proteomics; Citation: Proteomics from VerBerkmoes et al. (2003) unpublished;	protein_coding
RPA0908	92.012	117.346	815.969	1122.74	48.4805	39.5906	31.4003	46.2966	37.8302	72.5544	RPA0908	hypothetical protein;	protein_coding
RPA0909	12.0689	10.1217	17.7315	19.3479	19.3446	17.1487	22.9415	28.6934	17.2436	20.6881	wrbA	Trp repressor binding protein;	protein_coding
RPA0910	7.22737	8.19978	16.5197	19.9876	73.6763	74.1891	60.9657	53.5838	73.1674	87.7134	RPA0910	DUF209:Cupin domain;	protein_coding
RPA0911	8.99198	11.9036	8.86752	13.3322	17.8515	25.8477	24.5451	26.0866	23.343	26.3043	RPA0911	transcriptional regulator, LysR family;	protein_coding
RPA0912	61.5455	70.7268	16.9943	19.3597	176.133	185.106	125.511	123.247	120.117	107.597	RPA0912	unknown protein; observed by proteomics; Citation: Proteomics from VerBerkmoes et al. (2003) unpublished;	protein_coding
RPA0913	761.942	702.996	1769.32	1457.51	1656.11	1811.13	1353.2	1386.08	1416.26	1289.58	RPA0913	DUF179;	protein_coding
RPA0914	158.348	163.519	55.0927	74.5146	95.3747	87.5039	75.8788	80.9426	75.6994	99.5966	RPA0914	putative diguanylate cyclase (GGDEF)/phosphodiesterase (EAL) with PAS domain; observed by proteomics; Citation: Proteomics from VerBerkmoes et al. (2003) unpublished;	protein_coding
RPA0915	174.27	169.958	42.5321	44.9333	84.5943	87.9655	83.9434	91.6877	48.5873	48.4266	RPA0915	putative NADPH quinone oxidoreductase; observed by proteomics; Citation: Proteomics from VerBerkmoes et al. (2003) unpublished;	protein_coding
RPA0916	130.158	111.5	107.75	147.06	130.275	164.355	232.638	199.183	155.076	172.079	RPA0916	conserved unknown protein; observed by proteomics; Citation: Proteomics from VerBerkmoes et al. (2003) unpublished;	protein_coding
RPA0917	665.473	696.325	999.82	935.848	742.098	809.981	559.832	558.439	424.658	351.791	RPA0917	probable transcriptional regulator, AraC family;	protein_coding
RPA0918	751.926	807.536	45.5262	44.9154	611.674	484.739	1765.17	1627.88	1507.48	1940.14	RPA0918	possible 50S ribosomal protein L31; observed by proteomics; Citation: Proteomics from VerBerkmoes et al. (2003) unpublished;	protein_coding
RPA0919	114.309	134.926	61.7586	61.6651	229.57	272.297	162.813	164.707	170.115	145.401	RPA0919	ABC transporter, ATP-binding protein; observed by proteomics; Citation: Proteomics from VerBerkmoes et al. (2003) unpublished;	protein_coding
RPA0920	27.4525	24.6721	50.383	75.4204	48.8068	45.8432	34.9297	33.9898	33.261	38.9452	RPA0920	GCN5-related N-acetyltransferase;	protein_coding
RPA0921	36.0746	35.5134	81.2625	79.4336	71.2527	87.132	43.411	58.4548	50.3919	51.9569	RPA0921	possible flagellar motor protein MotB;	protein_coding
RPA0922	78.9194	87.9445	1237.74	1007.58	372.183	512.494	203.316	228.286	176.449	140.662	RPA0922	conserved hypothetical protein;	protein_coding
RPA0923	49.4599	55.4642	41.6326	44.0727	250.111	250.729	352.989	155.286	149.465	133.522	RPA0923	conserved hypothetical protein;	protein_coding
RPA0924	41.5818	42.3478	43.8042	46.6825	37.8759	43.4692	48.3803	43.0338	31.2201	39.5331	RPA0924	possible cyclopropane-fatty-acyl-phospholipid synthase;	protein_coding
RPA0925	5101.89	4669.51	368.001	353.638	2877.96	2952.65	2382.04	2450.69	1897.93	2466.57	RPA0925	hypothetical protein;	protein_coding
RPA0926	2821.17	2832.89	284.115	246.573	1430.44	1679.53	1467.65	1124.8	977.099	1349.27	RPA0926	hypothetical protein;	protein_coding
RPA0927	50.589	45.1467	184.471	159.824	34.6925	44.2092	41.9797	55.3204	60.5604	64.3731	RPA0927	transcriptional regulator, XRE family;	protein_coding
RPA0928	30.6734	31.3397	504.634	424.291	50.2489	44.3399	38.0437	46.9698	39.9827	30.0481	RPA0928	conserved hypothetical protein;	protein_coding
RPA0929	10.3608	10.0885	16.3012	16.9642	6.48919	7.61859	9.60776	9.77837	12.3241	10.2604	RPA0929	hypothetical protein;	protein_coding
RPA0930	147.884	157.111	64.2329	53.7296	93.1414	105.319	47.4798	48.1393	46.0367	42.0338	RPA0930	possible 3-octaprenyl-4-hydroxybenzoate carboxy-lyase;	protein_coding
RPA0931	288.242	307.189	143.812	146.708	142.449	162.206	82.9415	77.6999	42.8329	44.9059	ubiD	Carboxylyase-related protein; observed by proteomics; Citation: Proteomics from VerBerkmoes et al. (2003) unpublished;	protein_coding
RPA0932	507.848	501.379	27.9404	24.0412	141.384	149.029	78.3716	71.7041	51.9369	58.4517	RPA0932	conserved unknown protein; observed by proteomics; Citation: Proteomics from VerBerkmoes et al. (2003) unpublished;	protein_coding
RPA0933	843.636	933.145	34.4635	29.6379	207.878	268.2	159.155	137.294	65.8634	77.6172	RPA0933	putative protease, putative; observed by proteomics; Citation: Proteomics from VerBerkmoes et al. (2003) unpublished;	protein_coding
RPA0934	646.504	658.818	24.5748	22.4558	53.4115	60.3197	65.3973	58.2625	19.8446	25.1588	RPA0934	conserved unknown protein; observed by proteomics; Citation: Proteomics from VerBerkmoes et al. (2003) unpublished;	protein_coding
RPA0935	25.6706	26.1112	62.4497	62.9986	61.419	58.3271	41.5229	48.6494	38.8127	43.3188	RPA0935	conserved hypothetical protein;	protein_coding
RPA0936	27.7422	26.9534	52.6626	46.3406	59.6489	62.742	44.2623	57.9937	41.0514	37.0029	RPA0936	possible transcriptional regulator, TetR family;	protein_coding
RPA0937	140.487	150.996	71.1942	60.6743	54.4648	53.7326	50.8916	56.9823	34.1578	41.5064	RPA0937	extragenic suppressor protein SuhB; Inositol monophosphatase family; observed by proteomics; Citation: Proteomics from VerBerkmoes et al. (2003) unpublished;	protein_coding
RPA0938	114.4	126.815	54.7337	53.4017	63.0738	60.6444	62.0468	73.0025	65.8898	87.5423	RPA0938	conserved unknown protein; observed by proteomics; Citation: Proteomics from VerBerkmoes et al. (2003) unpublished;	protein_coding
RPA0939	117.989	144.252	27.2704	29.6607	97.0987	101.952	107.989	119.179	80.3843	81.4869	RPA0939	possible thiamine-phosphate pyrophosphorylase; observed by proteomics; Citation: Proteomics from VerBerkmoes et al. (2003) unpublished;	protein_coding
RPA0940	325.145	331.036	302.949	322.228	256.949	210.395	507.218	520.36	315.145	364.097	RPA0940	fructose-bisphosphate aldolase; observed by proteomics; Citation: Proteomics from VerBerkmoes et al. (2003) unpublished;	protein_coding
RPA0941	84.8817	77.5729	343.24	351.934	47.1692	25.3141	87.3305	73.3676	131.152	105.449	RPA0941	conserved hypothetical protein;	protein_coding
RPA0942	208.138	203.25	129.862	103.736	231.089	203.942	281.772	269.938	291.337	180.971	RPA0942	conserved hypothetical protein;	protein_coding
RPA0943	365.459	422.869	39.0563	44.878	34.0646	39.5006	77.4356	80.8687	42.0813	43.8206	cbbK	phosphoglycerate kinase; observed by proteomics; Citation: Proteomics from VerBerkmoes et al. (2003) unpublished;	protein_coding
RPA0944	941.421	895.867	67.7869	57.0331	498.06	499.801	736.17	881.045	498.542	500.037	cbbG	glyceraldehyde-3-phosphate dehydrogenase(GAPDH); observed by proteomics; Citation: Proteomics from VerBerkmoes et al. (2003) unpublished;	protein_coding
RPA0945	71.8086	76.3678	39.8166	44.8785	94.9637	97.2645	88.0907	89.2913	84.0433	74.4924	cbbT2	transketolase; observed by proteomics; Citation: Proteomics from VerBerkmoes et al. (2003) unpublished;	protein_coding
RPA0946	209.898	241.295	202.113	150.519	381.295	612.536	195.43	249.892	145.857	115.664	RPA0946	hypothetical protein;	protein_coding
RPA0947	101.037	126.316	75.9298	62.6846	77.0353	116.452	46.6583	49.7479	39.3737	44.3825	RPA0947	conserved hypothetical protein; observed by proteomics; Citation: Proteomics from VerBerkmoes et al. (2003) unpublished;	protein_coding
RPA0948	32.0667	37.2113	9.55243	13.4293	109.231	120.238	70.3608	89.5231	54.4632	49.6044	RPA0948	possible hypothetical RNA methyltransferase;	protein_coding
RPA0949	14.3368	17.3606	5.98374	6.67481	70.0489	59.4175	49.2292	47.2924	34.9988	36.8105	matE2	putative multidrug efflux protein (NorM);	protein_coding
RPA0950	30.3941	31.8187	7.18466	7.41348	16.6652	16.2856	16.3864	14.7827	11.7556	15.8018	tly	putative hemolysin;	protein_coding
RPA0951	31.7505	29.7028	7.2629	7.11945	11.5676	8.63248	14.3932	9.21738	17.18	16.479	RPA0951	Nucleoside 2-deoxyribosyltransferase;	protein_coding
RPA0952	483.765	484.097	165.507	166.61	697.895	723.223	632.035	588.771	643.153	594.693	dxs	1-D-deoxyxylulose 5-phosphate synthase; observed by proteomics; Citation: Proteomics from VerBerkmoes et al. (2003) unpublished;	protein_coding
RPA0953	145.917	162.969	304.213	340.302	155.823	107.965	280.058	188.856	233.001	318.42	xseB	possible exodeoxyribonuclease small subunit; observed by proteomics; Citation: Proteomics from VerBerkmoes et al. (2003) unpublished;	protein_coding
RPA0954	188.392	177.279	191.624	197.732	84.6543	85.0503	148.429	135.946	244.483	157.969	RPA0954	possible histone deacetylase or acetylpolyamine aminohydrolase or acetoin utilization protein;	protein_coding
RPA0955	47.371	45.2486	63.2781	65.2867	49.2839	48.8415	35.2275	44.8469	30.1418	30.6124	RPA0955	putative 5`-nucleotidase family protein;	protein_coding
RPA0956	266.577	270.561	620.872	575.232	468.768	531.72	272.461	377.803	192.898	176.588	RPA0956	hypothetical protein;	protein_coding
RPA0957	134.521	131.162	400.622	312.727	77.1097	77.8416	83.0142	90.5172	36.4475	52.9935	RPA0957	putative enoyl-CoA hydratase;	protein_coding
RPA0958	107.609	119.02	13.9443	12.0619	97.7676	113.071	130.866	138.886	117.71	100.744	RPA0958	putative acyl-CoA dehydrogenase; observed by proteomics; Citation: Proteomics from VerBerkmoes et al. (2003) unpublished;	protein_coding
RPA0959	21.2023	24.1607	26.3397	29.6645	54.9065	79.3063	47.8614	51.4593	40.1162	47.234	hupU	uptake hydrogenase accessory protein hupU;	protein_coding
RPA0960	10.3849	11.9716	19.4428	16.503	31.294	39.0543	20.3288	26.438	14.2075	15.2296	hupV pseudogene	uptake hydrogenase regulatory protein hupV pseudogene, frameshifted;	protein_coding
RPA0962	4.9588	4.37886	47.6323	63.8059	41.8856	36.8374	29.0891	31.5599	47.2886	55.617	hupS	hydrogenase small chain;	protein_coding
RPA0963	4.06081	5.76636	78.1329	86.3838	29.9292	23.4451	21.6571	23.3382	30.2923	38.7307	hupL	hydrogenase large chain; observed by proteomics; Citation: Proteomics from VerBerkmoes et al. (2003) unpublished;	protein_coding
RPA0964	6.66289	4.49499	30.7986	27.3595	10.0502	10.3633	14.1856	14.4321	25.0092	47.2196	hupC	Ni/Fe-hydrogenase 1 B-type cytochrome subunit;	protein_coding
RPA0965	9.54429	12.8738	47.6847	58.8274	37.7734	40.3381	40.134	61.5077	27.7163	32.164	hupD	hydrogenase maturation protein hupD;	protein_coding
RPA0966	1	1	4.97793	4.70133	1.2073	2.51092	3.81241	2.25097	2.54385	1.90976	hupE	putative membrane-bound hydrogenase component hupE;	protein_coding
RPA0967	3.93087	4.61883	95.3629	96.1513	32.7816	40.3885	18.0209	24.5712	17.6704	15.5281	hupF	hydrogenase expression/formation protein hupF;	protein_coding
RPA0968	40.9782	53.9286	184.908	156.937	191.102	297.346	155.579	196.749	108.692	108.345	hupG	putative hydrogenase expression/formation protein hupG;	protein_coding
RPA0969	15.9463	22.2532	29.9837	29.7925	161.36	189.176	139.055	171.833	77.7475	93.5873	hupH	hydrogenase expression/formation protein hupH; observed by proteomics; Citation: Proteomics from VerBerkmoes et al. (2003) unpublished;	protein_coding
RPA0970	2.37384	4.67438	7.53201	10.0423	37.097	35.6358	41.9432	45.2616	43.1357	38.0461	hupI	putative rubredoxin hupI;	protein_coding
RPA0971	7.71765	8.28687	17.9949	23.1224	100.128	117.752	58.2622	74.8054	45.6438	50.6929	hupJ	putative hydrogenase expression/formation protein hupJ;	protein_coding
RPA0972	8.97349	11.5911	5.69986	11.9658	67.6593	75.9057	34.0508	37.0536	26.7225	35.5167	hupK	putative hydrogenase expression/formation protein hupK;	protein_coding
RPA0973	6.58377	4.9365	4.94595	7.76534	34.28	27.8605	17.8199	19.363	16.9185	25.775	hypA	hydrogenase formation/expression protein hypA;	protein_coding
RPA0974	19.9138	17.2813	11.3599	9.35564	90.9975	92.6945	54.1091	54.5002	45.0028	65.0401	hypB	hydrogenase expression/formation protein hypB;	protein_coding
RPA0975	3.65051	5.74998	4.80843	6.129	35.325	38.9843	11.7789	15.639	13.6052	16.6686	hypF	hydrogenase maturation protein hypF;	protein_coding
RPA0976	17.0409	15.5869	21.1144	17.565	102.994	85.4237	60.5477	58.4055	54.6862	58.2174	hypC	putative hypC;	protein_coding
RPA0977	9.02112	10.2687	16.7687	16.1993	55.455	71.1481	27.4292	32.9019	22.1787	27.9692	hypD	hydrogenase expression/formation protein hypD;	protein_coding
RPA0978	8.86367	11.8307	5.6477	6.22679	62.808	66.9668	24.1571	26.0023	24.0435	28.3348	hypE	hydrogenase expression/formation protein hypE;	protein_coding
RPA0979	26.0153	26.0412	19.8787	19.5188	83.2603	81.0133	53.0285	61.2468	34.2275	39.1127	hoxA	two component sigma-54-dependent hydrogenase transcriptional regulator hoxA, Fis family;	protein_coding
RPA0980	11.9253	15.4508	14.9395	14.6705	70.7463	76.4474	40.1023	49.929	42.9074	52.4343	RPA0980	sensor histidine kinase with a PAS domain;	protein_coding
RPA0981	28.0123	28.866	206.783	230.062	121.896	163.339	98.5994	103.13	109.859	113.34	RPA0981	sensor histidine kinase with multiple PAS and a response regulator receiver domain;	protein_coding
RPA0982	13.5286	11.3043	28.8009	35.7889	37.259	39.5419	26.6062	31.3832	23.8949	25.4548	pcaR	putativetranscriptional regulator PcaR, IclR family;	protein_coding
RPA0983	19.0148	22.7027	30.4842	29.2914	156.306	150.375	148.761	145.893	85.9164	88.252	RPA0983	possible phthalate dioxygenase; observed by proteomics; Citation: Proteomics from VerBerkmoes et al. (2003) unpublished;	protein_coding
RPA0984	20.4165	21.8767	44.4877	54.0368	87.7228	87.7523	46.6817	49.1346	32.923	29.8986	glnA4	putative glutamine synthetase-like protein;	protein_coding
RPA0985	66.6628	58.2659	29.7736	28.0367	117.142	114.176	98.332	103.342	57.861	50.2775	RPA0985	putative branched-chain amino acid transport system substrate-binding protein; observed by proteomics; Citation: Proteomics from VerBerkmoes et al. (2003) unpublished;	protein_coding
RPA0986	13.3046	14.4427	7.48812	6.25064	25.0501	18.4442	20.3267	21.4515	12.762	16.0607	RPA0986	possible urea/short-chain amide transport system permease protein;	protein_coding
RPA0987	20.515	17.7006	8.37052	9.05955	25.0587	23.2492	13.3429	19.1776	7.20175	10.4963	RPA0987	possible branched-chain amino acid ABC transporter, permease protein;	protein_coding
RPA0988	27.5907	23.4397	5.56567	4.10706	16.6501	17.5521	12.5685	15.575	7.3056	8.90646	RPA0988	putative branched-chain amino acid ABC transporter, ATP-binding protein;	protein_coding
RPA0989	26.2931	23.7102	4.15464	5.30207	13.6747	14.2139	13.5335	11.1546	8.00995	8.26511	RPA0989	putative ATP-binding component of ABC transporter;	protein_coding
RPA0990	27.2574	26.5384	5.11807	3.88055	9.05492	8.04465	6.37702	9.64235	4.98773	4.86237	phyB5	Bacteriophytochrome (light-regulated signal transduction histidine kinase), PhyB5;	protein_coding
RPA0991	17.4953	18.4725	39.0237	48.2281	618.958	427.369	337.505	268.013	231.437	239.739	RPA0991	possible transcriptional regulator, Crp/Fnr family;	protein_coding
RPA0992	22.5017	17.2041	111.46	113.61	540.998	323.91	350.456	261.649	265.372	283.228	RPA0992	probable transcriptional regulator, Crp/Fnr family; observed by proteomics; Citation: Proteomics from VerBerkmoes et al. (2003) unpublished;	protein_coding
RPA0993	21.5672	27.1086	57.6842	63.6037	42.0659	47.2541	26.2849	31.9424	19.8365	24.5854	RPA0993	possible alpha-ribazole-5`-phosphate phosphatase CobC (vit B12 synthesis);	protein_coding
RPA0994	105.402	101.862	58.7493	59.0523	67.4009	70.1054	49.6623	103.03	63.1594	149.791	RPA0994	unknown protein; observed by proteomics; Citation: Proteomics from VerBerkmoes et al. (2003) unpublished;	protein_coding
RPA0995	56.182	57.2198	53.4864	63.416	159.897	188.114	128.688	160.72	94.3231	84.8287	RPA0995	probable acyl-CoA dehydrogenase; observed by proteomics; Citation: Proteomics from VerBerkmoes et al. (2003) unpublished;	protein_coding
RPA0996	10.6628	11.3597	24.9211	21.8849	83.2657	80.0493	46.1683	62.644	34.0629	36.5902	RPA0996	Alpha/beta hydrolase fold;	protein_coding
RPA0997	26.4379	19.2184	41.1892	40.017	147.71	104.995	107.682	99.9489	69.7699	59.2712	RPA0997	possible transcriptional regulator, ArsR family;	protein_coding
RPA0998	2.94169	6.09477	17.5938	18.9523	27.6993	22.7335	20.9526	43.0874	22.5747	17.6117	RPA0998	conserved hypothetical protein;	protein_coding
RPA0999	14.6662	13.0151	109.575	90.1942	181.513	178.803	138.872	193.003	66.4489	68.3892	PA5115	conserved hypothetical protein;	protein_coding
RPA1000	18.5138	20.1985	32.3888	37.2043	67.2297	65.599	55.5936	86.5088	32.7509	30.8631	RPA1000	Nitrogenase-associated protein:Arsenate reductase and related;	protein_coding
RPA1001	27.5909	31.6851	38.963	36.994	33.5378	37.8576	34.8024	37.266	16.2794	13.6366	RPA1001	conserved hypothetical protein;	protein_coding
RPA1002	34.8233	47.4437	29.2007	25.1827	210.936	347.048	84.7838	134.366	41.4322	27.8052	modD	putative molybdenum transport system protein; observed by proteomics; Citation: Proteomics from VerBerkmoes et al. (2003) unpublished;	protein_coding
RPA1003	10.3619	9.35873	137.756	130.197	132.991	150.047	113.616	132.771	81.2558	79.7342	RPA1003	putative acyl-CoA synthase;	protein_coding
RPA1004	19.7798	22.0578	42.4456	18.8689	142.465	155.207	111.83	120.275	114.759	102.48	RPA1004	hypothetical protein;	protein_coding
RPA1005	37.8812	39.9383	99.0613	93.2904	129.258	119.445	146.309	133.559	186.535	150.805	RPA1005	NUDIX hydrolase;	protein_coding
RPA1006	157.981	162.774	221.635	218.28	825.836	921.987	636.842	594.931	251.478	296.07	RPA1006	possible protocatechuate 4,5-dioxygenase small subunit (AB035121); observed by proteomics; Citation: Proteomics from VerBerkmoes et al. (2003) unpublished;	protein_coding
RPA1007	177.941	166.114	163.74	164.069	388.925	409.79	397.483	320.317	162.179	210.583	mhpB	possible 2,3-dihydroxyphenylpropionate 1,2-dioxygenase; observed by proteomics; Citation: Proteomics from VerBerkmoes et al. (2003) unpublished;	protein_coding
RPA1008	41.5641	40.1323	29.36	31.4473	49.2004	54.3682	51.4553	45.9485	26.4504	26.7513	RPA1008	probable transcriptional regulator, AraC family;	protein_coding
RPA1009	68.2231	74.0869	7.34088	11.1206	23.163	29.5545	27.7631	72.8625	21.2227	17.2502	RPA1009	possible cytochrome P450; observed by proteomics; Citation: Proteomics from VerBerkmoes et al. (2003) unpublished;	protein_coding
RPA1010	12.251	9.81926	4.77275	5.81053	36.6096	48.556	43.6055	44.6622	25.7434	26.6781	RPA1010	Beta-lactamase-like:ATP/GTP-binding site motif A (P-loop);	protein_coding
RPA1011	10.2119	8.69337	14.9876	18.1564	106.879	120.344	68.861	72.6948	30.8026	27.5727	RPA1011	DSBA oxidoreductase;	protein_coding
RPA1012	28.0433	30.0074	52.3883	60.8538	24.4531	17.3519	23.2635	30.2561	31.8685	37.7532	RPA1012	possible integral membrane protein;	protein_coding
RPA1013	106.265	100.407	85.382	73.3998	70.5132	80.8126	114.9	112.989	61.6041	57.567	fixG	nitrogen fixation protein fixG, homologous to rdxB of R. sphaeroides; observed by proteomics; Citation: Proteomics from VerBerkmoes et al. (2003) unpublished;	protein_coding
RPA1014	348.468	313.778	197.248	211.298	395.235	318.652	1088.7	913.064	544.291	567.323	RPA1014	conserved hypothetical protein;	protein_coding
RPA1015	117.866	117.146	404.795	359.469	51.1619	58.1741	76.5534	87.2174	279.503	285.47	RPA1015	transcriptional regulator, PadR family;	protein_coding
RPA1016	214.86	199.735	155.367	140.501	103.253	94.7119	179.39	156.621	332.343	337.544	petA	ubiquinol-cytochrome-c reductase, Rieske iron-sulfur protein;	protein_coding
RPA1017	35.1732	30.702	36.993	48.8556	5.88172	4.91052	9.65617	19.3744	12.1248	28.3012	RPA1017	Nitrogen fixation-related protein;	protein_coding
RPA1018	18.8752	19.338	4.96997	10.7525	26.4351	24.04	25.6282	50.8079	27.9386	17.2486	RPA1018	conserved hypothetical protein;	protein_coding
RPA1019	8.29882	9.07907	11.8536	8.53126	36.5182	44.7393	21.1164	33.4881	32.9261	20.8744	RPA1019	possible NolR/HlyU transcriptional regulator, ArsR family;	protein_coding
RPA1020	10.5238	11.8813	17.9713	12.4975	23.8304	25.7527	16.9834	28.5135	15.8314	16.0931	RPA1020	possible membrane fusion protein precursor; predicted cation efflux pumps;	protein_coding
RPA1021	14.2002	13.884	21.4862	24.1364	38.4452	37.9478	26.7264	37.058	23.2939	22.4684	RPA1021	putative transporter, AcrB/D/F family; Cation efflux system protein;	protein_coding
RPA1022	145.061	129.73	86.643	69.1259	303.987	382.678	322.962	349.514	228.425	197.79	RPA1022	possible outer membrane protein; observed by proteomics; Citation: Proteomics from VerBerkmoes et al. (2003) unpublished;	protein_coding
RPA1023	53.0915	49.2776	8.71441	12.6671	45.9734	56.6231	56.712	69.139	52.9304	61.23	RPA1023	hypothetical protein;	protein_coding
RPA1024	6.43661	5.25189	25.3569	21.3954	5.91555	6.58693	7.25052	13.0555	6.64048	8.29129	RPA1024	putative oxidoreductase;	protein_coding
RPA1025	37.166	33.3073	8.70368	7.64163	29.4412	30.0034	29.7461	33.9297	21.8284	20.1361	RPA1025	possible Ectothiorhodospira Vacuolata Cytochrome;	protein_coding
RPA1026	381.051	321.493	13.6305	11.1675	101.692	131.265	49.7983	46.4653	16.6415	14.9334	RPA1026	possible adenine DNA methyltransferase;	protein_coding
RPA1027	100.513	108.229	11.4623	19.4299	203.854	215.169	144.602	150.436	85.5297	94.0792	RPA1027	conserved hypothetical protein;	protein_coding
RPA1028	68.2364	66.7787	144.586	181.667	90.7762	106.83	69.98	82.7573	43.3137	50.7468	moaB	molybdopterin biosynthesis, protein B;	protein_coding
RPA1029	21.2563	25.1491	81.3662	83.9259	374.59	417.272	231.484	270.445	113.948	93.7141	RPA1029	possible CoA transferase, subunit A;	protein_coding
RPA1030	9.13596	10.4382	52.7874	52.0433	192.565	215.699	108.298	111.186	69.728	65.2784	RPA1030	possible CoA transferase, subunit B; observed by proteomics; Citation: Proteomics from VerBerkmoes et al. (2003) unpublished;	protein_coding
RPA1031	15.9741	18.8052	26.38	23.4157	21.7845	20.0387	23.476	28.4245	36.6357	93.45	RPA1031	transcriptional regulator, MarR family; N-acetyltransferase;	protein_coding
RPA1032	38.2069	41.7605	24.7445	17.1582	73.6144	88.2997	43.2418	61.5537	46.6491	39.0891	RPA1032	Glycosyl transferase, family 2;	protein_coding
RPA1033	54.9357	60.5903	1717.43	1023.1	3153.34	3171.85	2168.09	2255.38	1069.75	806.091	RPA1033	DUF85:Elongator protein 3/MiaB/NifB;	protein_coding
RPA1034	100.295	106.122	211.998	157.7	248.551	266.762	228.062	235.69	114.116	117.845	rnh2	possible ribonuclease HII; observed by proteomics; Citation: Proteomics from VerBerkmoes et al. (2003) unpublished;	protein_coding
RPA1035	42.7067	55.3993	28.8407	25.9002	19.2104	20.8188	20.5154	31.1893	12.619	17.8457	RPA1035	conserved hypothetical protein;	protein_coding
RPA1036	39.1088	52.4678	29.4015	27.709	74.2123	102.666	59.7713	69.4681	44.5187	47.8688	polN	possible phage DNA polymerases;	protein_coding
RPA1037	251.537	242.119	126.876	103.102	239.466	200.421	160.418	194.336	216.026	251.329	RPA1037	possible electron transfer flavoprotein dehydrogenases; observed by proteomics; Citation: Proteomics from VerBerkmoes et al. (2003) unpublished;	protein_coding
RPA1038	404.268	400.185	163.26	194.765	471.384	456.669	404.475	421.453	397.664	494.028	RPA1038	TPR repeat; observed by proteomics; Citation: Proteomics from VerBerkmoes et al. (2003) unpublished;	protein_coding
RPA1039	74.4754	97.1643	83.9857	71.2042	39.0161	45.8654	50.1049	65.6586	40.8637	53.6942	ispE	possible isopentenyl monophosphate kinase; observed by proteomics; Citation: Proteomics from VerBerkmoes et al. (2003) unpublished;	protein_coding
RPA1040	581.395	558.654	271.701	257.43	765.304	846.875	589.478	634.858	389.398	460.226	RPA1040	octaprenyl-diphosphate synthase; observed by proteomics; Citation: Proteomics from VerBerkmoes et al. (2003) unpublished;	protein_coding
RPA1041	79.1749	87.2481	3184.53	2586.08	118.407	130.134	140.973	136.943	140.981	170.514	RPA1041	conserved hypothetical protein;	protein_coding
RPA1042	47.745	54.3332	673.404	813.381	142.988	126.877	228.965	215.511	439.221	398.017	RPA1042	conserved unknown protein; observed by proteomics; Citation: Proteomics from VerBerkmoes et al. (2003) unpublished;	protein_coding
RPA1043	129.198	119.3	132.537	134.084	160.652	145.384	253.829	262.785	611.394	351.6	RPA1043	possible protease SohB; observed by proteomics; Citation: Proteomics from VerBerkmoes et al. (2003) unpublished;	protein_coding
RPA1044	302.924	382.364	4224.88	3368.23	4333.59	6347.57	2068.03	2161.93	2072.24	1642.05	RPA1044	hypothetical protein;	protein_coding
RPA1045	155.234	144.347	180.396	187.114	43.6994	41.5847	50.7544	64.8106	53.189	103.6	sygA	glycyl-tRNA synthetase alpha chain;	protein_coding
RPA1046	112.364	98.3702	27.1452	31.051	9.55482	6.7943	25.6823	32.376	36.1586	84.4255	RPA1046	conserved hypothetical protein;	protein_coding
RPA1047	164.182	160.065	15.5222	16.7757	19.9815	17.9193	30.4763	38.6417	21.0466	38.0882	sygB	putative glycyl-tRNA synthetase, beta chain; observed by proteomics; Citation: Proteomics from VerBerkmoes et al. (2003) unpublished;	protein_coding
RPA1048	119.551	120.353	17.3985	21.0454	19.8393	28.7126	27.4511	33.3137	17.7934	20.8124	RPA1048	conserved unknown protein;	protein_coding
RPA1049	50.6228	52.4169	147.758	146.835	59.8658	33.592	60.7547	68.0496	143	184.291	RPA1049	conserved hypothetical protein;	protein_coding
RPA1050	117.089	117.553	31.4997	48.0819	28.3032	15.4557	111.691	120.882	31.7182	54.6763	RPA1050	hypothetical protein;	protein_coding
RPA1051	783.877	833.072	63.8286	56.9765	286.963	325.231	205.843	255.139	110.806	120.75	RPA1051	pyruvate phosphate dikinase; observed by proteomics; Citation: Proteomics from VerBerkmoes et al. (2003) unpublished;	protein_coding
RPA1052	182.583	182.832	18.5651	21.4464	143.339	147.317	130.434	147.05	52.0093	46.575	RPA1052	conserved hypothetical protein;	protein_coding
RPA1053	114.935	135.119	78.7281	80.2266	122.789	141.571	139.223	179.673	98.2465	84.7572	nadC	nicotinate-mononucleotide pyrophosphorylase; observed by proteomics; Citation: Proteomics from VerBerkmoes et al. (2003) unpublished;	protein_coding
RPA1054	92.3909	144.559	251.122	206.354	830.947	1359.19	1361.47	1972.92	1281.62	786.007	nadB	putative L-aspartate oxidase; observed by proteomics; Citation: Proteomics from VerBerkmoes et al. (2003) unpublished;	protein_coding
RPA1055	403.126	417.049	893.619	991.84	6011.67	6434.57	8371.35	10309.7	10112.7	7625.41	nadA	quinolinate synthetase A;	protein_coding
RPA1056	121.091	121.436	77.0474	68.0088	116.637	132.831	166.058	208.363	153.344	131.037	RPA1056	putative dehydrogenase (zinc-binding alcohol dehydrogenase, NADPH quinone oxidoreductase, oxidoreductase); observed by proteomics; Citation: Proteomics from VerBerkmoes et al. (2003) unpublished;	protein_coding
RPA1057	256.697	289.464	159.289	126.327	793.05	972.929	387.663	481.242	244.846	300.614	RPA1057	hypothetical protein;	protein_coding
RPA1058	69.3261	71.0988	545.351	512.795	40.9518	41.8733	28.9711	48.5143	77.3817	58.9744	RPA1058	probable transcriptional regulator, AraC family;	protein_coding
RPA1059	28.423	25.3784	41.1527	40.734	20.6945	18.0838	17.1329	23.287	19.0526	23.8501	RPA1059	probable outer membrane protein, TonB-dependent receptor;	protein_coding
RPA1060	30.9885	30.5391	37.7263	32.3288	34.9952	40.5767	42.2192	39.8708	26.9288	34.0167	RPA1060	hypothetical protein; observed by proteomics; Citation: Proteomics from VerBerkmoes et al. (2003) unpublished;	protein_coding
RPA1061	17.0022	18.7038	36.9142	25.2792	29.4239	25.5995	16.3101	25.4061	21.7996	24.5309	tcmP	possible polyketide synthesis protein;	protein_coding
RPA1062	15.3818	17.938	42.961	44.4317	41.3853	38.3463	26.1273	28.3446	28.2983	25.5515	RPA1062	conserved hypothetical protein;	protein_coding
RPA1063	46.8851	55.001	41.2992	40.4075	27.8849	24.9012	19.157	26.5432	24.337	24.2248	RPA1063	conserved hypothetical protein;	protein_coding
RPA1064	77.638	79.3976	120.531	126.571	86.6574	81.8184	72.3567	85.2415	51.5523	61.0397	RPA1064	conserved hypothetical protein;	protein_coding
RPA1065	33.5199	33.0193	9.4271	7.20725	30.0161	24.2836	20.4768	28.444	20.563	23.7852	RPA1065	Metal dependent phosphohydrolase;	protein_coding
RPA1066	61.6288	60.5645	147.87	113.281	754.208	843.586	508.871	631.84	627.202	1004.21	RPA1066	hypothetical protein;	protein_coding
RPA1067	114.655	102.719	213.975	182.157	628.657	618.409	390.699	535.066	405.098	660.956	tag	possible 3-methyladenine DNA glycosylase I;	protein_coding
RPA1068	132.756	142.61	168.094	141.136	263.506	348.623	182.295	204.878	176.051	195.789	RPA1068	Glycine cleavage T protein (aminomethyl transferase); observed by proteomics; Citation: Proteomics from VerBerkmoes et al. (2003) unpublished;	protein_coding
RPA1069	115.813	122.127	43.9536	47.626	228.415	285.273	264.753	303.688	190.252	193.54	pyrC	possible dihydroorotase; observed by proteomics; Citation: Proteomics from VerBerkmoes et al. (2003) unpublished;	protein_coding
RPA1070	445.937	405.384	833.271	722.335	5677.7	4016.68	3904.93	3613.09	5700.37	6368.75	RPA1070	hypothetical protein;	protein_coding
RPA1071	993.63	950.119	583.233	572.16	1068.49	744.152	1605.04	1427.22	2672.2	3030.69	RPA1071	conserved hypothetical protein;	protein_coding
RPA1072	62.7377	56.6007	197.044	233.479	206.942	208.574	287.953	288.715	622.289	945.766	RPA1072	conserved hypothetical protein;	protein_coding
RPA1073	39.0721	36.4324	113.142	139.652	69.0483	72.8481	94.8359	114.051	253.383	378.838	RPA1073	possible ADP-RIBOSE PHOSPHOHYDROLASE;	protein_coding
RPA1074	86.236	93.2302	184.781	226.396	172.357	171.862	109.443	98.3022	92.4994	131.72	RPA1074	conserved hypothetical protein;	protein_coding
RPA1075	25.5348	26.1514	43.4044	44.2846	63.4839	69.1055	64.6386	65.434	92.7559	110.542	RPA1075	DUF159;	protein_coding
RPA1076	81.4015	78.3544	10.8713	12.4964	35.3142	27.5643	61.7138	66.9619	37.0218	45.7117	RPA1076	putative oxidoreductase; observed by proteomics; Citation: Proteomics from VerBerkmoes et al. (2003) unpublished;	protein_coding
RPA1077	62.4782	74.1264	59.8057	46.4594	89.1937	109.012	75.1308	100.984	64.0483	56.3349	RPA1077	Sua5/YciO/YrdC/YwlC protein family:SUA5 domain;	protein_coding
RPA1078	63.6046	67.9956	179.568	148.738	135.535	151.605	82.4175	89.5106	66.3334	73.5076	RPA1078	probable transcriptional regulator, AraC family;	protein_coding
RPA1079	12.763	14.8281	23.0395	28.2345	21.8371	19.4249	27.0834	24.9121	17.9648	20.2626	RPA1079	probable 4-methylmuconolactone Major Facilitator Family (MFS) transporter;	protein_coding
RPA1080	20.6484	21.1187	14.3785	22.6205	35.3135	32.5739	28.9111	41.4122	28.7889	37.7271	RPA1080	possible 2-pyrone-4,6-dicarboxylate hydrolase;	protein_coding
RPA1081	61.9455	76.0952	181.462	154.758	82.8378	116.686	95.4697	92.1455	176.743	175.597	RPA1081	hypothetical protein;	protein_coding
RPA1082	184.603	180.719	334.115	375.332	145.519	157.548	131.139	132.285	113.285	115.265	RPA1082	conserved hypothetical protein;	protein_coding
RPA1083	8.12339	14.9128	40.6704	16.6569	27.8564	37.336	10.1547	20.1944	14.2341	13.7876	RPA1083	conserved hypothetical protein;	protein_coding
RPA1084	15.402	17.3088	81.2113	109.596	20.306	21.1745	15.1401	20.6222	21.1701	24.96	csgB, agfB	possible minor curlin subunit precursor (fimbrin sef17 minor subunit).;	protein_coding
RPA1085	16.413	18.4708	33.873	39.0886	33.0779	21.3389	20.2073	28.5336	24.5859	31.1293	RPA1085	hypothetical protein;	protein_coding
RPA1086	19.6278	16.3632	98.0069	100.762	75.7447	73.1147	58.3483	65.6792	65.5416	60.9578	csgG	possible curli production assembly/transport component csgg precursor;	protein_coding
RPA1087	9.7611	15.2803	61.4488	56.1689	28.9164	62.8402	27.9126	31.2067	34.7723	29.332	RPA1087	possible transglycosylase SLT domain;	protein_coding
RPA1088	96.8676	86.2557	146.963	135.131	198.434	200.374	248.485	198.841	240.959	236.842	RPA1088	hypothetical protein;	protein_coding
RPA1089	19.1999	24.6223	53.6526	43.3949	1198.05	707.455	1049.53	692.763	708.465	507.649	RPA1089	hypothetical protein;	protein_coding
RPA1090	194.327	213.239	84.7395	88.234	348.849	345.862	238.254	248.252	183.625	158.542	RPA1090	transcriptional regulatorn, Crp/Fnr family;	protein_coding
RPA1091	60.7052	62.7444	265.205	195.866	367.68	262.563	947.674	1165.93	80.7541	64.4382	RPA1091	hypothetical protein;	protein_coding
RPA1092	121.723	128.239	43.8567	45.5884	202.694	156.466	346.662	450.055	86.2362	69.2029	RPA1092	Carboxymuconolactone decarboxylase; observed by proteomics; Citation: Proteomics from VerBerkmoes et al. (2003) unpublished;	protein_coding
RPA1093	286.608	298.221	71.618	67.6758	421.841	483.871	236.494	250.433	122.553	111.433	ribB	possible GTP cyclohydrolase II, riboflavin biosynthesis; observed by proteomics; Citation: Proteomics from VerBerkmoes et al. (2003) unpublished;	protein_coding
RPA1094	667.138	639.669	96.7505	75.6352	584.635	591.41	553.937	554.171	389.658	347.671	RPA1094	glutaryl-CoA dehydrogenase; observed by proteomics; Citation: Proteomics from VerBerkmoes et al. (2003) unpublished;	protein_coding
RPA1095	130.017	133.717	33.2764	38.4957	48.7737	41.8744	66.0545	55.226	56.4109	51.5378	RPA1095	Beta-lactamase-like; observed by proteomics; Citation: Proteomics from VerBerkmoes et al. (2003) unpublished;	protein_coding
RPA1096	18.9282	20.969	36.6347	46.6759	32.8309	37.9356	27.7212	30.0561	25.0697	21.7682	RPA1096	methyl-accepting chemotaxis sensory transducer;	protein_coding
RPA1097	215.577	209.417	171.014	155.562	88.3536	93.1378	153.394	161.697	124.739	135.629	RPA1097	DUF28; observed by proteomics; Citation: Proteomics from VerBerkmoes et al. (2003) unpublished;	protein_coding
RPA1098	61.5762	61.8549	67.6449	84.0044	79.2574	53.4354	82.3074	83.4702	99.125	109.551	RPA1098	hypothetical protein;	protein_coding
RPA1099	46.99	65.1305	471.89	389.188	331.624	336.619	154.032	183.279	107.276	107.425	ruvC	RuvC; Holliday junction nuclease;	protein_coding
RPA1100	57.3613	68.2651	63.1312	52.5172	373.641	351.302	79.4549	102.684	39.6758	39.7376	ruvA	RuvA; Holliday branch migration protein; observed by proteomics; Citation: Proteomics from VerBerkmoes et al. (2003) unpublished;	protein_coding
RPA1101	80.9356	92.7343	48.3911	37.119	191.064	188.949	51.6062	82.2563	48.7401	66.1031	RPA1101	putative cytidine deaminase;	protein_coding
RPA1102	52.0571	54.9289	148.703	108.015	46.4203	59.5669	28.6737	30.803	17.9286	20.6367	ruvB	RuvB; Holliday branch migration protein;	protein_coding
RPA1103	86.0849	83.0519	99.9935	73.217	42.881	30.4698	20.988	25.1989	26.0184	24.7682	RPA1103	Thioesterase superfamily:4-hydroxybenzoyl-CoA thioesterase;	protein_coding
RPA1104	57.3816	60.1701	62.7123	66.5931	68.738	67.8851	75.7462	77.2278	73.7289	69.0838	ndh	putative NADH dehydrogenase; observed by proteomics; Citation: Proteomics from VerBerkmoes et al. (2003) unpublished;	protein_coding
RPA1105	150.259	156.047	20.877	17.2091	97.9465	106.14	46.4759	47.3097	29.7916	30.7935	RPA1105	possible OpgC protein, require for succinylation of osmoregulated periplasmic glucans;	protein_coding
RPA1106	43.9256	48.6838	38.8549	24.3911	46.124	51.0701	28.6663	32.5992	20.2433	23.4107	RPA1106	conserved hypothetical protein;	protein_coding
RPA1107	16.4238	15.0266	28.9238	28.0784	19.5625	20.8906	19.4603	20.0682	12.9831	16.7375	RPA1107	possible transcriptional regulator, TetR family;	protein_coding
RPA1108	6.16359	8.79303	54.3078	35.701	131.521	159.586	90.8545	113.507	63.6578	53.6031	RPA1108	DGPF domain;	protein_coding
RPA1109	10.9694	12.6105	11.7663	16.1925	45.8411	57.0117	29.4424	37.9131	26.1202	20.2674	RPA1109	RNA polymerase ECF-type sigma factor;	protein_coding
RPA1110	101.093	120.71	53.6406	38.2201	47.8684	52.5811	67.6186	98.9829	32.3876	44.7741	RPA1110	putative 3-oxoacyl-acyl carrier protein reductase;	protein_coding
RPA1111	158.811	164.695	35.3494	30.3362	1398.16	1289.59	623.464	913.691	474.407	677.398	RPA1111	hypothetical protein;	protein_coding
RPA1112	7.47823	6.46075	16.9405	15.3896	36.1167	40.3908	35.6409	31.3294	43.2867	43.2613	RPA1112	DGPF domain;	protein_coding
RPA1113	65.7453	70.5945	12.1969	13.9586	100.941	102.006	88.7247	91.914	96.7553	65.1808	RPA1113	probable transcriptional regulator, TetR family;	protein_coding
RPA1114	4217.05	4135.02	1319.22	1658.25	954.121	923.592	3249.17	2110.36	8580.22	4361.46	RPA1114	conserved unknown protein; observed by proteomics; Citation: Proteomics from VerBerkmoes et al. (2003) unpublished;	protein_coding
RPA1115	41.6436	45.3938	207.916	193.445	198.952	262.34	261.848	192.947	385.407	231.226	RPA1115	conserved hypothetical protein;	protein_coding
RPA1116	16.233	16.0067	173.968	166.148	24.6382	27.7928	26.183	30.6616	32.7393	29.1402	RPA1116	RNA polymerase ECF-type sigma factor;	protein_coding
RPA1117	274.843	243.044	119.665	114.093	422.042	363.944	466.323	519.679	498.588	771.211	TolQ	TolQ protein, inner membrane protein, tolerance to group A colicins; observed by proteomics; Citation: Proteomics from VerBerkmoes et al. (2003) unpublished;	protein_coding
RPA1118	306.72	305.484	135.089	160.973	535.415	473.832	378.774	406.903	425.68	601.424	TolR	putative tolR protein, uptake of enterochelin; tonB-dependent uptake of B colicins;	protein_coding
RPA1119	228.659	201.304	96.9356	119.706	75.4652	57.3069	123.922	121.451	176.642	267.733	TolA	putative TolA;	protein_coding
RPA1120	230.399	225.383	41.4067	52.1889	29.9661	25.3586	54.756	61.6642	48.9695	58.5497	TolB	putative tolB protein precursor, periplasmic protein involved in the tonb-independent uptake of group A colicins; observed by proteomics; Citation: Proteomics from VerBerkmoes et al. (2003) unpublished;	protein_coding
RPA1121	199.168	185.999	113.18	134.911	71.319	77.9161	66.0447	59.7855	37.1938	39.7233	RPA1121	putative diguanylate cyclase (GGDEF)/phosphodiesterase (EAL);	protein_coding
RPA1122	190.439	180.128	716.459	828.493	150.557	153.43	316.577	256.313	401.81	311.81	RPA1122	conserved hypothetical protein;	protein_coding
RPA1123	1753.24	1720.54	315.03	290.789	2634.92	2920.26	2305.99	2536.51	2616.09	3189.21	RPA1123	omp16 protein; Brucella abortus, contains similarity to peptidoglycan-associated lipoprotein precursor; observed by proteomics;	protein_coding
RPA1124	116.903	137.841	39.9866	33.178	162.184	222.667	123.283	143.299	159.355	159.303	RPA1124	conserved hypothetical protein;	protein_coding
RPA1125	47.8006	60.1155	27.5565	26.8684	44.1023	44.5459	33.1	47.8814	33.7884	34.8662	RPA1125	YaeN protein;	protein_coding
RPA1126	1185.16	1164.98	379.501	383.703	2646.9	2373.58	2675.51	2367.64	3842.98	2373.38	ftsH	metalloprotease (cell division protein) FtsH; observed by proteomics; Citation: Proteomics from VerBerkmoes et al. (2003) unpublished;	protein_coding
RPA1127	27.6887	28.458	44.4461	58.5262	69.0779	70.2705	34.403	47.7104	27.3098	33.0534	RPA1127	probable branched-chain amino acid transport protein AzlC;	protein_coding
RPA1128	22.1929	29.3601	73.5379	75.4361	34.8107	41.8001	33.9612	26.0171	25.0839	23.2145	RPA1128	conserved hypothetical protein;	protein_coding
RPA1129	76.1663	86.8049	250.12	224.114	101.526	109.212	55.3464	81.3825	57.467	50.8103	RPA1129	possible transcriptional regulator, TetR family;	protein_coding
RPA1130	64.001	59.8817	103.071	104.158	70.6495	81.2865	150.08	177.202	84.0307	89.0256	glcD	glycolate oxidase subunit GlcD;	protein_coding
RPA1131	37.8887	41.7443	24.7422	24.6595	12.3438	13.5828	18.9126	24.7811	16.4793	20.9564	RPA1131	putative glycolate oxidase subunit GlcE; observed by proteomics; Citation: Proteomics from VerBerkmoes et al. (2003) unpublished;	protein_coding
RPA1132	126.506	126.252	653.773	528.627	233.567	271.678	172.733	172.634	112.801	111.8	glcF	glycolate oxidase subunit, (Fe-S)protein, GlcF;	protein_coding
RPA1133	288.708	291.908	1005.39	1123.22	536.458	585.169	638.69	569.025	493.288	476.399	RPA1133	unknown protein; observed by proteomics; Citation: Proteomics from VerBerkmoes et al. (2003) unpublished;	protein_coding
RPA1134	5616.27	5287.02	709.831	502.427	1853.46	2423.7	474.713	1104.33	237.262	331.071	RPA1134	conserved hypothetical protein;	protein_coding
RPA1135	29.7802	27.2151	81.545	87.9584	17.4146	18.2427	15.9397	18.2773	16.9259	20.3917	RPA1135	probable ABC transporter with fused ATPase and permease domains for long chain FA substrate;	protein_coding
RPA1136	13.1567	15.2247	85.7201	84.079	139.248	111.282	133.967	128.123	77.6641	99.4249	ictP	putative L-lactate permease;	protein_coding
RPA1137	68.1484	71.1379	30.4001	34.2189	130.927	126.841	78.2321	93.6834	59.8259	55.2443	RPA1137	unknown protein; observed by proteomics; Citation: Proteomics from VerBerkmoes et al. (2003) unpublished;	protein_coding
RPA1138	89.5447	106.841	39.0335	35.6262	53.8271	54.6459	38.8964	37.8474	28.9973	25.0018	RPA1138	Amine oxidase;	protein_coding
RPA1139	217.505	231.494	133.035	109.202	341.073	393.602	207.591	256.047	144.76	121.542	RPA1139	conserved unknown protein; observed by proteomics; Citation: Proteomics from VerBerkmoes et al. (2003) unpublished;	protein_coding
RPA1140	1543.47	1618.04	92.2651	76.2531	143.477	136.11	271.43	298.876	283.996	274.638	groEL1	chaperonin GroEL1, cpn60; observed by proteomics; Citation: Proteomics from VerBerkmoes et al. (2003) unpublished;	protein_coding
RPA1141	1412.89	1342.67	470.43	415.646	131.274	116.558	270.813	301.467	181.829	227.268	groES1	chaperonin GroES1, cpn10; observed by proteomics; Citation: Proteomics from VerBerkmoes et al. (2003) unpublished;	protein_coding
RPA1142	260.396	263.214	599.919	424.8	221.592	264.929	275.71	302.036	190.027	174.744	RPA1142	unknown protein; observed by proteomics; Citation: Proteomics from VerBerkmoes et al. (2003) unpublished;	protein_coding
RPA1143	34.944	40.5137	46.0505	62.7215	13.4842	17.1177	11.6326	16.3963	10.6299	13.2232	RPA1143	possible Major Facilitator Family (MFS) transporter;	protein_coding
RPA1144	538.382	489.702	100.193	106.875	349.83	435.419	131.787	128.928	20.7566	16.4612	RPA1144	unknown protein; observed by proteomics; Citation: Proteomics from VerBerkmoes et al. (2003) unpublished;	protein_coding
RPA1145	142.925	136.832	316.57	296.532	81.5849	91.73	56.3661	59.9302	46.0533	43.8653	RPA1145	ErfK/YbiS/YcfS/YnhG;	protein_coding
RPA1146	147.328	159.618	66.0296	61.2034	340.386	365.646	685.72	631.775	1625.23	1196.29	RPA1146	conserved unknown protein; observed by proteomics; Citation: Proteomics from VerBerkmoes et al. (2003) unpublished;	protein_coding
RPA1147	59.6768	66.7423	124.078	104.451	597.713	621.492	415.762	331.742	504.527	485.693	RPA1147	conserved hypothetical protein;	protein_coding
RPA1148	203.845	213.681	433.786	317.092	520.065	521.698	411.683	444.414	590.204	502.271	RPA1148	putative sugar transferase; observed by proteomics; Citation: Proteomics from VerBerkmoes et al. (2003) unpublished;	protein_coding
RPA1149	96.8376	117.102	39.6174	31.443	62.0273	81.033	44.5473	54.1998	36.4863	31.4408	hisG	ATP phosphoribosyltransferase; observed by proteomics; Citation: Proteomics from VerBerkmoes et al. (2003) unpublished;	protein_coding
RPA1150	69.6598	84.2734	11.6347	14.9758	25	31.2387	24.686	30.3267	21.4643	21.599	RPA1150	putative histidyl-tRNA synthetase; observed by proteomics; Citation: Proteomics from VerBerkmoes et al. (2003) unpublished;	protein_coding
RPA1151	36.0116	41.1946	16.5377	15.8716	34.9939	35.5751	22.843	27.7225	18.7957	24.4944	RPA1151	conserved hypothetical protein;	protein_coding
RPA1152	296.646	312.644	126.446	112.27	672.25	854.296	758.336	792.002	803.577	741.97	RPA1152	hypothetical protein;	protein_coding
RPA1153	251.487	265.984	85.8494	71.3009	261.446	211.61	218.529	228.802	226.511	233.432	ubiA	putative 4-hydroxybenzoate-octaprenyl transferase;	protein_coding
RPA1154	122.649	125.938	25.7957	21.1949	104.293	102.944	25.504	42.1328	22.845	31.6342	RPA1154	conserved hypothetical protein;	protein_coding
RPA1155	85.0761	89.8754	35.049	36.8397	48.8733	48.4653	34.9556	43.697	22.5354	24.7002	RPA1155	putative pmbA protein, maturation of antibiotic MccB17; observed by proteomics; Citation: Proteomics from VerBerkmoes et al. (2003) unpublished;	protein_coding
RPA1156	72.6576	70.6451	42.0577	45.3413	45.5779	54.608	29.903	41.3611	23.2196	29.7674	RPA1156	putative myo-inositol monophosphatase 2 family protein;	protein_coding
RPA1157	632.631	645.91	1182.93	1254.9	503.816	507.591	610.505	743.08	411.225	446.748	RPA1157	conserved unknown protein; observed by proteomics; Citation: Proteomics from VerBerkmoes et al. (2003) unpublished;	protein_coding
RPA1158	111.638	130.013	62.026	68.6845	37.5383	31.77	59.8134	77.4338	33.7464	37.2312	RPA1158	putative 3-deoxy-D-manno-octulosonic-acid transferase; observed by proteomics; Citation: Proteomics from VerBerkmoes et al. (2003) unpublished;	protein_coding
RPA1159	81.3997	104.254	88.5559	79.934	24.0812	32.4706	32.2887	41.7653	33.249	25.9993	lpxK	putative tetraacyldisaccharide 4'-kinase; observed by proteomics; Citation: Proteomics from VerBerkmoes et al. (2003) unpublished;	protein_coding
RPA1160	204.424	210.379	149.105	99.4197	186.42	182.133	175.748	189.601	296.306	203.695	RPA1160	conserved unknown protein; observed by proteomics; Citation: Proteomics from VerBerkmoes et al. (2003) unpublished;	protein_coding
RPA1161	69.1326	96.0381	58.4282	57.4296	128.169	214.995	60.9519	72.1365	48.909	50.8637	xseA	putative exonuclease VII, large subunit OB-fold nucleic acid binding domain;	protein_coding
RPA1162	169.149	188.421	23.787	23.4161	30.2625	32.3074	25.0246	39.3043	20.3374	25.8336	garS	Phosphoribosylglycinamide synthetase (GARS); observed by proteomics; Citation: Proteomics from VerBerkmoes et al. (2003) unpublished;	protein_coding
RPA1163	39.3167	44.8475	31.2964	30.5642	135.323	91.9816	87.6451	80.2303	101.33	74.2258	RPA1163	possible epoxide hydrolase;	protein_coding
RPA1164	18.2547	24.6511	49.4865	40.9546	28.2318	32.0855	36.1146	44.5633	21.5673	19.7693	RPA1164	possible cytidine and deoxycytidylate deaminase;	protein_coding
RPA1165	92.1862	112.591	21.0293	21.3524	44.2627	48.8756	91.6782	111.753	56.8358	75.1431	RPA1165	Pseudouridine synthase, Rsu:RNA-binding S4:Pseudouridine synthase; observed by proteomics; Citation: Proteomics from VerBerkmoes et al. (2003) unpublished;	protein_coding
RPA1166	39.8093	48.6544	18.2967	15.863	20.2012	20.2088	18.5247	31.4499	12.6389	13.0826	RPA1166	N-6 Adenine-specific DNA methylase:Conserved hypothetical protein 95;	protein_coding
RPA1167	123.654	127.303	73.9671	67.9408	95.2826	100.217	62.1977	66.4869	38.104	42.4852	yfcB	possible adenine-specific methylase; observed by proteomics; Citation: Proteomics from VerBerkmoes et al. (2003) unpublished;	protein_coding
RPA1168	93.8963	104.214	16.054	17.0177	70.9253	79.1249	22.4496	40.1182	21.3874	16.8366	moaE	molybdopterin converting factor, subunit 2;	protein_coding
RPA1169	65.475	91.0299	23.4678	23.5508	144.117	235.038	52.6682	67.6538	30.7947	20.2691	moaD	molybdopterin converting factor, subunit 1; observed by proteomics; Citation: Proteomics from VerBerkmoes et al. (2003) unpublished;	protein_coding
RPA1170	334.249	307.824	214.262	137.99	642.41	646.293	416.118	467.781	294.829	242.34	pgsA	possible CDP-diacylglycerol-glycerol-3-phosphate 3-phosphatidyltransferase;	protein_coding
RPA1171	71.6869	77.9647	67.1924	61.9095	80.6674	103.892	49.5195	55.6283	53.3694	52.2288	uvrC	putative excinuclease ABC subunit C;	protein_coding
RPA1172	1299.13	1211.06	313.604	293.082	778.444	718.441	769.418	687.171	793.267	834.258	RPA1172	possible outer membrane protein;	protein_coding
RPA1173	298.683	287.711	2943.11	2804.03	2015.87	2565.29	1677.66	1705.84	1137.65	1269.6	cspA1	cold shock DNA binding protein; observed by proteomics; Citation: Proteomics from VerBerkmoes et al. (2003) unpublished;	protein_coding
RPA1174	44.6897	49.8011	136.716	148.629	174.97	170.374	128.105	144.089	96.3115	88.6733	RPA1174	conserved hypothetical protein;	protein_coding
RPA1175	762.98	687.595	355.217	401.663	839.401	761.014	404.413	348.296	82.4958	63.3606	RPA1175	response regulator receiver (CheY-like protein); observed by proteomics; Citation: Proteomics from VerBerkmoes et al. (2003) unpublished;	protein_coding
RPA1176	33.3444	34.3515	29.5963	30.5109	45.3425	51.903	30.3803	34.7553	13.1255	12.2673	RPA1176	conserved hypothetical protein;	protein_coding
RPA1177	258.983	246.998	49.8125	61.7917	73.1927	71.6885	98.3145	70.1105	41.115	50.24	RPA1177	4-oxalocrotonate tautomerase; observed by proteomics; Citation: Proteomics from VerBerkmoes et al. (2003) unpublished;	protein_coding
RPA1178	216.142	217.585	67.2893	68.6274	92.5836	83.3621	83.7852	84.7215	63.5768	62.1277	RPA1178	putative histidyl-tRNA synthetase; observed by proteomics; Citation: Proteomics from VerBerkmoes et al. (2003) unpublished;	protein_coding
RPA1179	756.251	726.343	53.0783	52.5912	302.419	309.247	417.006	348.897	290.243	278.905	RPA1179	beta-alanine-pyruvate transaminase; observed by proteomics; Citation: Proteomics from VerBerkmoes et al. (2003) unpublished;	protein_coding
RPA1180	108.213	133.627	78.7645	79.2551	123.482	138.691	80.2459	93.9983	71.7417	73.1397	RPA1180	putative cylclic diguanylate phosphodiesterase (EAL);	protein_coding
RPA1181	106.837	121.761	16.7805	24.5806	47.8135	54.8708	34.9174	41.5234	42.6438	34.451	RPA1181	Haloacid dehalogenase-like hydrolase; observed by proteomics; Citation: Proteomics from VerBerkmoes et al. (2003) unpublished;	protein_coding
RPA1182	48.2906	58.1828	18.3339	19.4718	41.4337	51.1819	19.4365	21.3644	21.5973	25.9206	RPA1182	conserved hypothetical protein;	protein_coding
RPA1183	46.6006	56.8219	46.2285	45.8797	91.719	119.553	43.5975	49.1682	58.1494	59.3	RPA1183	conserved unknown protein;	protein_coding
RPA1184	50.5871	56.2795	28.0077	23.6242	104.249	106.997	78.276	70.5502	67.5348	69.7371	RPA1184	DUF58;	protein_coding
RPA1185	114.688	128.577	231.365	252.401	526.707	584.641	614.278	573.798	660.088	607.499	RPA1185	putative methanol dehydrogenase regulator; observed by proteomics; Citation: Proteomics from VerBerkmoes et al. (2003) unpublished;	protein_coding
RPA1186	96.8953	92.0014	167.39	122.75	227.44	197.319	229.516	242.268	464.359	320.124	RPA1186	conserved hypothetical protein;	protein_coding
RPA1187	109.474	110.562	136.829	112.299	166.803	168.307	125.198	146.926	148.142	122.835	RPA1187	NUDIX hydrolase;	protein_coding
RPA1188	58.2823	71.2583	22.5384	22.8291	44.5374	50.0183	22.8127	25.7407	26.7936	29.9601	RPA1188	possible poly(A) polymerase; observed by proteomics; Citation: Proteomics from VerBerkmoes et al. (2003) unpublished;	protein_coding
RPA1189	42.0872	38.1724	22.4205	21.4905	18.8418	14.2983	44.2117	30.8903	61.1158	73.1958	RPA1189	conserved hypothetical protein;	protein_coding
RPA1190	55.0014	54.493	9.1138	8.72409	28.1835	32.7089	39.7322	41.5922	41.8059	35.674	RPA1190	conserved hypothetical protein;	protein_coding
RPA1191	91.4946	92.1746	461.707	436.194	48.6339	49.4532	63.6238	68.903	59.8701	51.5426	RPA1191	putative RNA methyltransferase;	protein_coding
RPA1192	2050.14	1852.28	223.329	183.615	480.613	461.944	678.063	615.945	467.192	461.779	RPA1192	cytochrome b6-F complex iron-sulfur subunit; observed by proteomics; Citation: Proteomics from VerBerkmoes et al. (2003) unpublished;	protein_coding
RPA1193	2546.35	2432.34	59.1772	52.1765	233.839	222.827	233.038	194.172	209.544	239.186	RPA1193	cytochrome b/c1 precursor; observed by proteomics; Citation: Proteomics from VerBerkmoes et al. (2003) unpublished;	protein_coding
RPA1194	31.2528	30.9027	33.9376	45.6535	43.2915	46.2421	61.9445	31.8046	48.4443	35.4266	RPA1194	putative carboxymethylenebutenolidase; observed by proteomics; Citation: Proteomics from VerBerkmoes et al. (2003) unpublished;	protein_coding
RPA1195	274.257	265.645	39.0092	43.6864	134.07	147.596	78.5553	96.9496	104.083	90.4152	fixR1	short-chain dehydrogenase; observed by proteomics; Citation: Proteomics from VerBerkmoes et al. (2003) unpublished;	protein_coding
RPA1196	246.798	245.027	355.345	227.772	104.254	100.467	62.5869	66.3952	78.2703	57.3916	pdxH	pyridoxamine 5'-phosphate oxidase; observed by proteomics; Citation: Proteomics from VerBerkmoes et al. (2003) unpublished;	protein_coding
RPA1197	101.805	120.418	33.792	49.7227	107.646	114.136	52.569	54.35	28.6991	21.9625	RPA1197	conserved hypothetical protein;	protein_coding
RPA1198	451.613	431.287	724.067	559.359	335.722	293.246	362.708	455.337	570.704	607.717	RPA1198	putative heat shock protein DnaJ; observed by proteomics; Citation: Proteomics from VerBerkmoes et al. (2003) unpublished;	protein_coding
RPA1199	264.64	277.405	52.9779	53.0026	212.444	250.757	170.951	205.387	155.119	159.477	RPA1199	enoyl-acyl carrier protein reductase; observed by proteomics; Citation: Proteomics from VerBerkmoes et al. (2003) unpublished;	protein_coding
RPA1200	102.847	116.278	51.0081	47.2	61.6096	79.3208	47.0647	60.0892	57.964	64.5073	RPA1200	possible phosphoglycerate mutase;	protein_coding
RPA1201	75.4413	77.7221	25.9954	31.8736	164.468	219.051	119.304	142.487	93.5982	91.1708	aroC	chorismate synthase; observed by proteomics; Citation: Proteomics from VerBerkmoes et al. (2003) unpublished;	protein_coding
RPA1202	69.3894	71.0406	260.678	261.014	120.887	129.558	68.5565	81.8657	62.5109	61.628	RPA1202	putative Adenylate/Guanylate cyclase;	protein_coding
RPA1203	40.5033	36.7647	265.671	262.275	207.272	320.043	233.226	165.556	211.909	189.581	RPA1203	conserved hypothetical protein;	protein_coding
RPA1204	14.9891	16.4162	187.303	250.913	406.494	557.647	647.044	440.122	665.237	753.135	RPA1204	conserved hypothetical protein;	protein_coding
RPA1205	19.1528	32.0313	22.0758	31.8307	30.1543	41.1883	64.0466	48.072	52.7192	53.7288	RPA1205	putative alcohol dehydrogenase; observed by proteomics; Citation: Proteomics from VerBerkmoes et al. (2003) unpublished;	protein_coding
RPA1206	41.4189	58.5538	58.3689	56.6112	85.2144	96.1012	37.7296	48.8498	45.1301	38.6377	RPA1206	aldehyde dehydrogenase; observed by proteomics; Citation: Proteomics from VerBerkmoes et al. (2003) unpublished;	protein_coding
RPA1207	12.2785	17.5548	584.243	489.13	354.632	420.546	408.932	524.127	420.924	274.961	RPA1207	PAS domain:sigma-54-dependent transcriptional regulator, Fis family;	protein_coding
RPA1208	18.9611	22.4657	59.7155	79.2381	124.43	129.652	172.678	146.546	133.683	111.771	RPA1208	putative dioxygenase;	protein_coding
RPA1209	15.7501	18.9761	41.3776	43.289	144.44	172.351	130.032	74.8035	77.0985	52.1574	RPA1209	conserved hypothetical protein;	protein_coding
RPA1210	39.6471	37.4135	55.321	53.6765	337.072	330.236	472.022	239.413	227.889	129.085	RPA1210	conserved hypothetical protein;	protein_coding
RPA1211	33.7568	32.5973	78.6848	102.704	389.676	339.89	585.176	264.032	400.96	234.519	RPA1211	hypothetical protein;	protein_coding
RPA1212	66.4453	68.7218	55.5104	43.2669	746.371	471.339	477.097	345.423	221.621	269.658	RPA1212	Alpha/beta hydrolase fold; observed by proteomics; Citation: Proteomics from VerBerkmoes et al. (2003) unpublished;	protein_coding
RPA1213	12.3761	14.7185	21.3875	17.1825	21.8838	22.4663	15.3444	22.2079	14.839	16.9393	RPA1213	conserved unknown protein; observed by proteomics; Citation: Proteomics from VerBerkmoes et al. (2003) unpublished;	protein_coding
RPA1214	23.9185	26.1418	26.0728	25.2545	49.5977	56.3989	33.0454	34.3854	25.5067	26.1061	RPA1214	putative ABC transporter ATP-binding protein;	protein_coding
RPA1215	26.917	28.4516	35.9347	39.8203	63.2995	74.5506	41.848	49.4107	29.337	36.671	RPA1215	putative ABC transporter, permease protein;	protein_coding
RPA1216	21.4186	21.861	16.6385	14.845	51.6977	54.3618	41.0467	43.5153	35.7529	40.0266	RPA1216	putative ABC transporter, permease protein;	protein_coding
RPA1217	44.9226	43.3654	40.3601	32.0806	211.957	266.316	147.682	188.536	51.4972	55.1725	RPA1217	putative carboxypeptidase G2; observed by proteomics; Citation: Proteomics from VerBerkmoes et al. (2003) unpublished;	protein_coding
RPA1218	100.338	99.1682	49.2859	40.1656	137.791	135.21	184.45	185.73	84.9984	136.75	RPA1218	putative ABC transporter periplasmic protein; observed by proteomics; Citation: Proteomics from VerBerkmoes et al. (2003) unpublished;	protein_coding
RPA1219	194.838	214.486	30.2242	31.2684	61.2363	55.9221	54.1717	47.0715	29.5145	30.5593	RPA1219	conserved unknown protein; observed by proteomics; Citation: Proteomics from VerBerkmoes et al. (2003) unpublished;	protein_coding
RPA1220	246.583	285.312	35.3262	37.789	38.4357	42.741	31.6381	43.3383	21.158	28.5223	RPA1220	CBS domain; observed by proteomics; Citation: Proteomics from VerBerkmoes et al. (2003) unpublished;	protein_coding
RPA1221	78.8295	79.5978	58.1887	54.3877	118.224	99.3322	120.736	134.826	153.379	173.388	RPA1221	hypothetical protein;	protein_coding
RPA1222	191.893	198.771	279.07	262.886	156.927	151.269	118.034	167.275	101.754	144.383	RPA1222	conserved hypothetical protein;	protein_coding
RPA1223	346.325	321.678	48.5184	35.4312	177.34	163.271	281.21	255.569	176.27	190.9	RPA1223	hypothetical protein;	protein_coding
RPA1224	212.94	220.407	58.3808	52.8389	65.9976	67.5053	117.602	102.134	41.1593	65.7981	iorA	putative indolepyruvate ferredoxin oxidoreductase, alpha subunit; observed by proteomics; Citation: Proteomics from VerBerkmoes et al. (2003) unpublished;	protein_coding
RPA1225	266.171	267.685	38.9116	36.022	118.787	120.903	154.813	137.553	40.127	59.844	RPA1225	possible pyruvate ferredoxin/flavodoxin oxidoreductas 4Fe-4S binding domain;	protein_coding
RPA1226	237.965	242.473	211.918	197.39	113.591	117.143	107.737	112.469	49.4285	60.4114	RPA1226	putative 2-oxoglutarate ferredoxin oxidoreductase, alpha subunit; observed by proteomics; Citation: Proteomics from VerBerkmoes et al. (2003) unpublished;	protein_coding
RPA1227	184.807	175.493	11.9123	12.4276	51.0492	48.5154	56.5707	52.8702	23.3575	35.4356	oorB	putative 2-oxoglutarate ferredoxin oxidoreductase, beta subunit; observed by proteomics; Citation: Proteomics from VerBerkmoes et al. (2003) unpublished;	protein_coding
RPA1228	161.196	166.71	18.5141	23.7999	59.6855	65.4213	56.2466	65.8832	24.146	28.6193	RPA1228	putative 2-oxoglutarate ferredoxin oxidoreductase, gamma subunit; observed by proteomics; Citation: Proteomics from VerBerkmoes et al. (2003) unpublished;	protein_coding
RPA1229	261.751	271.084	28.5252	27.6518	50.5066	47.8665	58.7432	49.122	27.407	36.079	RPA1229	probable aerobic phenylacetate-CoA ligase; observed by proteomics; Citation: Proteomics from VerBerkmoes et al. (2003) unpublished;	protein_coding
RPA1230	10.43	13.3953	57.6676	50.7457	95.9523	91.6068	95.7755	109.125	97.7475	117.921	RPA1230	putative ABC transporter, permease protein;	protein_coding
RPA1231	4.42866	4.35932	15.7343	16.7686	36.5883	26.5983	23.6605	20.75	21.8407	26.1908	RPA1231	possible ABC transporter, permease protein;	protein_coding
RPA1232	4.88302	4.39164	29.6055	23.1219	30.7746	26.7116	18.3481	21.2041	19.8667	25.4248	RPA1232	putative branched-chain amino acid transport system ATP-binding protein;	protein_coding
RPA1233	6.60683	7.06139	18.6666	23.2973	45.4188	45.4888	27.169	30.6208	25.3294	28.2062	RPA1233	putative branched-chain amino acid transport system ATP-binding protein; observed by proteomics; Citation: Proteomics from VerBerkmoes et al. (2003) unpublished;	protein_coding
RPA1234	3.86318	4.6223	17.978	17.6226	21.9322	23.299	14.2402	13.7017	11.1302	9.97204	RPA1234	possible long-chain-fatty-acid--CoA ligase;	protein_coding
RPA1235	12.043	11.9319	20.0449	23.0686	51.9849	46.4189	48.4289	53.2785	38.4265	52.5481	RPA1235	possible Leucine-Binding Protein (LBP); observed by proteomics; Citation: Proteomics from VerBerkmoes et al. (2003) unpublished;	protein_coding
RPA1236	17.4153	16.7275	39.0327	42.7006	358.497	341.891	218.979	259.256	118.988	114.277	RPA1236	putative acyl-CoA dehydrogenase; observed by proteomics; Citation: Proteomics from VerBerkmoes et al. (2003) unpublished;	protein_coding
RPA1237	6.29859	9.30623	34.5488	30.1349	350.253	504.937	172.96	250.118	75.6213	51.1996	RPA1237	possible acyl-CoA dehydrogenase; observed by proteomics; Citation: Proteomics from VerBerkmoes et al. (2003) unpublished;	protein_coding
RPA1238	14.447	15.7241	160.323	121.216	570.216	667.788	464.479	709.229	221.194	188.239	RPA1238	putative enoyl-CoA hydratase/isomerase superfamily;	protein_coding
RPA1239	65.6553	80.0638	11.0226	8.55176	44.2329	55.1753	27.8434	28.1299	16.4674	20.2394	exbB1	putative biopolymer transport protein ExbB;	protein_coding
RPA1240	97.9788	113.125	16.2501	12.0648	33.5935	41.2748	25.2986	24.9272	14.4229	15.1429	exbD1	biopolymer transport protein ExbD;	protein_coding
RPA1241	87.9504	96.8654	22.1189	22.2845	65.8311	81.0206	56.3206	62.2147	29.6053	29.8135	RPA1241	possible tonB transport protein;	protein_coding
RPA1242	17.1334	18.8901	33.2028	32.5814	75.1406	82.1436	62.1915	81.2087	30.5284	30.8213	fadD1	putative long-chain-fatty-acid CoA ligase; observed by proteomics; Citation: Proteomics from VerBerkmoes et al. (2003) unpublished;	protein_coding
RPA1243	126.954	123.994	105.391	96.3764	635.821	475.28	711.985	624.978	798.924	832.56	RPA1243	hypothetical protein;	protein_coding
RPA1244	98.4189	88.1905	57.2058	66.9826	363.039	270.887	477.407	359.329	499.285	532.91	RPA1244	conserved unknown protein;	protein_coding
RPA1245	60.5466	60.9635	33.2281	28.9152	190.459	119.573	226.375	194.583	253.219	326.683	RPA1245	conserved hypothetical protein;	protein_coding
RPA1246	72.541	68.5303	8.54377	14.2659	281.435	250.243	278.717	226.217	254.928	242.173	RPA1246	conserved unknown protein; observed by proteomics; Citation: Proteomics from VerBerkmoes et al. (2003) unpublished;	protein_coding
RPA1247	38.7309	35.2459	24.773	32.1991	44.4561	32.7412	53.0401	41.7001	43.2741	52.751	rbn2	Ribonuclease BN;	protein_coding
RPA1248	21.6345	21.679	8.0767	6.10735	32.2818	24.6752	41.3787	49.6575	48.7035	31.426	RPA1248	two-component transcriptional regulator, LuxR family;	protein_coding
RPA1249	10.6772	11.5071	29.8055	26.1959	25.642	29.383	22.9715	29.966	17.1944	19.4547	RPA1249	sensor histidine kinase with a response regulator receiver domain;	protein_coding
RPA1250	4.07143	2.46544	115.565	144.688	12.2563	11.9122	16.7357	19.0798	11.1061	14.3673	RPA1250	amide-urea binding protein;	protein_coding
RPA1251	2.6003	2.09599	5.36247	6.10767	4.65454	4.97413	5.65214	5.87814	4.5954	5.69286	RPA1251	putative branched-chain amino acid transport system permease protein;	protein_coding
RPA1252	1.74415	1.09796	3.00818	1.47061	5.23948	4.04238	8.34088	6.51244	5.03514	6.92599	RPA1252	putative high-affinity branched-chain amino acid transport system permease protein;	protein_coding
RPA1253	5.59154	3.3424	5.2704	4.60636	9.72013	11.0545	13.6106	13.8723	7.09052	9.90834	RPA1253	branched-chain amino acid transport system ATP-binding protein;	protein_coding
RPA1254	2.28554	3.19434	1	2.09177	7.21599	6.41746	8.79562	9.89526	5.72818	6.72213	RPA1254	putative ATP-binding component of ABC transporter;	protein_coding
RPA1255	19.3129	18.891	16.5389	13.288	24.1433	24.4918	24.2771	26.9272	17.3595	24.2073	fmdA	formamide amidohydrolase;	protein_coding
RPA1256	19.625	16.0489	8.99219	9.56852	17.2675	19.3109	20.6538	20.4138	13.8034	19.5478	fmdB	putative formamidase regulatory protein FmdB;	protein_coding
RPA1257	39.1754	54.8153	17.7805	18.28	59.5366	113.453	28.8096	34.8176	19.3854	14.8095	cobS	possible cobalamin (5`-phosphate) synthase;	protein_coding
RPA1258	1181.73	1199.88	339.026	402.792	3626.66	2738.49	2358.99	2103.52	1307.54	1630.14	RPA1258	hypothetical protein;	protein_coding
RPA1259	172.096	186.758	63.1233	66.4292	307.793	318.869	133.106	131.899	56.186	65.2331	RPA1259	putative cation-transporting P-type ATPase; observed by proteomics; Citation: Proteomics from VerBerkmoes et al. (2003) unpublished;	protein_coding
RPA1260	344.129	358.615	24.2517	28.475	140.942	136.408	90.4277	78.6713	30.1581	37.1713	RPA1260	Universal stress protein (Usp); observed by proteomics; Citation: Proteomics from VerBerkmoes et al. (2003) unpublished;	protein_coding
RPA1261	43.6047	50.2472	64.1413	75.2767	122.933	136.092	109.317	137.591	41.4772	55.4803	RPA1261	FAD linked oxidase, C-terminal:FAD linked oxidase, N-terminal; observed by proteomics; Citation: Proteomics from VerBerkmoes et al. (2003) unpublished;	protein_coding
RPA1262	77.9352	91.8181	179.596	147.676	160.378	189.556	85.8123	103.305	21.1742	29.8965	RPA1262	hypothetical protein;	protein_coding
RPA1263	1810.04	1629.84	489.145	558.64	9736.89	10931.5	5183.38	5129.76	307.543	236.678	RPA1263	putative II.1 protein; observed by proteomics; Citation: Proteomics from VerBerkmoes et al. (2003) unpublished;	protein_coding
RPA1264	125.127	136.651	104.044	114.588	63.1798	89.3388	48.4192	54.7982	16.5477	14.1823	fliF	putative flagellar M-ring protein;	protein_coding
RPA1265	131.637	126.644	25.0899	28.5244	18.9341	19.5899	14.3531	21.823	4.15572	6.31961	fliG	putative flagellar motor switch protein;	protein_coding
RPA1266	109.732	113.38	5.4985	13.1747	23.7767	20.6433	18.0293	24.7144	8.77058	7.71486	RPA1266	possible FlbE protein;	protein_coding
RPA1267	243.658	226.158	2.16457	8.14391	23.801	23.6989	19.5065	19.475	9.35794	11.1702	fliY	putative flagellar motor switch protein;	protein_coding
RPA1268	201.359	198.239	11.8263	16.9099	27.3511	26.5428	28.6623	29.9684	9.48475	10.5864	flbD	two-component flagellar transcriptional activator FlbD, Fis-type; observed by proteomics; Citation: Proteomics from VerBerkmoes et al. (2003) unpublished;	protein_coding
RPA1269	27.9899	37.9107	51.045	50.9093	45.3044	52.5651	78.3232	74.9581	41.3597	44.6151	RPA1269	hypothetical protein;	protein_coding
RPA1270	57.292	53.1117	199.182	126.987	9.79473	4.40511	31.7731	45.7043	15.7469	13.3208	RPA1270	conserved hypothetical protein;	protein_coding
RPA1271	155.684	151.526	59.3059	70.1207	98.8873	111.223	97.9398	124.584	67.4785	56.2176	RPA1271	conserved hypothetical protein;	protein_coding
RPA1272	32.4028	28.5645	29.8839	24.8075	17.0409	19.7603	53.6386	59.7109	41.9544	33.6968	RPA1272	Transglutaminase-like domain;	protein_coding
RPA1273	54.4207	62.3804	19.3961	20.6549	25.0449	28.0648	33.1411	42.0486	18.912	24.5671	RPA1273	possible deoxyribonuclease;	protein_coding
RPA1274	97.3077	101.457	33.3755	33.8033	642.382	381.191	513.612	352.087	354.254	344.505	RPA1274	possible Dps protein family starvation-inducible DNA-binding protein;	protein_coding
RPA1275	36.9242	33.9161	13.0609	13.9489	210.282	101.319	129.251	118.936	145.524	190.194	RPA1275	conserved hypothetical protein;	protein_coding
RPA1276	240.041	239.626	44.7261	36.6285	305.955	265.686	337.017	332.118	232.83	217.298	carA	carbamoyl-phosphate synthase small subunit; observed by proteomics; Citation: Proteomics from VerBerkmoes et al. (2003) unpublished;	protein_coding
RPA1277	73.4391	69.0223	169.833	154.268	209.526	236.86	217.775	223.806	128.773	130.564	RPA1277	possible beta-ketoadipate enol-lactone hydrolase; observed by proteomics; Citation: Proteomics from VerBerkmoes et al. (2003) unpublished;	protein_coding
RPA1278	197.873	190.292	137.217	121.486	219.439	214.464	523.842	529.595	565.573	398.251	RPA1278	GatB/Yqey; observed by proteomics; Citation: Proteomics from VerBerkmoes et al. (2003) unpublished;	protein_coding
RPA1279	26.5603	23.7907	29.2902	48.0864	14.0642	17.7917	104.794	114.947	152.752	99.0345	RPA1279	hypothetical protein;	protein_coding
RPA1280	15.0816	14.6257	131.467	145.603	420.575	394.172	2092.83	1323.95	1203.73	1305.12	RPA1280	conserved hypothetical protein;	protein_coding
RPA1281	19.9886	17.5848	135.152	162.401	73.0575	60.5301	420.977	338.878	245.181	242.496	RPA1281	conserved hypothetical protein;	protein_coding
RPA1282	10.3156	12.8961	97.5224	84.5549	24.9566	24.8261	67.3079	62.1257	47.9788	42.1535	RPA1282	possible transcriptional regulator, ArsR family;	protein_coding
RPA1283	93.2692	93.5002	64.1855	50.8565	225.638	217.546	212.36	171.406	133.315	115.622	RPA1283	homoserine/homoserine lactone/threonine efflux protein;	protein_coding
RPA1284	145.201	156.129	109.366	101.951	296.129	348.194	199.666	230.826	133.203	115.093	RPA1284	conserved unknown protein;	protein_coding
RPA1285	95.9801	109.79	45.833	46.207	125.628	141.475	111.203	110.026	87.3216	89.0811	RPA1285	conserved hypothetical protein;	protein_coding
RPA1286	809.048	813.04	361.027	485.538	98.7734	87.1371	73.5076	92.8009	67.3073	106.369	RPA1286	hypothetical protein;	protein_coding
RPA1287	101.114	106.095	80.7283	72.1314	57.9179	50.5424	82.0007	72.1577	183.882	164.861	dnaG	putative DNA primase;	protein_coding
RPA1288	430.875	404.46	206.248	182.516	311.154	273.339	625.551	566.097	1090.49	886.251	rpoD	RNA polymerase sigma 70 subunit, RpoD; observed by proteomics; Citation: Proteomics from VerBerkmoes et al. (2003) unpublished;	protein_coding
RPA1289	132.347	125.388	96.8306	121.109	41.6157	23.0834	98.4179	86.5345	141.738	157.76	RPA1289	hypothetical protein;	protein_coding
RPA1290	90.8484	90.8092	50.4398	63.5408	280.163	258.645	268.967	263.754	310.111	288.608	RPA1290	possible plasmid maintenance system antidote protein;	protein_coding
RPA1291	253.972	233.789	90.8302	67.8171	1380.43	1626.12	803.341	943.861	1067.48	1072.35	RPA1291	putative proteic killer suppression protein;	protein_coding
RPA1292	7.00029	11.0888	18.8669	28.8546	6.55212	5.89745	3.97018	12.1499	5.93321	8.6646	RPA1292	hypothetical protein;	protein_coding
RPA1293	9.53088	7.63974	20.3385	16.6959	36.0869	34.1975	26.8806	30.0309	20.4764	17.6324	RPA1293	putative IS5 transposase;	protein_coding
RPA1294	74.3888	60.1581	66.9632	67.908	39.3996	42.1353	37.1037	42.7996	29.0878	29.2613	RPA1294	hypothetical protein;	protein_coding
RPA1295	34.5116	32.4629	70.8922	61.4402	48.9064	72.3845	138.396	244.127	97.1775	118.382	RPA1295	putative signal transduction histidine kinase;	protein_coding
RPA1296	85.7399	86.6412	27.8209	31.0599	49.3282	58.0475	49.2127	90.4574	17.1776	25.2567	RPA1296	putative diguanylate cyclase (GGDEF) with HAMP domain;	protein_coding
RPA1297	26.073	28.9993	42.3401	41.6789	30.8538	23.3326	71.6649	92.0662	68.5063	54.4001	RPA1297	Short-chain dehydrogenase/reductase SDR:Glucose/ribitol dehydrogenase;	protein_coding
RPA1298	225.245	221.279	138.506	175.222	50.1589	55.8527	54.6833	78.0817	31.6842	39.2647	RPA1298	putative 3-oxoacyl-acyl carrier protein synthase III; observed by proteomics; Citation: Proteomics from VerBerkmoes et al. (2003) unpublished;	protein_coding
RPA1299	59.832	68.2419	114.953	195.046	31.1758	20.3457	44.3789	64.0034	38.2626	34.1333	RPA1299	conserved hypothetical protein;	protein_coding
RPA1300	27.4924	23.1804	109.001	130.379	20.5062	20.9453	37.7772	57.6557	32.9427	57.4959	RPA1300	possible restriction system protein;	protein_coding
RPA1301	30.5629	30.3526	118.161	174	131.106	71.8141	391.265	307.19	623.993	1263.73	pfpI	putative intracellular protease, PfpI family;	protein_coding
RPA1302	304.801	282.266	420.004	484.114	442.774	423.65	467.944	397.296	457.535	352.826	RPA1302	unknown protein;	protein_coding
RPA1303	94.1566	99.0411	31.3356	37.8905	62.2954	58.8929	67.2604	73.4198	47.6588	71.203	RPA1303	putative transglycolase; observed by proteomics; Citation: Proteomics from VerBerkmoes et al. (2003) unpublished;	protein_coding
RPA1304	147.491	136.335	22.3798	13.8794	43.3338	29.0869	40.2475	43.9154	33.2609	51.0989	RPA1304	possible flagellar basal-body rod modification protein FlgD;	protein_coding
RPA1305	49.4216	71.9801	11.8017	14.7174	20.9268	23.7332	20.8271	29.6229	18.8169	22.3593	RPA1305	possible flagellar hook length determination protein; observed by proteomics; Citation: Proteomics from VerBerkmoes et al. (2003) unpublished;	protein_coding
RPA1306	185.884	250.28	92.6433	82.1865	277.92	379.572	153.33	171.926	153.892	140.216	trmU	tRNA (5-methylaminomethyl-2-thiouridylate)-methyltransferase;	protein_coding
RPA1307	190.502	191.251	35.2723	41.7498	34.4954	32.4612	38.6842	41.3725	40.6611	38.0205	RPA1307	putative phosphatidylethanolamine-N-methyltransferase; observed by proteomics; Citation: Proteomics from VerBerkmoes et al. (2003) unpublished;	protein_coding
RPA1308	57.4928	75.5497	44.8429	49.6278	112.542	87.1543	244.417	266.3	338.919	540.42	RPA1308	hypothetical protein;	protein_coding
RPA1309	31.1541	33.0729	43.6091	44.5771	35.9964	28.7288	59.9522	60.8069	91.3338	145.514	RPA1309	possible transposase;	protein_coding
RPA1310	7.38564	5.68682	47.14	41.8146	16.0571	15.7596	29.8969	39.2102	48.5266	89.4471	RPA1310	putative NADH:flavin oxidoreductase;	protein_coding
RPA1311	2.34973	1.66095	56.01	45.4748	15.7323	11.4218	19.0838	26.2552	35.8607	48.4695	RPA1311	possible 4-carboxymuconolactone decarboxylase;	protein_coding
RPA1312	6.85279	6.69122	33.0576	30.8803	26.2715	23.163	25.1012	31.2571	32.122	47.8155	RPA1312	hypothetical protein;	protein_coding
RPA1313	12.6432	10.6248	39.3668	44.7761	60.5156	69.6569	43.7376	59.6433	46.5953	59.9692	RPA1313	sensor histidine kinase with multiple PAS/PAC domains;	protein_coding
RPA1314	36.622	30.68	90.5886	91.4487	73.9764	81.7474	63.4194	62.8881	43.5377	54.1727	RPA1314	response regulator receiver (CheY-like protein);	protein_coding
RPA1315	19.4139	21.8357	41.81	50.7831	39.2384	37.3426	27.068	27.1975	20.3186	26.0712	RPA1315	two-component transcriptional regulator, LuxR family;	protein_coding
RPA1316	36.188	22.1211	116.243	128.172	153.149	191.377	100.335	125.884	78.9924	83.5786	RPA1316	hypothetical protein;	protein_coding
RPA1318	1	1	1	1	1	1	1	1	1	1	cydA pseudogene	0	protein_coding
RPA1318_0	1	1	1	1	1	1	1	1	1	1	cydA pseudogene	0	protein_coding
RPA1319	1.8671	1.42803	5.57452	7.32319	12.5222	9.5368	11.0395	16.1831	12.057	15.1227	cioB	putative cytochrome bd-I oxidase subunit II;	protein_coding
RPA1320	18.5794	18.3325	23.0906	20.894	303.658	260.134	152.79	157.664	117.24	116.964	RPA1320	conserved hypothetical protein;	protein_coding
RPA1321	10.3492	10.4321	18.4528	16.4526	21.2811	27.7276	29.16	43.0982	23.3964	29.485	RPA1321	probable transcriptional regulator, AraC family;	protein_coding
RPA1322	11.7185	11.3908	6.28278	8.5357	17.8799	20.4627	27.8007	34.2023	20.0693	26.7731	RPA1322	putative signal transduction histidine kinase;	protein_coding
RPA1323	1	1	1	4.65087	3.58165	1.62664	5.10963	9.17771	7.37638	10.5329	RPA1323	hypothetical protein;	protein_coding
RPA1324	1	1	6.8768	6.10426	6.4641	6.53036	5.0453	9.0579	6.64367	12.6932	RPA1324	possible FusB/FusC fusaric acid resistance pump;	protein_coding
RPA1324a	1.66621	1	4.38482	6.70676	3.44286	1.41685	8.79707	2.73581	4.50151	3.71422	RPA1324a	conserved hypothetical membrane protein;	protein_coding
RPA1325	4.87405	5.46334	14.3256	19.2415	19.1228	15.5422	13.5282	16.5008	22.3339	26.2235	RPA1325	putative FusE-MFP/HlyD family membrane fusion protein; observed by proteomics; Citation: Proteomics from VerBerkmoes et al. (2003) unpublished;	protein_coding
RPA1326	97.5128	90.2733	561.733	567.475	302.558	327.359	240.229	253.799	239.664	235.299	RPA1326	probable transcriptional regulator, AraC family;	protein_coding
RPA1327	5.24644	5.7886	35.4796	35.3085	22.1444	21.1763	15.9524	22.2583	26.7319	31.8423	RPA1327	Ser/Thr protein kinase;	protein_coding
RPA1328	2.66651	2.93268	47.4444	47.6068	33.0797	32.5493	22.7756	30.3148	21.0975	22.8893	RPA1328	sensor histidine kinase with a GAF and an unknown domain;	protein_coding
RPA1329	3.6042	3.33332	53.4762	42.6327	38.7302	44.4921	27.3883	35.0054	25.5876	22.9984	fumC1	fumarate hydratase;	protein_coding
RPA1330	1.19135	1.79514	23.2285	24.5905	10.4677	9.45783	13.0681	15.1522	20.7957	13.6951	RPA1330	conserved hypothetical protein;	protein_coding
RPA1331	3.3803	2.85805	15.3138	18.63	22.0979	20.5606	17.6388	19.6195	17.0944	18.6617	mqoB	malate quinone oxidoreductase;	protein_coding
RPA1332	14.1809	12.7725	45.7457	35.1188	109.363	98.2262	229.035	226.407	162.21	146.373	RPA1332	possible phage integrase/recombinase;	protein_coding
RPA1333	5.75519	6.18497	64.2396	69.7319	106.199	93.0839	69.1702	97.621	82.8775	79.0196	RPA1333	conserved hypothetical protein;	protein_coding
RPA1334	1.44236	2.22292	17.9339	16.3267	19.6957	24.2684	21.869	28.959	15.5819	20.6404	RPA1334	RNA polymerase ECF-type sigma factor, possible FecI;	protein_coding
RPA1335	3.1507	3.59167	20.5386	20.7929	47.4126	39.7556	32.1804	40.8353	36.91	43.6665	RPA1335	probable FecR, iron siderophore sensor protein;	protein_coding
RPA1336	3.4311	3.5191	20.1817	19.5944	48.8193	40.7553	43.3736	48.4139	52.4346	55.1009	RPA1336	conserved hypothetical protein;	protein_coding
RPA1337	4.38159	5.15448	68.8074	69.8494	45.4294	50.6193	30.2056	43.2598	41.978	36.4898	RPA1337	conserved hypothetical protein;	protein_coding
RPA1338	3.38131	6.4173	28.4826	27.9247	7.33069	11.4935	5.03128	8.71993	9.17151	11.2152	RPA1338	conserved hypothetical protein;	protein_coding
RPA1339	10.6538	9.52164	41.6054	39.5562	26.578	27.2227	19.9562	25.1076	20.6303	26.7532	RPA1339	RNA polymerase ECF-type sigma factor, possible FecI;	protein_coding
RPA1340	12.5632	11.2195	55.4289	52.4443	80.4217	66.8904	50.0218	69.2083	53.4407	49.8065	RPA1340	probable FecR, iron siderophore sensor protein;	protein_coding
RPA1341	5.58073	6.88265	69.2323	73.0837	40.2915	54.9733	27.3138	32.8662	30.8064	30.9064	RPA1341	conserved hypothetical protein;	protein_coding
RPA1342	54.5219	57.9052	535.164	532.229	233.209	329.326	126.135	178.84	88.6219	82.7559	RPA1342	hypothetical protein;	protein_coding
RPA1343	39.0492	30.2457	102.943	87.8204	142.165	121.458	61.9896	79.5537	44.6875	41.8813	RPA1343	conserved hypothetical protein;	protein_coding
RPA1344	121.206	100.232	237.689	276.934	229.474	254.405	140.471	166.291	95.6969	95.7211	RPA1344	hypothetical protein;	protein_coding
RPA1345	33.8734	36.267	140.356	166.784	223.426	211.588	154.542	172.12	165.471	189.928	RPA1345	conserved hypothetical protein;	protein_coding
RPA1346	16.3881	17.4543	32.94	40.0428	27.2068	19.3306	29.7906	43.2694	33.37	38.8367	RPA1346	possible TonB protein, possible colicin J receptor;	protein_coding
RPA1347	20.2601	15.4442	72.5725	94.613	57.7826	52.4538	39.8297	56.3437	51.4003	49.3758	RPA1347	RNA polymerase ECF-type sigma factor, possible FecI;	protein_coding
RPA1348	58.1447	69.8783	68.6	69.685	67.2558	78.6085	40.1159	53.8779	35.7662	35.8827	fecR3	probable FecR, iron siderophore sensor protein;	protein_coding
RPA1349	4.22614	3.66388	12.6617	15.8441	10.8519	10.6959	6.96037	11.2173	5.11307	9.02938	RPA1349	Hemolysin activation/secretion protein;	protein_coding
RPA1350	2.49763	2.34312	17.3382	16.9421	12.4028	15.8876	9.50616	13.0788	8.80152	8.79914	exbB2	putative transport protein ExbB2;	protein_coding
RPA1351	2.48696	1.13873	4.16454	2.60169	8.86923	5.04636	6.17588	11.3524	5.47505	10.4972	exbD2	transport protein ExbD;	protein_coding
RPA1352	1.58657	1	3.93321	3.45915	6.14346	10.1526	5.49199	6.38307	2.58363	3.7813	RPA1352	hypothetical protein;	protein_coding
RPA1353	3.15243	1.95491	10.0393	6.60243	5.07871	8.74307	5.82911	9.08288	4.79759	9.34858	RPA1353	conserved hypothetical protein;	protein_coding
RPA1354	4.99989	4.90721	10.9576	11.1442	18.9403	16.1302	14.1075	17.7903	15.0268	15.327	RPA1354	conserved hypothetical protein;	protein_coding
RPA1355	3.16857	4.13184	8.90649	7.16245	4.32678	7.8494	6.87621	5.80498	3.97522	5.66379	RPA1355	conserved hypothetical protein;	protein_coding
RPA1356	8.3642	8.91614	25.9116	23.0823	15.9815	19.0369	18.1208	18.7676	11.9893	10.738	RPA1356	PpiC-type peptidyl-prolyl cis-trans isomerase;	protein_coding
RPA1357	13.2361	13.5395	15.4274	14.6434	15.6005	16.6441	29.3013	28.0819	19.597	17.4101	RPA1357	conserved hypothetical protein;	protein_coding
RPA1358	5.18012	4.82305	1.56781	1	5.08466	7.45252	6.11972	8.43127	5.26805	6.57479	RPA1358	hypothetical protein;	protein_coding
RPA1359	4.53508	2.87679	1	2.18311	4.88517	5.09886	3.84765	4.02758	3.85795	3.77435	RPA1359	possible transglycosylase;	protein_coding
RPA1360	5.78045	5.29282	3.8604	5.22134	22.9492	22.2522	10.2917	18.0837	11.0362	8.39588	RPA1360	hypothetical protein;	protein_coding
RPA1361	8.55204	7.48913	7.70541	6.58026	1.31336	2.36316	7.31151	3.63649	3.46912	3.53259	RPA1361	hypothetical protein;	protein_coding
RPA1362	388.136	359.272	4.95488	4.33232	17.6943	20.8586	18.2672	22.8999	17.0598	19.1865	RPA1362	putative sulfate ester transport system substrate-binding protein; observed by proteomics; Citation: Proteomics from VerBerkmoes et al. (2003) unpublished;	protein_coding
RPA1363	141.238	136.687	5.72809	5.47653	7.00022	7.74773	8.95692	9.29345	7.79943	8.94172	RPA1363	sulfate ester transport system permease protein;	protein_coding
RPA1364	141.421	134.646	12.1871	13.8325	13.4062	17.7918	13.5027	17.3357	13.8347	11.4421	RPA1364	sulfate ester transport system ATP-binding protein;	protein_coding
RPA1365	120.603	116.834	6.9589	5.8676	11.7801	10.7419	12.4572	12.99	13.3422	12.1328	RPA1365	putative sulfatase;	protein_coding
RPA1366	58.2276	57.0496	10.0882	11.682	26.5575	26.8225	14.7569	27.516	20.6973	19.5365	soxZ1	putative sulfur oxidation protein;	protein_coding
RPA1367	9.96432	12.1743	8.04016	9.04333	15.2648	22.3809	14.5318	15.8518	12.6554	10.9865	soxY1	putative sulfur oxidation protein;	protein_coding
RPA1368	6.26508	7.35443	18.547	30.1742	15.4746	10.2957	12.7776	12.7417	10.001	9.4387	RPA1368	conserved hypothetical protein;	protein_coding
RPA1369	10.3974	10.1544	13.5436	9.96939	24.8548	25.61	18.3605	25.1619	11.2197	11.4567	RPA1369	conserved hypothetical protein;	protein_coding
RPA1370	5.09492	6.90917	7.28403	3.59254	9.61885	5.3439	8.84945	7.65571	5.29901	2.8626	RPA1370	Nitrogen-fixing NifU, C-terminal;	protein_coding
RPA1371	5.50604	4.99071	9.64061	6.64761	14.2917	12.2954	6.71854	12.5349	7.20169	6.2559	vnfX	putative vanadium nitrogenase protein;	protein_coding
RPA1372	2.88097	4.71925	18.6267	15.7931	10.767	13.5796	12.3752	11.8013	8.21659	9.04951	vnfN	putative nitrogenase cofactor synthesis protein;	protein_coding
RPA1373	3.66047	5.02913	54.7934	48.2581	15.4521	15.2785	12.7151	17.4758	10.851	12.4333	vnfE	putative nitrogenase cofactor synthesis protein;	protein_coding
RPA1374	5.20889	6.33697	31.4199	30.733	12.2225	12.133	12.1883	14.9295	11.122	13.7877	vnfA	Sigma-54 dependent, Vanadium nitrogenase transcriptional regulator, VnfA;	protein_coding
RPA1375	9.62616	10.7216	1.93324	5.53898	32.039	36.483	22.9119	27.1976	18.1356	19.4844	RPA1375	hypothetical protein;	protein_coding
RPA1376	24.9581	40.093	89.3264	90.5326	62.7261	63.2761	49.5697	54.8398	32.1174	42.7861	vnfH	nitrogenase iron protein, vnfH; observed by proteomics; Citation: Proteomics from VerBerkmoes et al. (2003) unpublished;	protein_coding
RPA1377	4.45873	6.67622	19.7683	25.2331	26.6323	23.3506	13.817	21.3899	11.972	15.4371	RPA1377	possible glyoxalase;	protein_coding
RPA1378	15.6832	31.9209	8.92112	7.40582	9.96687	5.31976	9.43735	11.8505	7.11376	10.1142	vnfD	nitrogenase vanadium-iron protein alpha chain;	protein_coding
RPA1379	15.5348	21.4276	51.1286	41.1491	14.7012	17.4222	17.2752	25.1161	11.6683	15.1068	vnfG	vanadium dinitrogenase delta subunit;	protein_coding
RPA1380	18.4502	27.4438	368.097	352.08	25.6292	22.4388	32.9971	34.458	53.0727	43.958	vnfK	nitrogenase vanadium-iron protein, VnfK subunit;	protein_coding
RPA1381	7.34344	8.53092	19.4405	18.723	21.5314	17.1374	15.7395	18.9947	17.2307	19.0127	RPA1381	hypothetical protein;	protein_coding
RPA1382	9.94171	11.749	7.77014	13.6375	10.0403	15.2131	9.3521	14.285	6.954	7.46958	RPA1382	Nitrogen fixation-related protein;	protein_coding
RPA1383	231.398	207.258	176.169	150.675	367.171	424.622	187.043	221.967	113.917	118.541	RPA1383	putative transcriptional regulator, ModE family;	protein_coding
RPA1384	18.6867	20.7827	40.3581	45.9579	14.8853	11.6763	15.6103	16.5718	14.9415	15.6367	RPA1384	putative vanadium/vanadate permease component of ATP-dependent vanadium/vanadate uptake system; conserved in vnf operon of Azotobacter vinelandii;	protein_coding
RPA1385	4.18759	5.43182	51.7321	21.3096	23.5836	10.5665	11.8955	12.5423	9.66054	12.4601	RPA1385	putative vanadium/vanadate transport system substrate-binding protein; conserved in vnf operon of Azotobacter vinelandii;	protein_coding
RPA1386	1	1	7.27107	1.52482	4.33589	2.42858	2.72687	3.7966	2.037	1.33824	RPA1386	putative ATP-binding component of ABC vanadium/ vanadate transporter; conserved in vnf operon of Azotobacter vinelandii;	protein_coding
RPA1387	3.52901	4.51843	9.55282	1.97884	14.7839	9.80419	6.72087	8.16347	3.96919	5.65824	RPA1387	conserved unknown protein; observed by proteomics; Citation: Proteomics from VerBerkmoes et al. (2003) unpublished;	protein_coding
RPA1388	2.53862	2.23975	12.4001	8.40616	14.1853	13.0014	6.58708	13.7042	5.33608	7.37082	RPA1388	hypothetical protein;	protein_coding
RPA1389	1.35239	2.52684	9.26114	6.22921	17.8401	12.3037	10.3282	16.2619	5.79419	6.65677	RPA1389	conserved hypothetical protein;	protein_coding
RPA1390	2.05215	2.38443	4.74252	3.16739	16.2516	11.4608	9.32323	13.0013	7.15161	8.29728	RPA1390	conserved hypothetical protein;	protein_coding
RPA1391	3.31191	3.79266	12.0809	10.2989	16.2802	16.0028	10.9552	15.118	9.41061	9.34443	RPA1391	possible ABC transporter ATP-binding protein;	protein_coding
RPA1392	6.87386	6.93518	71.0974	65.2079	14.3916	9.62676	13.4976	13.9804	4.21276	8.80906	RPA1392	nitroreductase family proteins;	protein_coding
RPA1393	37.2859	34.2528	74.1155	64.8478	38.8899	37.9651	39.1865	39.4844	20.9126	26.6869	RPA1393	conserved hypothetical protein;	protein_coding
RPA1394	10.7531	9.72755	5.65234	6.76228	9.92472	10.5113	9.0371	11.4623	4.96119	6.46647	RPA1394	transcriptional regulator, GntR family with aminotransferase domain;	protein_coding
RPA1395	4.47675	4.55056	11.7978	8.32281	7.43069	4.95651	7.09209	9.99795	8.61975	10.9127	RPA1395	possible trehalose/maltose binding protein;	protein_coding
RPA1396	1.40742	2.57896	5.9325	6.06168	6.62253	3.89987	4.23116	5.29328	5.03132	5.48029	RPA1396	possible multiple sugar transport system permease protein;	protein_coding
RPA1397	2.55597	1.69835	4.63487	3.71788	2.86182	2.42475	2.03141	3.6909	2.63726	4.50066	RPA1397	putative sugar ABC transporter, permease protein;	protein_coding
RPA1398	1.64159	1.71087	1.18013	1.11586	3.59683	2.7985	1.72158	3.95653	2.8636	2.91966	RPA1398	putative sugar ABC transporter, ATP-binding protein;	protein_coding
RPA1399	2.82085	1.45311	6.88192	6.06982	9.20081	8.24544	5.78345	6.86318	2.1351	4.12005	RPA1399	putative transport system ATP-binding protein;	protein_coding
RPA1400	2.72179	2.19489	20.2731	22.2366	16.4229	15.7061	17.5097	19.7479	11.3215	10.7933	RPA1400	possible Glutamine amidotransferase;	protein_coding
RPA1401	8.47364	8.84621	18.4585	17.0362	26.2587	23.4774	20.1976	26.347	12.096	10.0928	glnAIII	putative glutamine synthetase III;	protein_coding
RPA1402	16.0609	12.0648	11.1278	14.9378	26.2822	27.9773	22.094	25.9504	17.8789	15.6702	RPA1402	putative Glu-tRNA amidotransferase, subunit A; observed by proteomics; Citation: Proteomics from VerBerkmoes et al. (2003) unpublished;	protein_coding
RPA1403	23.5271	21.7183	37.6177	39.5259	31.1966	31.6919	34.3742	37.2552	14.8877	16.4751	RPA1403	possible Glutamine amidotransferase;	protein_coding
RPA1404	5.44097	6.76547	13.4976	11.6846	16.2212	15.4527	10.9036	15.9038	9.75476	8.6703	RPA1404	glutamyl-tRNA(Gln) amidotransferase subunit A;	protein_coding
RPA1405	2.58626	2.7701	2.03508	1.6482	5.1711	4.40137	5.54596	7.71946	3.31488	4.0733	RPA1405	putative urea amidolyase;	protein_coding
RPA1406	3.70864	4.21952	3.23423	5.47548	22.2695	21.3152	20.6992	30.0402	15.7742	15.4176	RPA1406	conserved hypothetical protein;	protein_coding
RPA1407	3.51407	3.65118	4.26041	2.32928	7.8185	13.2054	13.3304	13.2178	6.96605	7.0827	RPA1407	conserved hypothetical protein;	protein_coding
RPA1408	1.50402	2.586	3.0487	1.55899	5.07456	6.326	3.12366	7.96546	3.42643	2.59872	RPA1408	putative ABC transporter protein;	protein_coding
RPA1409	2.8561	3.25595	8.11735	10.4206	7.53144	7.3227	13.6735	14.284	9.27474	10.5277	RPA1409	possible taurine transport system permease protein;	protein_coding
RPA1410	13.1079	12.3103	94.3099	115.144	28.268	23.0924	32.3656	53.5503	24.1422	34.0146	RPA1410	possible taurine transport system protein;	protein_coding
RPA1411	15.9261	15.0033	110.804	106.324	112.258	132.029	120.062	100.508	86.3932	65.9822	RPA1411	possible enoyl-CoA hydratase/isomerase; observed by proteomics; Citation: Proteomics from VerBerkmoes et al. (2003) unpublished;	protein_coding
RPA1412	10.9299	10.3943	36.3199	33.7591	84.7136	86.4437	80.1109	87.6257	46.9453	39.4568	RPA1412	putative fatty-acid--CoA ligase;	protein_coding
RPA1413	11.5114	14.9944	27.1649	19.2516	25.4155	40.4165	21.5579	25.221	10.9567	8.77397	RPA1413	transcriptional regulator, IclR family;	protein_coding
RPA1414	75.6487	77.5622	85.5815	66.1795	424.776	505.336	284.884	298.691	164.771	114.189	RPA1414	MaoC-like dehydratase; observed by proteomics; Citation: Proteomics from VerBerkmoes et al. (2003) unpublished;	protein_coding
RPA1415	42.3349	40.0879	63.0846	60.7517	183.793	188.472	307.054	318.632	130.974	100.513	RPA1415	possible branched-chain amino acid transport system substrate-binding protein; observed by proteomics; Citation: Proteomics from VerBerkmoes et al. (2003) unpublished;	protein_coding
RPA1416	17.0644	17.7985	16.8359	16.9172	48.7279	43.2426	36.7907	49.1568	27.3384	17.8331	RPA1416	putative branched-chain amino acid transport system ATP-binding protein; observed by proteomics; Citation: Proteomics from VerBerkmoes et al. (2003) unpublished;	protein_coding
RPA1417	12.2422	13.5485	2.4233	3.39194	11.7793	11.5038	10.2886	11.9852	7.01037	6.74836	RPA1417	putative branched-chain amino acid transport system ATP-binding protein; observed by proteomics; Citation: Proteomics from VerBerkmoes et al. (2003) unpublished;	protein_coding
RPA1418	18.0384	18.1547	10.267	6.21409	14.1339	11.8089	15.6195	15.0528	11.1827	11.1696	RPA1418	possible transport system permease protein;	protein_coding
RPA1419	21.149	15.4352	6.35809	6.61388	7.64026	7.98916	9.45274	6.88261	5.93864	6.60629	RPA1419	possible transport system permease protein;	protein_coding
RPA1420	253.376	52.0389	11.3074	11.0068	19.4709	19.942	17.0377	19.294	9.83522	10.6259	ybdE	putative inner membrane component for iron transport; observed by proteomics; Citation: Proteomics from VerBerkmoes et al. (2003) unpublished;	protein_coding
RPA1421	198.456	38.7864	9.81186	7.49216	14.3759	14.9564	17.4483	15.5789	6.28961	6.92618	RPA1421	possible efflux protein; observed by proteomics; Citation: Proteomics from VerBerkmoes et al. (2003) unpublished;	protein_coding
RPA1422	1487.16	183.153	4.7615	10.7058	14.5284	12.8828	57.9747	16.7466	8.15027	10.4254	RPA1422	unknown protein; observed by proteomics; Citation: Proteomics from VerBerkmoes et al. (2003) unpublished;	protein_coding
RPA1423	497.428	386.339	17.1668	18.3629	19.1039	14.7071	11.858	14.6527	11.0325	11.1365	RPA1423	putative membrane protein; observed by proteomics; Citation: Proteomics from VerBerkmoes et al. (2003) unpublished;	protein_coding
RPA1424	336.955	293.165	17.5598	19.3564	26.0799	32.115	16.4744	18.9687	11.1786	9.65891	RPA1424	possible selenocysteine lyase;	protein_coding
RPA1425	158.499	126.943	40.328	32.849	49.1659	48.1116	27.071	25.6924	22.504	17.8036	cysE1	serine acetyltransferase;	protein_coding
RPA1426	383.089	418.701	27.4928	23.762	44.9839	50.1892	34.1078	43.9413	36.8327	27.3389	RPA1426	ABC transporter, ATP-binding protein; observed by proteomics; Citation: Proteomics from VerBerkmoes et al. (2003) unpublished;	protein_coding
RPA1427	414.709	456.214	31.0199	40.257	124.295	169.706	57.3441	72.5628	28.7078	26.4759	RPA1427	putative ABC transporter, permease protein;	protein_coding
RPA1428	964.895	1030.47	29.2663	29.4699	36.5266	32.7739	42.1942	42.098	27.0368	29.1268	RPA1428	possible lipoprotein; observed by proteomics; Citation: Proteomics from VerBerkmoes et al. (2003) unpublished;	protein_coding
RPA1429	256.36	262.199	35.457	35.4687	25.7575	28.65	22.3433	26.3822	22.4588	26.2823	RPA1429	putative coenzyme F390 synthetase;	protein_coding
RPA1430	421.237	391.747	25.7351	30.7174	16.0849	17.4728	24.8965	25.0767	18.8421	22.9955	RPA1430	putative outer membrane protein; observed by proteomics; Citation: Proteomics from VerBerkmoes et al. (2003) unpublished;	protein_coding
RPA1431	5.33719	5.41638	10.2377	6.85083	7.12715	5.21107	9.2432	10.5396	7.24972	8.41524	draT1	putative NAD+ ADP-ribosyltransferase;	protein_coding
RPA1432	5.04826	4.52086	23.4091	5.31746	6.29333	4.2899	2.06105	4.33627	3.73833	5.9249	RPA1432	putative nitroimidazole resistance protein;	protein_coding
RPA1433	2.9867	2.31701	13.5223	1.27403	5.83882	1.83369	5.37868	3.87243	3.18374	2.05893	RPA1433	conserved hypothetical protein;	protein_coding
RPA1434	1.95345	1.65676	33.9288	1.08651	9.48922	6.2808	6.9643	5.65915	4.39975	7.27378	RPA1434	conserved hypothetical protein;	protein_coding
RPA1435	5.14933	3.48638	86.3307	3.90339	20.4187	7.88504	6.43771	9.6141	6.84862	8.72806	anfK	alternative nitrogenase 3 beta chain;	protein_coding
RPA1436	2.06897	2.08639	42.7315	5.12212	10.299	4.80697	4.63219	4.86357	4.45483	4.1203	anfG	dinitrogenase 3 delta subunit;	protein_coding
RPA1437	4.72615	5.21391	119.868	17.7205	40.3812	30.9177	26.2327	31.2918	19.4977	19.7603	anfD	putative nitrogenase molybdenum-iron protein alpha chain (nitrogenase component I) (dinitrogenase);	protein_coding
RPA1438	2.27703	2.09051	137.564	11.2529	32.0834	6.01929	9.84852	8.82065	6.44783	8.36142	anfH	nitrogenase iron protein (nitrogenase component II) (nitrogenase reductase);	protein_coding
RPA1439	22.9351	22.3573	159.879	152.966	33.0565	31.2005	24.5692	36.6501	33.916	70.9688	anfA	Sigma-54 dependent, Iron nitrogenase transcriptional regulator, AnfA;	protein_coding
RPA1440	31.618	31.2397	889.699	660.812	92.8015	116.626	152.014	258.131	141.643	158.385	RPA1440	conserved hypothetical protein;	protein_coding
RPA1441	204.232	247.746	34.2814	31.1922	41.3619	38.3942	27.29	34.521	29.0626	28.1077	RPA1441	possible uridylate kinase; observed by proteomics; Citation: Proteomics from VerBerkmoes et al. (2003) unpublished;	protein_coding
RPA1442	684.638	643.963	119.505	102.197	45.5575	41.6829	50.1051	52.1057	45.994	47.9425	RPA1442	possible uridine monophosphate kinase; observed by proteomics; Citation: Proteomics from VerBerkmoes et al. (2003) unpublished;	protein_coding
RPA1443	15.5196	13.2261	29.265	28.1827	47.388	49.7324	46.464	54.4628	52.9796	52.3951	RPA1443	transcriptional regulator, GntR family;	protein_coding
RPA1444	1.30777	1.92154	6.97593	10.1444	25.053	33.9797	22.8377	41.7335	16.9323	16.238	RPA1444	putative oligopeptide binding protein precursor;	protein_coding
RPA1445	3.16465	3.21926	18.7391	17.0471	22.83	25.3215	13.4201	20.6096	9.41987	9.66037	RPA1445	putative oligopeptide transport ATP-binding protein;	protein_coding
RPA1446	3.69992	4.54204	8.78978	8.96526	23.2598	22.8106	21.6182	29.0479	14.1904	15.778	RPA1446	possible dipeptide ABC transporter (dipeptide-binding protein); observed by proteomics; Citation: Proteomics from VerBerkmoes et al. (2003) unpublished;	protein_coding
RPA1447	1.53228	2.02188	5.44216	5.05508	9.5349	8.9734	5.95718	8.70736	4.26388	4.69379	RPA1447	putative oligopeptide ABC transporter (permease);	protein_coding
RPA1448	2.45644	1.87538	2.60575	2.33102	13.6187	10.3831	5.43719	8.73945	2.83483	2.83021	RPA1448	putative oligopeptide ABC transporter (permease);	protein_coding
RPA1449	7.93053	8.69163	20.0782	20.9588	45.3027	46.8299	27.414	33.9022	15.5225	13.5144	RPA1449	putative long-chain fatty acid--CoA ligase; observed by proteomics; Citation: Proteomics from VerBerkmoes et al. (2003) unpublished;	protein_coding
RPA1450	20.5121	20.8301	18.1422	19.8725	14.0785	12.4531	11.2661	13.6763	8.3805	9.25437	RPA1450	putative pyruvate carboxylase;	protein_coding
RPA1451	29.6908	29.8241	5.6569	4.59597	37.984	38.2841	25.6697	32.9709	16.6943	16.7256	RPA1451	unknown protein; observed by proteomics; Citation: Proteomics from VerBerkmoes et al. (2003) unpublished;	protein_coding
RPA1452	17.2146	11.1019	1	2.73955	17.1988	13.6556	16.5759	16.3932	11.6401	18.5375	RPA1452	conserved hypothetical protein;	protein_coding
RPA1453	2.45556	3.65789	6.59886	3.42751	3.23427	5.08343	4.75851	6.79219	6.10366	4.30078	norE	putative denitrification protein NorE;	protein_coding
RPA1454	1	2.1104	4.02435	7.17577	8.22351	4.28471	6.25927	4.22502	6.06906	7.77073	RPA1454	hypothetical protein;	protein_coding
RPA1455	2.58299	2.06221	4.44783	7.98544	12.8234	5.91351	9.7093	9.20104	9.69736	13.1004	norC	nitric-oxide reductase subunit C;	protein_coding
RPA1456	4.42834	3.30932	3.15996	4.5525	4.88277	5.34507	7.58666	7.60598	7.79125	6.34997	norB	nitric-oxide reductase subunit B; observed by proteomics; Citation: Proteomics from VerBerkmoes et al. (2003) unpublished;	protein_coding
RPA1457	4.72832	3.00668	4.50459	5.72688	14.261	15.8795	14.1659	20.4161	13.4226	12.4256	norQ	regulatory protein NorQ, probable ATPase;	protein_coding
RPA1458	1.61437	1.41119	3.90139	4.0248	5.13127	4.66169	5.40942	7.56759	4.78828	5.83612	norD	dinitrification protein NorD;	protein_coding
RPA1460	1	1	1	1	1	1	1	1	1	1	RPA1460	0	protein_coding
RPA1460_0	1	1	1	1	1	1	1	1	1	1	RPA1460	0	protein_coding
RPA1461	46.951	47.7256	45.9288	43.0076	23.3522	15.4348	22.2223	20.275	11.1624	13.5325	RPA1461	conserved hypothetical protein;	protein_coding
RPA1462	4.55434	4.59581	27.1465	30.0294	20.4858	16.7328	11.1693	16.2174	14.8223	15.2537	RPA1462	conserved hypothetical protein;	protein_coding
RPA1463	186.745	207.762	91.0169	92.9668	191.788	210.156	249.778	282.448	237.792	229.724	ilvD2	dihydroxy-acid dehydratase; observed by proteomics; Citation: Proteomics from VerBerkmoes et al. (2003) unpublished;	protein_coding
RPA1464	76.0778	84.679	37.324	28.1454	292.329	311.203	165.338	231.429	119.633	99.5017	RPA1464	possible glutamine amidotransferase;	protein_coding
RPA1465	17.493	16.8607	27.772	28.073	18.6354	17.2801	12.7572	14.2939	8.78995	9.69808	RPA1465	possible chloride channel;	protein_coding
RPA1466	7.84003	10.1596	8.39724	10.2699	61.1916	73.5487	24.1138	25.9758	12.7925	12.8121	RPA1466	putative glutamyl-tRNA(Gln) amidotransferase subunit A;	protein_coding
RPA1467	10.5319	12.7066	51.2458	43.2665	30.5683	43.1404	24.3138	27.1911	20.5728	15.1266	RPA1467	transcriptional regulator, GntR family;	protein_coding
RPA1468	4.67271	6.30125	5.79571	3.01921	9.68389	10.2776	8.54683	10.1098	4.53846	8.69936	RPA1468	conserved hypothetical protein;	protein_coding
RPA1469	5.1684	4.72553	24.9019	20.0786	19.9585	18.9539	18.2723	17.9859	13.9997	11.8805	gatA1	possible glutamyl-tRNA (Gln) amidotransferase subunit A;	protein_coding
RPA1470	9.62902	11.556	50.7694	37.2565	66.372	76.5168	43.9989	52.7982	38.777	37.3641	RPA1470	putative dipeptide ABC transporter;	protein_coding
RPA1471	5.47447	4.36025	33.4758	31.4941	37.5887	36.7163	33.1002	38.6794	35.8489	29.3924	RPA1471	putative dipeptide ABC transporter (permease);	protein_coding
RPA1472	10.5822	9.6276	50.5086	51.6441	62.0702	66.6865	72.9013	73.9164	79.3418	74.964	RPA1472	putative dipeptide transport permease protein;	protein_coding
RPA1473	8.37087	8.45702	61.5539	67.1374	58.5592	49.4996	56.8494	74.1761	77.7179	76.756	RPA1473	possible peptide transport system substrate-binding protein;	protein_coding
RPA1474	3651.42	3589.15	511.04	477.996	1519.96	1254.64	2569.45	1908.82	3385.76	3171.4	RPA1474	hypothetical protein;	protein_coding
RPA1475	17.5549	19.1165	68.3052	75.8874	524.405	404.48	655.141	527.198	1058.77	893.804	RPA1475	hypothetical protein;	protein_coding
RPA1476	10.346	9.41719	162.297	176.748	36.076	35.9718	48.1339	52.971	64.2102	82.4079	RPA1476	putative periplasmic solute-binding protein;	protein_coding
RPA1477	10.3136	7.8695	45.931	50.2654	27.8397	26.1353	24.355	25.9812	29.7963	23.3573	RPA1477	putative permease protein;	protein_coding
RPA1478	3.45204	4.69275	39.3342	51.5124	6.55485	5.61582	6.85681	8.78179	6.59107	8.57389	RPA1478	putative permease protein;	protein_coding
RPA1479	2.80617	4.78061	16.1401	15.2486	36.4105	45.2347	22.3927	28.5566	26.927	21.0374	RPA1479	putative transport system ATP-binding protein;	protein_coding
RPA1480	16.8834	18.6547	42.7288	48.0874	59.6663	52.1772	61.3614	70.1694	54.053	51.7791	cpdA	putative ICC protein;	protein_coding
RPA1481	84.4956	75.8751	1005.52	1229.16	218.295	166.341	176.461	124.039	182.27	185.008	RPA1481	response regulator receiver (CheY-like protein);	protein_coding
RPA1482	179.907	168.815	490.735	337.161	327.645	310.186	334.243	335.588	385.217	286.756	RPA1482	hypothetical protein; observed by proteomics; Citation: Proteomics from VerBerkmoes et al. (2003) unpublished;	protein_coding
RPA1483	17.4787	14.8297	28.6975	36.7728	104.724	79.4989	96.2433	85.2554	135.605	146.238	RPA1483	NAD binding site:FAD dependent oxidoreductase;	protein_coding
RPA1484	121.292	116.81	47.1095	54.2262	189.035	190.138	168.815	187.792	135.74	124.388	pgm2	phosphoglucomutase; observed by proteomics; Citation: Proteomics from VerBerkmoes et al. (2003) unpublished;	protein_coding
RPA1485	23.9775	26.5325	32.0154	24.6938	29.099	21.6567	28.7082	33.1447	23.8917	28.7518	nnrU	putative NnrU protein;	protein_coding
RPA1486	10.7214	11.6984	16.7749	17.0606	14.3872	13.1199	16.516	20.9666	17.7609	16.1151	RPA1486	conserved hypothetical protein;	protein_coding
RPA1487	18.18	18.2565	25.9902	21.7889	92.5423	93.8184	78.373	100.883	41.4947	40.2942	RPA1487	conserved hypothetical protein;	protein_coding
RPA1488	36.7542	36.8773	105.061	134.943	175.787	155.161	151.089	158.696	104.288	110.817	RPA1488	L-carnitine dehydratase/bile acid-inducible protein F; observed by proteomics; Citation: Proteomics from VerBerkmoes et al. (2003) unpublished;	protein_coding
RPA1489	94.1545	104.408	32.6897	50.8282	233.803	224.057	150.651	119.56	110.143	112.111	RPA1489	two-component transcriptional regulator, LuxR family;	protein_coding
RPA1490	100.609	112.716	145.536	143.366	503.772	575.553	300.794	352.996	304.541	277.071	phyB4	Bacteriophytochrome (light-regulated signal transduction histidine kinase), PhyB4;	protein_coding
RPA1491	21115.9	19276.5	1842.21	1581.32	9146.02	8931.61	6579.47	8443.16	2018.79	3780.2	pucBe	light harvesting protein B-800-850, beta chain E (antenna pigment protein, beta chain E) (LH II-E beta);	protein_coding
RPA1492	6821.13	6305.37	679.704	474.986	3458.8	3182.76	2291.01	2905.06	696.385	1229.93	pucAe	light harvesting protein B-800-850, alpha chain E (antenna pigment protein, alpha chain E) (LH II-E alpha);	protein_coding
RPA1493	560.212	592.904	228.623	234.071	383.232	395.762	246.875	286.419	111.753	152.678	pucC	PucC, possible chlorophyll Major Facilitator Superfamily (MFS) exporter;	protein_coding
RPA1494	3812.66	3500.45	301.344	230.886	1114.23	1086.28	837.144	874.032	439.083	693.006	RPA1494	unknown protein; observed by proteomics; Citation: Proteomics from VerBerkmoes et al. (2003) unpublished;	protein_coding
RPA1495	11513.9	10666.1	1803.53	1468.51	3194.68	3185.48	2556.44	2613.55	1229.42	1750.29	RPA1495	unknown protein; observed by proteomics; Citation: Proteomics from VerBerkmoes et al. (2003) unpublished;	protein_coding
RPA1496	47.8686	44.8494	194.772	213.981	435.695	513.837	214.93	218.893	117.263	126.399	RPA1496	possible monooxygenase; observed by proteomics; Citation: Proteomics from VerBerkmoes et al. (2003) unpublished;	protein_coding
RPA1497	871.47	902.069	175.511	148.069	567.018	584.782	616.574	566.219	1367.31	1011.12	mexC1	putative RND multidrug efflux membrane fusion protein MexC precursor; observed by proteomics; Citation: Proteomics from VerBerkmoes et al. (2003) unpublished;	protein_coding
RPA1498	530.265	536.298	45.5724	36.9148	78.1871	72.1867	74.3024	61.2217	94.9355	98.1783	mexD2	RND multidrug efflux transporter MexD;	protein_coding
RPA1499	221.123	210.179	20.2565	16.4864	995.431	392.37	1802.29	603.111	3162.15	3019.79	RPA1499	hypothetical protein;	protein_coding
RPA1500	120.49	124.883	27.1593	25.7711	1213.39	964.037	1358.08	966.721	910.66	969.876	RPA1500	unknown protein; observed by proteomics; Citation: Proteomics from VerBerkmoes et al. (2003) unpublished;	protein_coding
RPA1501	284.874	293.886	97.9298	74.493	241.067	280.96	171.903	188.968	135.197	151.43	RPA1501	possible coenzyme F420 hydrogenase beta subunit;	protein_coding
RPA1502	29.1847	30.6769	7.08286	7.98663	11.5131	8.34099	9.13455	10.4059	8.89525	9.45833	RPA1502	conserved hypothetical protein;	protein_coding
RPA1503	58.8664	62.9896	23.4946	22.6483	45.4056	45.3297	27.8666	32.292	31.0433	34.184	RPA1503	hypothetical protein;	protein_coding
RPA1504	129.93	130.716	34.6788	36.3786	97.8708	100.376	95.5541	97.6538	69.6192	68.1267	RPA1504	conserved unknown protein; observed by proteomics; Citation: Proteomics from VerBerkmoes et al. (2003) unpublished;	protein_coding
RPA1505	982.787	955.491	225.616	232.288	96.8205	85.474	104.615	113.38	48.907	64.5966	RPA1505	putative porphobilinogen deaminase; observed by proteomics; Citation: Proteomics from VerBerkmoes et al. (2003) unpublished;	protein_coding
RPA1506	712.106	791.387	27.3688	29.6351	128.79	150.431	94.96	99.4748	60.038	67.2852	bchI	putative Mg chelatase subunit Bchl; observed by proteomics; Citation: Proteomics from VerBerkmoes et al. (2003) unpublished;	protein_coding
RPA1507	232.196	318.787	12.4039	14.5529	19.7291	21.9455	13.1152	13.7196	6.53146	8.14407	bchD	putative magnesium chelatase subunit BchD; observed by proteomics; Citation: Proteomics from VerBerkmoes et al. (2003) unpublished;	protein_coding
RPA1508	49.4888	59.0544	31.9432	37.9109	161.097	131.975	72.1884	79.6572	12.9456	17.1823	RPA1508	conserved hypothetical protein;	protein_coding
RPA1509	977.944	977.759	98.6429	81.9359	231.379	238.375	241.679	245.209	168.263	182.898	hemE	uroporphyrinogen decarboxylase; observed by proteomics; Citation: Proteomics from VerBerkmoes et al. (2003) unpublished;	protein_coding
RPA1510	351.694	320.122	47.088	53.0291	218.817	205.584	234.761	209.616	148.146	166.266	RPA1510	conserved unknown protein; observed by proteomics; Citation: Proteomics from VerBerkmoes et al. (2003) unpublished;	protein_coding
RPA1511	118.317	111.789	295.907	222.941	165.093	175.545	218.111	225.645	213.228	229.934	RPA1511	Alpha/beta hydrolase fold;	protein_coding
RPA1512	709.236	669.72	431.634	417.37	831.303	933.462	416.13	491.078	214.799	203.342	crtI	phytoene dehydrogenase CrtI; observed by proteomics; Citation: Proteomics from VerBerkmoes et al. (2003) unpublished;	protein_coding
RPA1513	378.084	441.617	56.0735	61.5329	569.075	844.689	153.46	196.499	97.3449	88.9914	crtB	CrtB phytoene synthase;	protein_coding
RPA1514	46.6978	41.6841	51.769	51.3631	93.4758	96.7249	159.194	127.468	80.1132	81.7717	hemF	putative coproporphyrinogen III oxidase precursor; observed by proteomics; Citation: Proteomics from VerBerkmoes et al. (2003) unpublished;	protein_coding
RPA1515	114.665	134.349	119.759	85.6479	567.939	667.717	848.391	1041.84	373.31	341.883	RPA1515	conserved unknown protein; observed by proteomics; Citation: Proteomics from VerBerkmoes et al. (2003) unpublished;	protein_coding
RPA1516	139.873	123.67	124.16	55.2493	181.923	223.165	240.924	253.504	199.736	174.507	RPA1516	hypothetical protein;	protein_coding
RPA1517	86.8109	92.1496	21.6718	17.6154	36.2446	31.8538	40.7219	40.2118	37.9801	38.6383	crtC	hydroxyneurosporene dehydrogenase;	protein_coding
RPA1518	42.9679	45.0263	33.9376	35.076	56.2572	63.3408	43.7146	47.0881	36.1149	32.189	crtD	methoxyneurosporene dehydrogenase;	protein_coding
RPA1519	1341.79	1481.02	1640.25	1466.34	2071.02	2364.53	1691.77	1881.7	1120.67	935.582	crtE	geranylgeranyl pyrophosphate synthase; observed by proteomics; Citation: Proteomics from VerBerkmoes et al. (2003) unpublished;	protein_coding
RPA1520	64.936	75.5547	300.537	286.386	74.6597	84.6255	77.5273	92.1231	73.3941	76.3634	crtF	hydroxyneurosporene methyltransferase CrtF;	protein_coding
RPA1521	853.076	827.88	3342.04	2317.78	1111.75	1231.85	1178.01	1235.94	1571.78	1443.86	bchC	2-desacetyl-2-hydroxyethyl bacteriochlorophyllide a dehydrogenase; observed by proteomics; Citation: Proteomics from VerBerkmoes et al. (2003) unpublished;	protein_coding
RPA1522	1290.3	1258.07	502.077	525.648	2174.05	2385.95	1416.87	1382.6	1444.12	1248.22	bchX	bacteriochlorophyllide reductase subunit BchX; observed by proteomics; Citation: Proteomics from VerBerkmoes et al. (2003) unpublished;	protein_coding
RPA1523	628.355	652.446	103.117	110.094	580.348	579.622	390.606	346.545	338.833	320.286	bchY	bacteriochlorophyllide reductase subunit BchY; observed by proteomics; Citation: Proteomics from VerBerkmoes et al. (2003) unpublished;	protein_coding
RPA1524	862.177	843.045	72.3079	71.5373	439.852	428.233	341.727	247.85	274.052	337.491	bchZ	bacteriochlorophyllide reductase subunit; observed by proteomics; Citation: Proteomics from VerBerkmoes et al. (2003) unpublished;	protein_coding
RPA1525	112092	97244.4	1667.86	782.185	10511.4	8161.65	7643.21	6003.16	4897.53	6225.5	pufB	light-harvesting complex 1 beta chain;	protein_coding
RPA1526	34282.9	31900.7	408.66	105.741	3064.97	2280.37	2231.99	1721.94	1604	2144.65	pufA	light-harvesting complex 1 alpha chain;	protein_coding
RPA1527	7164.44	6710.59	145.324	117.379	782.383	524.662	867.834	549.073	532.112	704.046	pufL	photosynthetic reaction center L subunit;	protein_coding
RPA1528	7661.23	7253.16	216.33	191.921	1238.18	827.655	1129.98	770.56	907.483	1144.48	pufM	photosynthetic reaction center M protein; observed by proteomics; Citation: Proteomics from VerBerkmoes et al. (2003) unpublished;	protein_coding
RPA1529	231.677	238.765	28.397	31.9913	60.6301	56.8429	57.6758	55.1384	41.2435	50.706	ppsR1	transcriptional regulator PpsR1; Fis family;	protein_coding
RPA1530	300.153	325.464	60.2489	68.2462	66.0326	77.4921	55.9033	46.0468	32.437	34.6813	bchG	geranylgeranyl bacteriochlorophyll synthase;	protein_coding
RPA1531	174.233	218.202	10.1521	8.36137	62.5292	76.7583	34.2669	35.8287	20.0895	20.203	RPA1531	possible Bch2, light harvesting pigment Major Facilitator Family (MFS) transporter;	protein_coding
RPA1532	356.231	404.29	24.6566	22.2373	102.393	115.12	104.083	97.9249	66.2507	71.3747	bchP	geranylgeranyl reductase; observed by proteomics; Citation: Proteomics from VerBerkmoes et al. (2003) unpublished;	protein_coding
RPA1533	153.984	170.12	25.437	17.3822	65.2213	53.174	71.1903	60.4916	55.9973	55.7284	tspO	tryptophan-rich sensory protein;	protein_coding
RPA1534	38.4218	70.1687	24.9878	34.4065	26.6548	27.6661	19.6148	27.9949	24.9565	29.4254	RPA1534	hypothetical protein;	protein_coding
RPA1535	6847.73	6305.65	1136.24	747.355	2225.88	1793.65	3906.91	3361.72	2104.86	2861.06	cycA	cytochrome c2; observed by proteomics; Citation: Proteomics from VerBerkmoes et al. (2003) unpublished;	protein_coding
RPA1536	360.768	346.753	556.669	421.017	641.995	610.535	532.546	566.041	792.107	579.856	ppsR2	transcriptional regulator PpsR2; Fis family; observed by proteomics; Citation: Proteomics from VerBerkmoes et al. (2003) unpublished;	protein_coding
RPA1537	57.8448	59.0188	88.6674	92.2668	50.0388	50.7273	44.0469	55.9466	45.0611	59.6502	RPA1537	Bacteriophytochrome, apparent pseudogene, frameshifted; High identity to bacteriophytochrome from a photosynthetic Bradyrhizobium (strain ORS278) that controls photosystem synthesis.; Citation: Giraud E, Fardoux J, Fourrier N, Hannibal L, Genty B, Bouyer P, Dreyfus B, Vermeglio A. Bacteriophytochrome controls photosystem synthesis in anoxygenic bacteria. Nature. 2002 May 9;417(6885):202-5;	protein_coding
RPA1539	157.41	159.743	118.245	188.361	210.261	184.96	205.848	182.817	175.282	189.323	RPA1539	putative heme oxygenase; observed by proteomics; Citation: Proteomics from VerBerkmoes et al. (2003) unpublished;	protein_coding
RPA1540	279.931	270.272	90.0967	94.4431	46.48	40.3728	84.2763	65.6093	62.8204	78.6838	RPA1540	Coenzyme B12-binding;	protein_coding
RPA1541	437.626	451.741	1007.24	863.776	304.825	335.062	487.846	425.348	598.806	451.559	bchF	possible 2-vinyl bacteriochlorophillide hydratase BchF subunit (AB034704);	protein_coding
RPA1542	442.115	481.723	113.052	147.175	325.844	319.929	388.499	317.674	360.193	317.179	bchN	protochlorophyllide reductase subunit BchN; observed by proteomics; Citation: Proteomics from VerBerkmoes et al. (2003) unpublished;	protein_coding
RPA1543	475.659	508.364	54.6931	50.4653	416.045	475.734	320.401	292.147	280.286	238.514	bchB	protochlorophyllide reductase BchB subunit; observed by proteomics; Citation: Proteomics from VerBerkmoes et al. (2003) unpublished;	protein_coding
RPA1544	738.87	814.479	48.3806	45.3607	326.732	377.089	285.913	247.687	212.932	238.192	bchH	magnesium-protoporphyrin O-methyltransferase BchH subunit; observed by proteomics; Citation: Proteomics from VerBerkmoes et al. (2003) unpublished;	protein_coding
RPA1545	1123.53	1110.61	69.414	67.9227	436.68	476.898	402.255	314.751	303.998	383.345	bchL	protochlorophyllide reductase iron-sulfur ATP-binding protein BchL; observed by proteomics; Citation: Proteomics from VerBerkmoes et al. (2003) unpublished;	protein_coding
RPA1546	718.275	817.536	153.29	169.657	264.249	305.298	254.715	208.704	149.653	208.792	bchM	Mg-protoporphyrin IX methyl transferase; observed by proteomics; Citation: Proteomics from VerBerkmoes et al. (2003) unpublished;	protein_coding
RPA1547	716.078	819.138	44.8147	63.4413	318.284	352.228	219.783	163.566	144.284	204.227	lhaA	photosynthetic complex (LH1) assembly protein LhaA, probable Major Facilitator Superfamily (MFS) transporter;	protein_coding
RPA1548	5471.69	6262.66	86.6553	61.4618	1384.09	1407.17	1142.29	773.045	675.314	918.825	puhA	H subunit of photosynthetic reaction center complex; observed by proteomics; Citation: Proteomics from VerBerkmoes et al. (2003) unpublished;	protein_coding
RPA1549	4145.43	4149.3	106.196	53.9417	1793.52	1554.08	1324.2	980.911	951.902	1361.8	RPA1549	possible photosynthetic complex assembly protein;	protein_coding
RPA1550	2435.69	2190.77	61.4731	55.4312	670.993	603.436	572.918	401.667	409.877	682.294	RPA1550	possible photosynthetic complex assembly protein; observed by proteomics; Citation: Proteomics from VerBerkmoes et al. (2003) unpublished;	protein_coding
RPA1551	1174.2	1069.23	31.0536	46.9315	1010.45	1075.53	384.35	408.838	235.059	335.436	RPA1551	hypothetical protein;	protein_coding
RPA1552	882.878	865.21	27.768	29.9481	217.53	200.651	185.335	121.067	154.701	234.212	RPA1552	conserved unknown protein; observed by proteomics; Citation: Proteomics from VerBerkmoes et al. (2003) unpublished;	protein_coding
RPA1553	516.202	554.497	19.5462	24.2555	144.06	129.21	75.0145	55.4367	63.1761	83.5592	RPA1553	conserved hypothetical protein;	protein_coding
RPA1554	1116.7	1203.98	30.153	15.7897	349.329	371.73	239.874	202.522	161.449	202.653	hemA	5-aminolevulinic acid synthase (ALAS); observed by proteomics; Citation: Proteomics from VerBerkmoes et al. (2003) unpublished;	protein_coding
RPA1555	89.1086	102.988	34.7744	44.9267	93.2334	114.064	56.6901	70.2943	30.417	32.3008	cbbR	cbb operon transcriptional regulator CbbR, LysR family;	protein_coding
RPA1556	1.25435	2.07439	3.74194	4.96916	3.9434	6.19873	7.16354	5.93522	3.62084	4.83741	RPA1556	phosphotransfer protein with response regulator receiver and Hpt domains;	protein_coding
RPA1557	2.71173	1.41583	7.52625	6.72773	15.9649	16.2862	10.2948	17.107	13.7301	10.5875	RPA1557	response regulator receiver with duplicated domains;	protein_coding
RPA1558	3.22399	3.03651	10.429	11.3605	18.3969	17.637	11.9674	18.5579	14.1346	13.8879	RPA1558	sensor histidine kinase with multiple PAS/PAC and a response regulator receiver domain;	protein_coding
RPA1559	75.9895	79.0941	55.8872	45.565	58.6239	67.2786	852.361	1071.85	95.0523	84.318	cbbL	ribulose-bisphosphate carboxylase large chain;	protein_coding
RPA1560	80.2441	71.4934	4.80878	6.43777	21.3133	28.9687	390.402	446.57	63.3073	69.6539	cbbS	ribulose-bisphosphate carboxylase small chain;	protein_coding
RPA1561	66.6981	67.4081	9.14287	8.48045	35.6998	37.6985	197.959	197.836	76.764	83.3472	cbbX	cbbX protein homolog;	protein_coding
RPA1562	9.02235	9.36057	3.36382	4.02433	4.78952	4.69853	8.06157	11.39	3.81182	8.4269	RPA1562	transcriptional regulator, LysR family;	protein_coding
RPA1563	3.884	5.42027	4.58918	2.91088	5.08234	5.10291	5.33627	6.37957	5.33547	5.7749	RPA1563	putative nitrilase;	protein_coding
RPA1564	8.77717	8.93195	3.36306	4.96309	7.61927	6.6663	9.68701	10.2042	8.16753	11.4432	RPA1564	possible urea/short-chain amide transport system substrate-binding protein;	protein_coding
RPA1565	9.04059	9.28751	26.7375	34.1921	24.647	30.9146	25.7641	31.466	23.2162	23.1229	RPA1565	putative urea/short-chain amide transport system permease protein;	protein_coding
RPA1566	7.32055	6.40223	5.40247	4.90157	6.32555	4.97874	6.94585	6.63863	6.33841	6.928	RPA1566	possible branched-chain amino acid transport system ATP-binding protein;	protein_coding
RPA1567	32.5455	28.0461	12.1302	10.6584	30.8603	26.9074	25.2711	32.6121	22.3199	26.5016	RPA1567	putative branched-chain amino acid transport system ATP-binding protein;	protein_coding
RPA1568	70.9276	74.9819	14.3302	12.8136	33.8738	41.323	21.4843	25.6146	13.5184	14.2327	RPA1568	possible carboxylesterase;	protein_coding
RPA1569	66.1844	63.9523	10.9429	7.10417	26.3583	20.4439	16.5843	24.7102	14.3135	13.5676	RPA1569	O-acetylhomoserine sulfhydrylase; observed by proteomics; Citation: Proteomics from VerBerkmoes et al. (2003) unpublished;	protein_coding
RPA1570	80.7314	75.7859	30.319	31.3568	44.82	49.786	31.3658	33.6762	24.0879	27.6699	RPA1570	putative aminopeptidase; observed by proteomics; Citation: Proteomics from VerBerkmoes et al. (2003) unpublished;	protein_coding
RPA1571	31.9974	38.8559	43.4157	34.5732	110.556	146.334	70.3044	90.2775	46.1059	34.5152	dapA1	putative dihydrodipicolinate synthetase;	protein_coding
RPA1572	106.151	108.426	34.0323	38.088	247.655	270.909	200.984	197.128	123.635	102.007	RPA1572	putative carbon-monoxide dehydrogenase large subunit; observed by proteomics; Citation: Proteomics from VerBerkmoes et al. (2003) unpublished;	protein_coding
RPA1573	208.87	200.049	315.726	291.367	266.706	273.582	267.462	259.58	233.396	256.698	RPA1573	LemA family; observed by proteomics; Citation: Proteomics from VerBerkmoes et al. (2003) unpublished;	protein_coding
RPA1574	50.3074	56.3198	43.0633	46.8489	48.7064	62.8716	45.3173	61.0564	40.2458	68.1194	RPA1574	DUF477;	protein_coding
RPA1575	35.2968	32.8518	16.2519	21.5428	44.5245	32.8413	32.2613	36.4976	29.852	34.7293	RPA1575	conserved hypothetical protein;	protein_coding
RPA1576	87.5477	86.8364	294.834	303.743	3654.73	3985.12	1457.25	2196.72	922.502	660.88	RPA1576	putative glutathione S-transferase; observed by proteomics; Citation: Proteomics from VerBerkmoes et al. (2003) unpublished;	protein_coding
RPA1577	230.627	276.223	190.929	218.766	1090.75	1186.92	673.276	615.826	237.943	196.92	RPA1577	hypothetical protein;	protein_coding
RPA1578	695.589	648.998	98.3491	108.904	43.9341	45.5046	54.389	63.3384	51.3277	55.7843	fpr	ferredoxin--NADP+ reductase;	protein_coding
RPA1579	33.5746	34.7782	601.034	474.821	347.104	426.048	269.294	341.976	139.694	122.977	RPA1579	L-carnitine dehydratase/bile acid-inducible protein F; observed by proteomics; Citation: Proteomics from VerBerkmoes et al. (2003) unpublished;	protein_coding
RPA1580	7.50697	6.65254	21.5702	20.507	37.9719	45.8238	32.5701	37.743	29.2194	26.3185	putA	proline dehydrogenase PutA;	protein_coding
RPA1581	42.1681	55.0817	26.0677	22.8597	42.7505	44.9799	24.2969	29.8749	16.5976	20.1823	RPA1581	hypothetical protein;	protein_coding
RPA1582	24.7801	30.038	21.8165	24.2676	33.139	36.1164	34.6391	40.7023	26.9929	29.9276	cyaA	Ferredoxin:Adenylate/Guanylate cyclase;	protein_coding
RPA1583	85.082	114.828	74.9105	56.6172	150.786	315.534	106.173	103.834	98.6739	107.529	RPA1583	conserved hypothetical protein;	protein_coding
RPA1584	118.352	140.891	50.4036	53.2745	52.9732	68.2625	32.4913	38.6915	47.6149	50.8999	RPA1584	conserved hypothetical protein;	protein_coding
RPA1585	404.388	427.297	1178.66	954.492	7491.05	6922.52	3891.95	4338.11	3866.89	3586.55	RPA1585	putative hemmolysin III, HlyIII family;	protein_coding
RPA1586	84.6523	80.3372	177.688	213.742	146.71	125.788	299.763	320.186	298.615	338.986	RPA1586	putative short-chain dehydrogenase/reductase; observed by proteomics; Citation: Proteomics from VerBerkmoes et al. (2003) unpublished;	protein_coding
RPA1587	142.593	171.859	63.1239	71.8456	502.004	493.331	818.721	545.313	1547.34	1092.96	RPA1587	hypothetical protein;	protein_coding
RPA1588	46.7748	45.636	262.45	237.957	121.191	131	141.422	117.939	152.279	134.005	RPA1588	putative L-allo-threonine aldolase;	protein_coding
RPA1589	929.124	891.527	103.074	97.6771	255.59	213.455	434.782	373.806	402.446	441.377	rpsD	30S ribosomal protein S4; observed by proteomics; Citation: Proteomics from VerBerkmoes et al. (2003) unpublished;	protein_coding
RPA1590	31.6372	35.8976	49.0156	68.7983	73.7115	53.5402	81.2682	96.4431	104.998	111.786	RPA1590	conserved hypothetical protein;	protein_coding
RPA1591	113.956	106.263	343.694	363.911	193.378	169.457	276.13	254.73	177.32	174.936	RPA1591	conserved unknown protein; observed by proteomics; Citation: Proteomics from VerBerkmoes et al. (2003) unpublished;	protein_coding
RPA1592	98.4106	161.491	42.3962	38.7539	32.2601	37.1492	24.3317	27.8306	24.62	25.9455	murI	putative glutamate racemase;	protein_coding
RPA1593	64.5887	58.1128	53.4056	44.483	111.605	99.9938	91.1862	107.949	58.9342	59.7649	RPA1593	Thioesterase superfamily;	protein_coding
RPA1594	583.653	614.135	37.5221	46.6716	102.439	86.3413	170.823	141.333	94.9614	115.091	trpB-1	putative tryptophan synthase beta chain; observed by proteomics; Citation: Proteomics from VerBerkmoes et al. (2003) unpublished;	protein_coding
RPA1595	166.014	170.902	210.796	192.436	86.5294	100.317	68.8972	77.2338	55.4321	82.9089	RPA1595	conserved unknown protein;	protein_coding
RPA1596	283.469	320.239	255.064	237.494	335.317	379.037	216.364	254.643	277.029	377.36	RPA1596	possible tryptophan synthase beta chain; observed by proteomics; Citation: Proteomics from VerBerkmoes et al. (2003) unpublished;	protein_coding
RPA1597	267.785	271.623	41.7263	37.2087	152.268	164.144	121.802	136.701	115.213	118.006	purQ	phosphoribosylformylglycinamide synthetase; observed by proteomics; Citation: Proteomics from VerBerkmoes et al. (2003) unpublished;	protein_coding
RPA1598	183.407	180.092	46.4295	54.958	44.1812	43.7061	38.362	42.5377	37.6405	49.7167	RPA1598	Peptidylprolyl isomerase, FKBP-type:Acyltransferase 3 family;	protein_coding
RPA1599	154.288	149.038	83.6301	112.202	88.8581	62.4583	113.687	94.1245	122.382	95.477	RPA1599	conserved hypothetical protein;	protein_coding
RPA1600	674.876	650.168	460.711	370.474	932.805	1248.36	709.107	721.382	574.137	513.136	RPA1600	BolA-like protein; observed by proteomics; Citation: Proteomics from VerBerkmoes et al. (2003) unpublished;	protein_coding
RPA1601	44.9641	40.54	153.016	169.318	47.1622	39.2419	45.7823	58.736	42.7569	44.4356	RPA1601	possible transcriptional regulator, MarR family;	protein_coding
RPA1602	46.9202	51.8795	54.7715	57.7271	43.4009	42.7432	52.0536	54.8617	42.4403	44.1148	RPA1602	hypothetical protein;	protein_coding
RPA1603	10.5401	9.35866	75.6002	111.519	18.5443	11.9121	43.7594	43.8187	39.0136	61.3562	RPA1603	putative fatty acid desaturase;	protein_coding
RPA1604	28.8596	24.7624	63.4401	85.3879	227.787	157.792	136.501	105.701	121.464	111.861	RPA1604	conserved hypothetical protein;	protein_coding
RPA1605	41.1753	46.5802	41.9164	48.4839	390.205	276.956	204.89	140.166	299.938	218.192	RPA1605	conserved hypothetical protein;	protein_coding
RPA1606	693.92	690.885	602.84	473	1278.24	1482.05	1504.49	1199.55	2053.42	1743.43	RPA1606	conserved unknown protein; observed by proteomics; Citation: Proteomics from VerBerkmoes et al. (2003) unpublished;	protein_coding
RPA1607	148.319	160.049	65.8663	70.8	49.4176	48.6672	81.298	70.6082	93.0803	88.63	RPA1607	Appr-1''-p processing enzyme family protein homolog; CTG start codon; 64% identity to Bradyrhizobium japonicum Bll5710 protein;	protein_coding
RPA1608	185.742	168.253	139.386	183.905	405.352	441.223	329.008	295.749	245.415	276.235	RPA1608	Beta-lactamase; observed by proteomics; Citation: Proteomics from VerBerkmoes et al. (2003) unpublished;	protein_coding
RPA1609	15.2996	17.0766	114.246	120.876	117.524	144.974	73.5821	83.379	66.6139	74.3641	mdlC	benzoylformate decarboxylase; 75% identity to Bradyrhizobium japonicum probable benzoylformate decarboxylase;	protein_coding
RPA1610	228.633	270.362	27.0056	21.8985	61.1687	66.0038	86.2961	95.8935	77.2759	100.916	RPA1610	conserved unknown protein; observed by proteomics; Citation: Proteomics from VerBerkmoes et al. (2003) unpublished;	protein_coding
RPA1611	214.767	219.833	30.8179	32.5157	65.5416	70.757	81.4522	86.8889	58.179	77.2691	RPA1611	putative dehydratase; observed by proteomics; Citation: Proteomics from VerBerkmoes et al. (2003) unpublished;	protein_coding
RPA1612	640.266	611.033	157.604	136.88	445.363	444.72	398.146	486.585	263.441	351.358	RPA1612	putative acyl-CoA dehydrogenase; observed by proteomics; Citation: Proteomics from VerBerkmoes et al. (2003) unpublished;	protein_coding
RPA1613	21.9814	26.9415	86.8717	69.0875	234.137	275.154	267.647	328.34	169.502	254.239	RPA1613	putative cytochrome P-450;	protein_coding
RPA1614	122.6	130.276	50.355	51.199	179.917	198.783	168.677	158.43	113.182	150.916	ivd2	isovaleryl-CoA dehydrogenase; observed by proteomics; Citation: Proteomics from VerBerkmoes et al. (2003) unpublished;	protein_coding
RPA1615	30.9812	31.0994	52.051	51.185	107.496	103.161	116.685	121.362	90.1818	132.884	RPA1615	putative methyltransferase;	protein_coding
RPA1616	128.045	131.511	276.703	278.75	249.879	245.423	160.061	188.397	157.709	173.193	RPA1616	conserved hypothetical protein;	protein_coding
RPA1617	216.516	253.193	100.497	135.872	300.339	391.69	308.616	294.024	156.944	175.659	RPA1617	ErfK/YbiS/YcfS/YnhG; observed by proteomics; Citation: Proteomics from VerBerkmoes et al. (2003) unpublished;	protein_coding
RPA1618	67.0759	84.5122	83.6174	121.161	134.891	177.5	99.9716	109.971	59.5914	58.0623	ilvX	putative acetolactate synthase large subunit; observed by proteomics; Citation: Proteomics from VerBerkmoes et al. (2003) unpublished;	protein_coding
RPA1619	110.569	107.262	341.505	381.517	109.898	101.393	171.906	148.018	110.721	146.985	RPA1619	hypothetical protein;	protein_coding
RPA1620	426.77	446.661	138.731	98.0512	1321.64	1297	1223.22	1308	513.785	784.709	RPA1620	unknown protein; observed by proteomics; Citation: Proteomics from VerBerkmoes et al. (2003) unpublished;	protein_coding
RPA1621	161.826	153.154	320.513	299.876	600.442	478.653	282.604	346.353	235.338	272.306	RPA1621	hypothetical protein;	protein_coding
RPA1622	208.732	220.823	131.317	121.502	244.793	270.71	214.459	252.982	200.248	219.945	RPA1622	conserved unknown protein; observed by proteomics; Citation: Proteomics from VerBerkmoes et al. (2003) unpublished;	protein_coding
RPA1623	152.538	180.114	120.506	104.276	325.475	310.181	283.393	324.77	252.428	322.407	RPA1623	conserved unknown protein; observed by proteomics; Citation: Proteomics from VerBerkmoes et al. (2003) unpublished;	protein_coding
RPA1624	58.8256	57.919	45.8504	39.7001	76.8071	91.7266	71.4419	68.9144	55.2591	73.409	RPA1624	conserved hypothetical protein;	protein_coding
RPA1625	35.9426	45.6726	107.492	131.23	88.4433	96.4292	66.231	72.1328	50.8775	60.8878	cysQ	putative CysQ protein;	protein_coding
RPA1626	232.324	217.833	196.299	192.115	330.158	273.999	280.484	288.071	147.397	133.669	RPA1626	conserved unknown protein; observed by proteomics; Citation: Proteomics from VerBerkmoes et al. (2003) unpublished;	protein_coding
RPA1627	468.232	460.959	137.461	146.708	587.246	629.25	194.832	185.531	52.7332	65.3017	cheA2	multidomain chemotaxis histidine kinase CheA2 (Hpt, CheA, CheW, & Resp. Reg. Rec. domains); observed by proteomics; Citation: Proteomics from VerBerkmoes et al. (2003) unpublished;	protein_coding
RPA1628	602.285	606.83	101.363	100.482	593.128	517.558	182.054	171.305	65.2671	66.0011	cheW2	chemotaxis signal transduction/oligomerization protein CheW2; observed by proteomics; Citation: Proteomics from VerBerkmoes et al. (2003) unpublished;	protein_coding
RPA1629	580.974	544.852	118.91	165.767	459.629	518.687	187.073	141.342	56.1589	69.5623	cheY2	chemotaxis response regulator, CheY2; observed by proteomics; Citation: Proteomics from VerBerkmoes et al. (2003) unpublished;	protein_coding
RPA1630	256.953	258.353	81.6977	73.8028	155.283	150.874	75.7565	77.0235	66.3231	76.7303	cheB2	chemotaxis methylesterase, CheB2; observed by proteomics; Citation: Proteomics from VerBerkmoes et al. (2003) unpublished;	protein_coding
RPA1631	317.272	299.646	72.1979	77.1288	126.076	99.8685	77.2837	74.8313	67.301	99.9011	cheR2	chemotaxis methyltransferase, CheR2;	protein_coding
RPA1632	1488.18	1374.5	824.202	658.471	1802.89	1804.99	1378.81	1447.19	665.477	640.109	ctrA	two-component cell cycle transcriptional regulator ctrA, winged helix family; observed by proteomics; Citation: Proteomics from VerBerkmoes et al. (2003) unpublished;	protein_coding
RPA1633	94.3896	88.5406	445.397	460.412	566.267	512.873	414.662	423.497	295.761	336.528	fliI	flagellum-specific ATP synthase; observed by proteomics; Citation: Proteomics from VerBerkmoes et al. (2003) unpublished;	protein_coding
RPA1634	973.824	831.961	323.494	257.663	1486.66	1767.73	1058.09	984.444	229.429	270.851	RPA1634	conserved unknown protein; observed by proteomics; Citation: Proteomics from VerBerkmoes et al. (2003) unpublished;	protein_coding
RPA1635	418.891	407.664	662.301	633.066	322.023	232.014	775.887	253.586	461.522	719.016	RPA1635	RNA polymerase ECF-type sigma factor;	protein_coding
RPA1636	321.826	371.528	93.0614	90.5729	310.748	312.733	450.659	239.442	286.507	368.739	RPA1636	conserved unknown protein; observed by proteomics; Citation: Proteomics from VerBerkmoes et al. (2003) unpublished;	protein_coding
RPA1637	101.789	104.94	93.6108	69.7839	5579.31	3158.85	9386.24	4602.49	11012.3	10510.3	RPA1637	hypothetical protein;	protein_coding
RPA1638	98.2841	96.3184	115.308	105.801	91.7738	102.418	66.3475	72.1981	48.0807	54.4381	flhA	putative flagellar export protein FlhA;	protein_coding
RPA1639	23.6734	29.1504	80.4843	91.0598	90.1697	89.5177	57.432	63.2161	32.0551	34.6345	RPA1639	possible oxalate/formate Major Facilitator Family (MFS) antiporter;	protein_coding
RPA1640	57.8431	59.8795	33.343	24.045	59.397	60.4102	40.3242	45.2358	24.6249	37.7895	RPA1640	methyl-accepting chemotaxis receptor/sensory transducer; observed by proteomics; Citation: Proteomics from VerBerkmoes et al. (2003) unpublished;	protein_coding
RPA1641	41.3561	41.2531	106.152	125.487	60.5941	62.1205	41.8755	43.5464	33.8393	42.6017	RPA1641	possible transcriptional regulator, AraC family;	protein_coding
RPA1642	206.929	217.308	431.181	441.657	83.5074	87.3462	57.6459	55.7215	48.2746	61.2287	RPA1642	putative diguanylate cyclase (GGDEF);	protein_coding
RPA1643	24.8985	25.9863	104.138	86.4307	56.2049	71.0978	53.7595	41.595	123.876	75.7994	RPA1643	possible high affinity iron permease FTR1;	protein_coding
RPA1644	183.039	188.417	94.4303	86.5037	134.252	112.342	62.6864	64.8865	43.5427	53.4648	RPA1644	conserved unknown protein; observed by proteomics; Citation: Proteomics from VerBerkmoes et al. (2003) unpublished;	protein_coding
RPA1645	425.08	427.776	122.722	61.4134	689.333	724.018	455.375	462.195	277.107	288.925	RPA1645	unknown protein; observed by proteomics; Citation: Proteomics from VerBerkmoes et al. (2003) unpublished;	protein_coding
RPA1646	353.474	326.335	60.2405	38.7459	894.534	667.425	514.083	274.405	278.329	309.328	RPA1646	hypothetical protein;	protein_coding
RPA1647	148.626	179.859	41.7218	53.22	71.1931	89.6029	46.7134	58.3435	31.3707	38.6361	RPA1647	putative esterase;	protein_coding
RPA1648	119.304	142.052	60.7655	63.4314	90.628	103.487	65.8439	79.4822	49.4727	50.3226	RPA1648	membrane permeases, predicted cation efflux pumps; observed by proteomics; Citation: Proteomics from VerBerkmoes et al. (2003) unpublished;	protein_coding
RPA1649	50.0151	50.5338	29.6276	35.9503	25.7998	28.6509	16.4796	24.7564	11.7271	11.6078	RPA1649	predicted ABC-type transport systems, involved in lipoprotein release, permease components;	protein_coding
RPA1650	20.3703	22.45	30.4613	21.5836	19.4552	24.3846	16.3756	18.944	11.1089	11.2416	RPA1650	putative ABC transporter, ATP-binding protein;	protein_coding
RPA1651	41.3599	35.928	111.501	90.5123	767.06	985.331	467.917	491.353	214.857	227.307	RPA1651	possible leucine/isoleucine/valine-binding protein precursor; observed by proteomics; Citation: Proteomics from VerBerkmoes et al. (2003) unpublished;	protein_coding
RPA1652	36.1694	39.2008	27.0937	30.049	10.8693	9.84626	17.1177	22.737	12.7024	12.3393	RPA1652	possible flagellar basal-body rod protein FlgG;	protein_coding
RPA1653	262.643	260.027	19.9903	22.564	85.5346	81.7791	106.551	98.3256	33.5379	39.337	RPA1653	conserved unknown protein; observed by proteomics; Citation: Proteomics from VerBerkmoes et al. (2003) unpublished;	protein_coding
RPA1654	36.6199	32.3782	99.644	116.929	81.3993	90.9673	112.742	116.346	64.087	67.8831	RPA1654	putative oxido-reductase; observed by proteomics; Citation: Proteomics from VerBerkmoes et al. (2003) unpublished;	protein_coding
RPA1655	18.5776	15.1031	85.5015	88.9093	153.337	132.941	178.345	186.327	89.0261	62.6946	RPA1655	possible urea/short-chain binding protein of ABC transporter; observed by proteomics; Citation: Proteomics from VerBerkmoes et al. (2003) unpublished;	protein_coding
RPA1656	96.8932	95.4299	172.387	239.779	354.706	431.871	178.485	228.194	111.523	78.6778	RPA1656	possible urease accessory protein;	protein_coding
RPA1657	67.5389	66.4676	17.4523	22.0408	71.0895	80.2978	33.0673	32.4291	10.1301	12.0873	RPA1657	putative diguanylate cyclase (GGDEF);	protein_coding
RPA1658	281.24	277.589	107.417	135.247	53.9692	54.6077	122.098	119.153	62.5141	62.5922	ptpS	putative 6-pyruvol tetrahydrobiopterin synthase;	protein_coding
RPA1659	2104.72	1869.11	733.671	778.354	879.809	1084.12	1106.74	1140.28	450.371	573.376	RPA1659	conserved unknown protein; observed by proteomics; Citation: Proteomics from VerBerkmoes et al. (2003) unpublished;	protein_coding
RPA1660	85.2107	51.8186	28.4486	30.3173	66.9771	70.6092	40.4665	37.6412	37.9031	19.3917	RPA1660	putative cation transporting P-type ATPase; observed by proteomics; Citation: Proteomics from VerBerkmoes et al. (2003) unpublished;	protein_coding
RPA1661	233.583	99.5597	1267.14	1538.94	450.06	400.042	436.976	320.896	574.666	124.295	RPA1661	DUF156;	protein_coding
RPA1662	102.138	96.4888	106.666	124.759	161.157	148.357	198.175	187.033	174.536	97.2575	RPA1662	hypothetical protein;	protein_coding
RPA1663	45.6414	42.697	109.411	115.642	292.674	295.081	293.393	267.377	164.019	156.674	hpaD	putative 3,4-dihydroxyphenylacetate 2,3-dioxygenase; observed by proteomics; Citation: Proteomics from VerBerkmoes et al. (2003) unpublished;	protein_coding
RPA1664	244.114	214.48	316.317	288.202	1435.5	1472.46	1834.21	1698.91	413.579	404.516	RPA1664	Glyoxalase/Bleomycin resistance protein/dioxygenase domain; observed by proteomics; Citation: Proteomics from VerBerkmoes et al. (2003) unpublished;	protein_coding
RPA1665	511.494	459.623	885.135	1142.42	652.177	552.064	1902.4	1534.03	1688.86	1707.6	RPA1665	hypothetical protein;	protein_coding
RPA1666	760.672	820.748	82.8275	85.2886	227.654	254.503	365.695	403.901	139.681	154.975	hemN1	putative coproporphyrinogen oxidase III; observed by proteomics; Citation: Proteomics from VerBerkmoes et al. (2003) unpublished;	protein_coding
RPA1667	679.696	695.576	81.896	87.7828	229.083	270.699	301.799	334.564	97.4186	128.024	bchJ	putative 4-vinyl protochlorophyllide reductase; observed by proteomics; Citation: Proteomics from VerBerkmoes et al. (2003) unpublished;	protein_coding
RPA1668	2186.23	2088.12	153.817	171.331	382.78	430.143	899.444	793.368	249.773	344.474	bchE	Mg-protoporphyrin IX monomethyl ester oxidative cyclase 66kD subunit; observed by proteomics; Citation: Proteomics from VerBerkmoes et al. (2003) unpublished;	protein_coding
RPA1669	1567.88	1449.76	83.3766	75.9443	420.74	423.479	537.091	622.608	247.16	320.74	RPA1669	unknown protein; observed by proteomics; Citation: Proteomics from VerBerkmoes et al. (2003) unpublished;	protein_coding
RPA1670	105.081	97.3872	253.346	241.81	184.509	224.181	198.313	251.431	129.403	136.894	RPA1670	Metallo-phosphoesterase;	protein_coding
RPA1671	53.6007	59.018	70.3037	71.5536	47.4977	70.0757	35.6045	39.0859	16.0822	20.4666	RPA1671	putative serine/threonine protein kinase;	protein_coding
RPA1672	652.798	658.12	42.8105	37.0438	331.426	355.332	265.27	326.168	180.513	303.928	RPA1672	conserved hypothetical protein;	protein_coding
RPA1673	186.849	189.458	31.8549	30.5975	64.9385	77.886	64.2027	72.2102	40.7283	61.9225	RPA1673	D-xylulose 5-phosphate/D-fructose 6-phosphate phosphoketolase; observed by proteomics; Citation: Proteomics from VerBerkmoes et al. (2003) unpublished;	protein_coding
RPA1674	35.6786	32.8443	23.4594	14.2336	170.947	172.644	65.6415	79.7391	6.09716	8.70767	cheY3	response regulator receiver, CheY3;	protein_coding
RPA1675	32.0876	27.3584	11.4081	11.336	24.1139	26.8037	22.4905	28.4444	12.6737	13.2328	RPA1675	methyl-accepting chemotaxis receptor/sensory transducer with PAS domain;	protein_coding
RPA1676	69.6898	63.4625	37.7972	41.3085	139.618	170.253	28.991	38.9548	11.4598	9.65639	cheA3	multidomain chemotaxis histidine kinase CheA3 (Hpt, CheA, CheW, & Resp. Reg. Rec. domains); observed by proteomics; Citation: Proteomics from VerBerkmoes et al. (2003) unpublished;	protein_coding
RPA1677	128.922	120.644	18.5791	32.1343	116.992	115.36	23.0688	28.2403	8.65337	5.98891	cheW3	chemotaxis signal transduction/oligomerization protein CheW3; observed by proteomics; Citation: Proteomics from VerBerkmoes et al. (2003) unpublished;	protein_coding
RPA1678	198.344	172.915	73.0246	99.1946	156.226	176.787	58.0326	57.5731	26.5331	32.3408	cheR3	chemotaxis methyltransferase, CheR3; observed by proteomics; Citation: Proteomics from VerBerkmoes et al. (2003) unpublished;	protein_coding
RPA1679	245.733	219.495	215.695	250.831	227.244	260.527	118.696	124.149	53.1746	54.4226	RPA1679	unknown protein;	protein_coding
RPA1680	63.0992	62.252	112.651	141.697	104.31	123.713	63.8556	56.9576	13.3058	14.2565	RPA1680	putative response regulator and cylclic diguanylate phosphodiesterase (EAL);	protein_coding
RPA1681	15.2158	15.2634	17.0207	22.9369	21.5932	21.8807	16.6705	20.5442	12.4343	15.9515	RPA1681	sensor histidine kinase with a response regulator receiver domain;	protein_coding
RPA1682	143.984	142.981	55.386	60.487	295.641	344.882	339.773	267.307	174.791	179.056	RPA1682	ptwo-component transcriptional regulator, LuxR family; observed by proteomics; Citation: Proteomics from VerBerkmoes et al. (2003) unpublished;	protein_coding
RPA1683	144.747	172.226	65.415	66.295	49.1991	56.8536	61.6822	71.9965	46.8083	52.5072	RPA1683	3-oxoacyl-acyl carrier protein reductase; observed by proteomics; Citation: Proteomics from VerBerkmoes et al. (2003) unpublished;	protein_coding
RPA1684	76.365	79.6429	88.8792	71.8335	241.441	304.879	165.821	223.662	74.6153	72.9484	RPA1684	putative 3-ketoacyl-acyl carrier protein reductase; observed by proteomics; Citation: Proteomics from VerBerkmoes et al. (2003) unpublished;	protein_coding
RPA1685	97.9722	99.4682	98.673	113.833	147.403	153.513	134.774	146.023	112.206	144.986	RPA1685	possible serine protease/outer membrane autotransporter;	protein_coding
RPA1686	11.0575	11.9612	61.993	71.5965	239.471	283.723	206.772	229.401	91.735	113.231	RPA1686	putative alcohol dehydrogenase; observed by proteomics; Citation: Proteomics from VerBerkmoes et al. (2003) unpublished;	protein_coding
RPA1687	43.537	49.6887	151.552	150.185	365.286	408.802	298.997	292.432	140.133	146.576	RPA1687	putative aldehyde dehydrogenase; observed by proteomics; Citation: Proteomics from VerBerkmoes et al. (2003) unpublished;	protein_coding
RPA1688	7.84104	6.69584	38.733	42.4238	63.812	58.2168	30.5486	42.4063	35.1814	37.8298	RPA1688	GCN5-related N-acetyltransferase;	protein_coding
RPA1689	27.4301	37.1078	75.7787	67.9551	88.9093	89.9916	80.0785	86.5158	77.6495	73.1111	RPA1689	conserved hypothetical protein;	protein_coding
RPA1690	462.499	466.98	179.913	252.572	1641.59	1316.46	893.372	818.559	1112.9	1359.67	RPA1690	conserved unknown protein; observed by proteomics; Citation: Proteomics from VerBerkmoes et al. (2003) unpublished;	protein_coding
RPA1691	3.44957	5.01468	17.2058	20.3093	9.45659	11.0169	7.73758	11.596	8.29826	9.57776	matE3	probable cation efflux pump (multidrug resistance protein);	protein_coding
RPA1692	19.1072	20.1812	184.649	188.466	115.639	112.555	99.8814	121.772	52.39	54.9519	RPA1692	putative transmembrane transport protein;	protein_coding
RPA1693	1037.38	1010.46	183.561	151.941	4039.4	2748.71	4209.46	2719.88	4174.44	4404.43	sodB	superoxide dismutase; observed by proteomics; Citation: Proteomics from VerBerkmoes et al. (2003) unpublished;	protein_coding
RPA1694	70.1244	68.8155	709.027	954.086	124.381	127.488	148.109	120.826	101.571	104.496	crcB	Camphor resistance CrcB protein;	protein_coding
RPA1695	29.6069	27.8531	75.7897	65.8274	81.5347	85.1636	77.4275	105.222	53.4114	56.4479	RPA1695	CUPIN domain:transcriptional regulator, AraC family;	protein_coding
RPA1696	31.7786	31.1124	64.5722	64.4015	39.0228	38.5937	47.7289	51.1442	38.0671	51.1877	RPA1696	conserved hypothetical protein;	protein_coding
RPA1697	90.268	98.65	66.2699	45.8239	212.376	276.749	104.705	142.871	49.0042	38.492	RPA1697	Competence-damaged protein;	protein_coding
RPA1698	5.59649	4.16123	27.2656	32.7834	24.0391	27.0629	13.8075	16.6188	12.7502	13.0202	RPA1698	DUF81;	protein_coding
RPA1699	7.5149	8.22126	21.1767	23.6822	138.081	164.074	119.858	120.303	101.121	76.8405	RPA1699	putative acyl-CoA dehydrogenase;	protein_coding
RPA1700	18.7314	24.2108	12.923	14.4857	31.4838	40.4076	20.4225	27.3083	14.9485	17.042	RPA1700	putative amidase;	protein_coding
RPA1701	29.325	33.3051	33.9542	49.8349	26.8688	28.5682	22.4452	23.6328	24.6265	31.6558	RPA1701	conserved hypothetical protein;	protein_coding
RPA1702	5.98912	8.9336	21.4751	23.5231	43.3593	37.8559	52.6723	53.4838	39.1592	38.3853	RPA1702	putative acyl-CoA ligase;	protein_coding
RPA1703	18.4089	24.3437	24.6448	21.0695	49.6052	48.1983	75.6182	69.4913	47.0606	37.4163	RPA1703	putative acetyl-CoA acyltransferase; observed by proteomics; Citation: Proteomics from VerBerkmoes et al. (2003) unpublished;	protein_coding
RPA1704	120.17	113.217	149.567	125.836	418.743	384.503	289.475	283.661	340.265	307.382	RPA1704	probable transcriptional regulator, TetR family;	protein_coding
RPA1705	279.949	269.95	89.3966	74.7329	279.679	271.581	448.942	482.942	347.662	352.474	RPA1705	possible 3-hydroxyacyl-CoA dehydrogenase type II; observed by proteomics; Citation: Proteomics from VerBerkmoes et al. (2003) unpublished;	protein_coding
RPA1706	26.1718	28.1919	35.9213	27.1939	97.3381	91.5964	101.44	124.501	71.0823	80.9605	RPA1706	putative enoyl-CoA hydratase;	protein_coding
RPA1707	16.589	19.1171	14.2172	14.1276	80.625	75.9814	112.282	140.368	52.2602	57.1053	fcs1	putative feruloyl-CoA synthetase; observed by proteomics; Citation: Proteomics from VerBerkmoes et al. (2003) unpublished;	protein_coding
RPA1708	24.8718	25.7882	15.8931	12.7864	49.9555	47.8773	44.5963	47.1391	24.0798	27.3057	RPA1708	putative acyl-CoA dehydrogenase; observed by proteomics; Citation: Proteomics from VerBerkmoes et al. (2003) unpublished;	protein_coding
RPA1709	25.29	22.4566	19.9391	16.8456	43.3387	43.6834	47.64	47.5203	29.5422	30.8858	RPA1709	putative acyl-CoA dehydrogenase; observed by proteomics; Citation: Proteomics from VerBerkmoes et al. (2003) unpublished;	protein_coding
RPA1710	27.2595	24.6681	23.3045	23.0318	33.8913	26.8039	42.206	45.6124	28.4473	26.6221	RPA1710	putative acyl-CoA dehydrogenase; observed by proteomics; Citation: Proteomics from VerBerkmoes et al. (2003) unpublished;	protein_coding
RPA1711	15.315	17.9717	19.6232	20.1902	44.6183	50.0579	30.3486	41.4874	22.7589	24.8295	pnbA	putative nitroreductase;	protein_coding
RPA1712	23.7348	36.4824	26.4446	25.8775	31.4397	37.6522	25.9225	28.7113	14.5613	13.6832	RPA1712	putative enoyl-CoA hydratase; observed by proteomics; Citation: Proteomics from VerBerkmoes et al. (2003) unpublished;	protein_coding
RPA1713	52.0846	43.5083	98.7707	83.5132	107.615	107.546	128.245	120.562	97.2026	103.702	RPA1713	possible cyclic nucleotide-binding domain;	protein_coding
RPA1714	42.8588	42.7352	41.2056	36.9787	43.7505	49.0039	45.9744	46.3117	36.6628	39.0447	RPA1714	hypothetical protein;	protein_coding
RPA1715	55.2545	61.592	110.129	96.9644	53.0846	43.2931	38.6326	39.6112	39.4805	49.2964	RPA1715	conserved hypothetical protein;	protein_coding
RPA1716	10.1269	8.95434	30.3516	44.5924	35.293	33.7719	30.8783	30.0278	24.5167	32.8158	RPA1716	putative diguanylate cyclase (GGDEF);	protein_coding
RPA1717	96.6439	95.1792	620.63	680.63	230.33	248.048	994.97	659.022	732.565	1096.7	RPA1717	hypothetical protein;	protein_coding
RPA1718	96.44	87.3069	35.1874	39.6155	209.168	256.636	96.8073	102.772	53.5999	44.1138	RPA1718	hypothetical protein;	protein_coding
RPA1719	26.038	30.0865	67.3913	73.5993	129.67	131.886	76.6569	73.8111	54.8371	45.5766	RPA1719	Protein of unknown function UPF0153;	protein_coding
RPA1720	7.1476	5.16452	16.0979	27.4382	9.6163	10.5883	13.6269	12.1321	17.7864	19.8698	RPA1720	conserved hypothetical protein;	protein_coding
RPA1721	14.7187	12.9055	54.8013	47.2031	55.9798	78.7935	38.3971	41.7864	53.566	46.4195	RPA1721	transcriptional regulator, LysR family;	protein_coding
RPA1722	7.03335	7.90586	14.1223	7.08761	36.0314	45.9779	16.764	22.5657	18.9039	15.2528	alkB	alkylated DNA repair protein;	protein_coding
RPA1723	4.39137	5.29159	15.1367	12.6112	60.9224	49.4074	53.7191	46.8436	42.5224	52.7922	paaK	phenylacetyl-CoA ligase; observed by proteomics; Citation: Proteomics from VerBerkmoes et al. (2003) unpublished;	protein_coding
RPA1724	12.8222	18.6985	129.308	138.182	337.424	384.64	137.82	213.684	145.78	127.447	paaI	putative phenylacetic acid degredation protein;	protein_coding
RPA1725	5.12909	7.03595	20.3435	19.8199	59.0311	76.6396	35.8339	48.181	25.8268	25.4932	RPA1725	putative aldehyde dehydrogenase; observed by proteomics; Citation: Proteomics from VerBerkmoes et al. (2003) unpublished;	protein_coding
RPA1726	76.1381	101.714	22.0748	25.9296	82.4675	101.364	37.1781	44.829	15.2398	16.1784	RPA1726	putative oxidoreductase; observed by proteomics; Citation: Proteomics from VerBerkmoes et al. (2003) unpublished;	protein_coding
RPA1727	6.69797	4.75327	26.4285	26.7042	68.5153	48.3572	44.0343	36.8737	52.8305	70.3647	RPA1727	hypothetical protein;	protein_coding
RPA1728	27.8645	26.863	26.7362	26.9297	38.7496	35.5914	29.2168	31.1598	25.6397	28.9796	RPA1728	conserved unknown protein; observed by proteomics; Citation: Proteomics from VerBerkmoes et al. (2003) unpublished;	protein_coding
RPA1729	11.8175	9.93656	79.6403	69.7157	267.092	353.214	553.64	845.029	718.564	1100.67	RPA1729	Fatty acid desaturase family;	protein_coding
RPA1730	4.10705	4.56673	8.4136	9.49141	16.5978	17.0997	124.109	236.919	177.842	337.319	RPA1730	possible hydrolase;	protein_coding
RPA1731	23.3893	21.2468	57.8601	53.5713	156.493	160.864	141.28	167.488	132.853	226.604	RPA1731	similar to eukaryotic molybdopterin oxidoreductase;	protein_coding
RPA1732	6.81973	7.66804	69.8814	67.6053	153.973	150.733	205.791	212.953	144.216	164.428	RPA1732	possible cytochrome P450; observed by proteomics; Citation: Proteomics from VerBerkmoes et al. (2003) unpublished;	protein_coding
RPA1733	37.4025	39.5884	25.6239	30.5541	523.979	605.335	629.395	783.626	325.234	351.448	fdxA	putative ferredoxin; observed by proteomics; Citation: Proteomics from VerBerkmoes et al. (2003) unpublished;	protein_coding
RPA1734	85.8586	94.1625	61.2123	61.1065	116.359	126.393	98.7804	121.958	49.2197	70.5834	RPA1734	putative amidotransferase, subunit A; observed by proteomics; Citation: Proteomics from VerBerkmoes et al. (2003) unpublished;	protein_coding
RPA1735	274.137	269.824	74.204	63.8896	204.214	261.993	108.034	148.912	51.8873	65.5	RPA1735	pseudogene of fused ABC transporter ATPase and permease domains;	protein_coding
RPA1736	494.952	470.338	35.6643	43.1125	142.133	149.242	129.433	171.297	22.0796	29.8665	bglA	putative beta-glucosidase; observed by proteomics; Citation: Proteomics from VerBerkmoes et al. (2003) unpublished;	protein_coding
RPA1737	43.0682	59.1947	41.2531	38.4647	60.8562	96.7267	49.8386	54.868	26.0684	27.1451	RPA1737	possible dehydrogenase; observed by proteomics; Citation: Proteomics from VerBerkmoes et al. (2003) unpublished;	protein_coding
RPA1738	1.73664	2.39736	12.3827	10.2075	12.497	14.2358	11.1659	17.7441	7.37226	11.0727	RPA1738	putative branched-chain amino acid transport system ATPase; observed by proteomics; Citation: Proteomics from VerBerkmoes et al. (2003) unpublished;	protein_coding
RPA1739	1.82195	2.41126	5.43297	6.73322	10.3974	13.9748	7.38388	14.3096	8.57903	16.168	RPA1739	putative branched-chain amino acid transport system permease protein;	protein_coding
RPA1740	1.79985	1.7068	19.458	17.8876	13.133	12.8727	12.1672	16.2916	10.3714	16.6168	RPA1740	possible branched-chain amino acid transport system permease protein;	protein_coding
RPA1741	15.3941	17.0848	104.168	84.1104	334.121	369.386	526.667	469.684	403.885	501.558	RPA1741	possible branched-chain amino acid transport system substrate-binding protein; observed by proteomics; Citation: Proteomics from VerBerkmoes et al. (2003) unpublished;	protein_coding
RPA1742	127.831	125.479	52.5086	47.5155	161.258	172.65	186.824	217.725	107.801	117.649	yeaU	putative tartrate dehydrogenase; observed by proteomics; Citation: Proteomics from VerBerkmoes et al. (2003) unpublished;	protein_coding
RPA1743	163.942	192.754	169.518	124.713	152.716	189.25	128.208	148.813	67.9254	70.1099	RPA1743	hypothetical protein;	protein_coding
RPA1744	61.7005	60.8278	15.2917	15.4104	27.1391	29.0869	22.63	26.6191	16.9501	19.1258	serA	possible phosphoglycerate dehydrogenase (serA), Nter fragment;	protein_coding
RPA1745	223.748	212.833	35.301	36.3478	21.0499	20.1451	32.6021	34.0361	23.6669	20.7161	RPA1745	N-carbamoyl-beta-alanine amidohydrolase; observed by proteomics; Citation: Proteomics from VerBerkmoes et al. (2003) unpublished;	protein_coding
RPA1746	125.566	108.286	150.004	163.307	74.6018	71.7182	92.8786	91.1789	106.697	93.679	RPA1746	transcriptional regulator, LysR family;	protein_coding
RPA1747	154.3	134.8	239.655	268.483	71.0922	60.3872	54.9464	87.9402	68.1392	93.9606	RPA1747	conserved hypothetical protein; observed by proteomics; Citation: Proteomics from VerBerkmoes et al. (2003) unpublished;	protein_coding
RPA1748	278.306	246.244	17.4779	18.6842	71.2783	74.2462	116.736	106.978	67.4622	75.6764	RPA1748	putative branched-chain amino acid transport system substrate-binding protein; observed by proteomics; Citation: Proteomics from VerBerkmoes et al. (2003) unpublished;	protein_coding
RPA1749	41.0587	40.889	22.143	21.6509	15.8606	13.6047	11.0299	11.0326	15.3092	18.583	RPA1749	putative branched-chain amino acid transport system permease protein;	protein_coding
RPA1750	32.5808	31.4579	11.3675	7.56252	8.57443	6.37178	6.01562	4.61499	9.46154	11.3094	RPA1750	putative branched-chain amino acid transport system permease protein;	protein_coding
RPA1751	46.4256	44.7768	12.8432	13.2973	18.0275	17.2293	12.4131	8.98304	8.96657	12.6608	RPA1751	putative branched-chain amino acid transport system ATP-binding protein; observed by proteomics; Citation: Proteomics from VerBerkmoes et al. (2003) unpublished;	protein_coding
RPA1752	39.1398	36.574	79.9575	103.694	51.3589	47.6933	48.7831	54.1583	36.6434	29.8708	RPA1752	branched-chain amino acid transport system ATP-binding protein; observed by proteomics; Citation: Proteomics from VerBerkmoes et al. (2003) unpublished;	protein_coding
RPA1753	12.3814	9.35959	20.0193	15.5991	22.555	20.2044	26.9642	30.5537	15.5901	15.2636	RPA1753	conserved hypothetical protein;	protein_coding
RPA1754	10.5745	11.6527	22.283	28.231	30.0962	29.4296	34.4991	34.6316	41.222	49.3709	ragC	putative cation efflux system protein;	protein_coding
RPA1755	16.0578	19.2718	11.417	13.1028	53.1054	65.648	29.7947	35.4702	36.6557	37.3317	ragD	possible cation/heavy metal efflux pump, HlyD family secretion protein;	protein_coding
RPA1756	19.3967	24.0238	15.0954	11.3879	77.9063	92.2336	29.1567	43.8523	16.6178	16.6611	RPA1756	possible acetyl-CoA acetyltransferase;	protein_coding
RPA1757	19.6581	21.7581	12.0664	8.38969	101.105	121.349	82.0527	91.7012	34.5256	30.3269	RPA1757	possible oxoacyl carrier protein reductase; observed by proteomics; Citation: Proteomics from VerBerkmoes et al. (2003) unpublished;	protein_coding
RPA1758	58.1473	67.526	18.8707	14.5055	173.588	195.439	194.382	211.654	84.411	82.7293	RPA1758	putative enoyl-CoA hydratase paaG; observed by proteomics; Citation: Proteomics from VerBerkmoes et al. (2003) unpublished;	protein_coding
RPA1759	18.6661	18.5032	7.35738	10.3002	28.267	32.926	38.383	49.0986	18.5512	19.7871	RPA1759	Tyrosine protein kinase:Aminoglycoside phosphotransferase;	protein_coding
RPA1760	16.604	18.9583	4.81866	3.91089	7.60274	7.16532	17.939	21.0282	7.89381	12.2431	RPA1760	conserved unknown protein; observed by proteomics; Citation: Proteomics from VerBerkmoes et al. (2003) unpublished;	protein_coding
RPA1761	20.3095	20.5058	9.63489	6.88972	36.4275	45.7515	51.2218	58.0821	22.8864	19.9098	RPA1761	putative enoyl-CoA hydratase; observed by proteomics; Citation: Proteomics from VerBerkmoes et al. (2003) unpublished;	protein_coding
RPA1762	24.1514	24.63	19.9341	21.7967	165.946	181.904	149.925	153.624	89.5553	84.1203	RPA1762	putative acyl-CoA dehydrogenase;	protein_coding
RPA1763	12.4449	13.5293	122.897	132.718	519.977	487.537	463.154	513.356	211.512	205.773	RPA1763	putative long-chain-fatty-acid CoA ligase; observed by proteomics; Citation: Proteomics from VerBerkmoes et al. (2003) unpublished;	protein_coding
RPA1764	51.9572	50.8599	20.946	16.2555	122.522	134.447	159.15	155.381	138.064	116.317	RPA1764	putative 2, 4-dienoyl-CoA reductase (NADPH); observed by proteomics; Citation: Proteomics from VerBerkmoes et al. (2003) unpublished;	protein_coding
RPA1765	43.0474	39.0067	25.3237	25.3669	52.2175	57.3756	103.245	113.173	117.413	120.397	RPA1765	putative enoyl-CoA hydratase; observed by proteomics; Citation: Proteomics from VerBerkmoes et al. (2003) unpublished;	protein_coding
RPA1766	18.8515	19.3105	7.7784	8.94818	30.0238	29.9953	41.5014	45.9768	27.6976	31.5277	RPA1766	putative long-chain-fatty-acid-CoA ligase;	protein_coding
RPA1767	3.06192	3.34201	28.499	27.2647	35.9807	35.705	22.6794	28.0517	18.2435	20.0886	RPA1767	sensor histidine kinase with a PAC motif and a response regulator receiver domain;	protein_coding
RPA1768	9.37739	8.97176	60.0219	40.784	29.1282	38.8648	29.1029	31.4298	15.1221	19.0955	RPA1768	hypothetical protein;	protein_coding
RPA1769	8.8475	11.604	75.7516	61.4147	60.7449	72.7329	38.7289	43.0953	48.0573	44.9761	RPA1769	transcriptional regulator, LysR family;	protein_coding
RPA1770	7.38321	6.98982	28.9673	39.8775	19.4137	24.141	15.9429	16.4675	11.977	18.3378	RPA1770	conserved hypothetical membrane protein;	protein_coding
RPA1771	73.6571	82.8629	173.04	156.318	340.71	304.64	272.5	214.379	181.07	174.069	RPA1771	hypothetical protein;	protein_coding
RPA1772	81.2481	75.3618	133.856	133.377	68.526	80.5826	43.6322	49.0288	46.2082	47.3406	ppc	putative phosphoenolpyruvate carboxylase;	protein_coding
RPA1773	12.4594	11.9773	47.0099	45.7483	25.0346	15.7923	17.2193	15.2184	6.71055	11.0286	RPA1773	putative DMT superfamily multidrug-efflux transporter;	protein_coding
RPA1774	25.3131	28.105	11.1142	8.09799	19.1943	22.4212	11.9057	16.7893	14.9064	14.6346	RPA1774	OmpA/MotB domain, possible porin; observed by proteomics; Citation: Proteomics from VerBerkmoes et al. (2003) unpublished;	protein_coding
RPA1775	44.6138	54.7239	27.4682	27.497	34.1247	29.3344	78.4508	99.2969	29.1773	20.6433	RPA1775	putative dehydrogenase; observed by proteomics; Citation: Proteomics from VerBerkmoes et al. (2003) unpublished;	protein_coding
RPA1776	52.6004	45.918	26.7686	19.5737	115.398	126.134	71.4325	108.519	35.9142	31.1454	RPA1776	possible lipid transfer protein;	protein_coding
RPA1777	49.6549	48.2854	15.7117	20.3816	48.4885	36.5219	77.8222	73.781	22.3279	19.7324	RPA1777	DUF35; observed by proteomics; Citation: Proteomics from VerBerkmoes et al. (2003) unpublished;	protein_coding
RPA1778	31.4016	35.3811	76.3867	59.5199	45.7156	67.8874	43.8376	58.3326	22.3639	12.9866	RPA1778	putative Glu-tRNA amidotransferase; observed by proteomics; Citation: Proteomics from VerBerkmoes et al. (2003) unpublished;	protein_coding
RPA1779	33.0848	45.1375	29.015	25.8276	75.6814	113.872	47.8944	59.4447	30.074	25.7853	RPA1779	conserved hypothetical protein;	protein_coding
RPA1780	22.854	22.223	20.1698	21.1655	57.9165	61.7407	49.9342	45.5107	47.8619	48.7255	RPA1780	Phenylacetic acid degradation-related protein;	protein_coding
RPA1781	11.3098	9.90829	17.156	17.0748	25.8573	22.2111	24.4498	31.96	16.621	16.6102	phbH	4-hydroxybenzoate hydroxylase (4-hydroxybenzoate-3-monooxygenase);	protein_coding
RPA1782	17.0958	17.308	119.423	118.454	197.735	176.432	210.309	247.25	144.392	113.162	RPA1782	TrapT family, dctP subunit, C4-dicarboxylate periplasmic binding protein; observed by proteomics; Citation: Proteomics from VerBerkmoes et al. (2003) unpublished;	protein_coding
RPA1783	6.64264	5.35785	15.1336	15.6813	12.847	10.6196	16.4687	20.1405	9.00148	9.96204	RPA1783	possible TrapT family, dctQ subunit, C4-dicarboxylate transport;	protein_coding
RPA1784	1	1.75382	4.75349	4.30933	9.3588	12.1121	8.56924	12.4277	5.51331	7.38321	RPA1784	TrapT family, dctM subunit, C4-dicarboxylate transport;	protein_coding
RPA1785	2.5625	2.9928	11.3352	16.372	5.6633	5.40115	9.90092	11.2104	7.24601	6.91221	RPA1785	conserved hypothetical protein;	protein_coding
RPA1786	5.19608	3.74724	10.3549	18.8734	48.1353	56.2513	25.9743	30.8442	15.7841	12.9987	RPA1786	putative 3-hydroxybutyryl-CoA dehydratase;	protein_coding
RPA1787	4.94228	5.87866	32.5511	31.1046	60.2278	69.3763	31.5573	47.3653	24.8399	24.9726	fcs2	putative feruloyl-CoA synthetase;	protein_coding
RPA1788	48.3186	44.9074	416.501	330.982	296.89	271.103	270.45	321.11	229.877	237.815	RPA1788	possible 4-hydroxybenzoyl-CoA thioesterase;	protein_coding
RPA1789	49.4389	57.4297	115.928	93.8167	1693.07	1859.09	1966.15	2378.17	619.072	461.409	RPA1789	putative branched-chain amino acid transport system substrate-binding protein; observed by proteomics; Citation: Proteomics from VerBerkmoes et al. (2003) unpublished;	protein_coding
RPA1790	43.1431	46.8825	77.5982	74.7206	35.6334	45.3932	35.8975	37.568	35.4041	35.8123	RPA1790	putative diguanylate cyclase (GGDEF);	protein_coding
RPA1791	20.7402	23.8264	9.71447	9.36119	89.7038	89.4652	32.1964	42.4145	14.8455	14.0587	RPA1791	branched-chain amino acid transport system ATP-binding protein; observed by proteomics; Citation: Proteomics from VerBerkmoes et al. (2003) unpublished;	protein_coding
RPA1792	17.7222	22.7417	25.7927	24.7812	104.355	114.587	43.3748	63.1568	20.8612	25.4515	RPA1792	putative branched-chain amino acid transport system ATP-binding protein; observed by proteomics; Citation: Proteomics from VerBerkmoes et al. (2003) unpublished;	protein_coding
RPA1793	15.5155	14.7489	36.3736	36.82	89.2055	81.7253	53.1165	68.4672	23.7689	27.3371	RPA1793	branched-chain amino acid transport system permease protein;	protein_coding
RPA1794	23.532	27.8325	36.2372	27.3204	59.3277	51.0125	36.6662	54.1886	33.4003	32.1243	RPA1794	transcriptional regulator, MarR family;	protein_coding
RPA1795	96.3517	97.586	41.3907	36.3234	52.5024	51.4062	44.6839	47.6291	24.9543	27.7237	RPA1795	possible potassium-efflux system protein;	protein_coding
RPA1796	16.4702	17.5606	30.1756	32.9014	62.5626	69.2719	43.8473	53.1174	30.1253	30.1689	RPA1796	putative Adenylate/Guanylate cyclase; observed by proteomics; Citation: Proteomics from VerBerkmoes et al. (2003) unpublished;	protein_coding
RPA1797	8.2985	13.2245	6.96258	5.73655	49.6742	80.7755	30.4581	35.3955	18.0431	18.1211	RPA1797	conserved hypothetical protein;	protein_coding
RPA1798	432.782	394.074	64.2977	60.6073	188.519	171.91	167.186	167.56	142.45	160.556	RPA1798	putative periplasmic binding protein for ABC transporter for branched chain amino acids; observed by proteomics; Citation: Proteomics from VerBerkmoes et al. (2003) unpublished;	protein_coding
RPA1799	6.89816	8.04839	43.0181	35.5007	329.16	226.591	167.8	144.746	148.862	123.423	ung	Uracil-DNA glycosylase:Phage SPO1 DNA polymerase-related protein;	protein_coding
RPA1800	8.79652	12.2523	171.338	122.589	187.686	139.99	156.603	139.779	120.433	110.259	RPA1800	Elongator protein 3/MiaB/NifB;	protein_coding
RPA1801	11.6207	21.5172	247.75	182.638	290.88	331.983	361.141	404.016	137.987	171.348	RPA1801	conserved hypothetical protein;	protein_coding
RPA1802	9.01284	12.3884	69.3684	52.3475	116.561	117.656	179.397	195.085	98.2959	119.339	RPA1802	conserved hypothetical protein;	protein_coding
RPA1803	9.02458	11.1274	22.3375	17.9539	22.776	21.984	29.5103	32.5545	19.6107	24.1194	dnaE2	putative DNA polymerase III alpha chain;	protein_coding
RPA1804	11.2168	13.0579	118.495	128.582	85.8286	77.4691	49.6743	63.0223	50.8134	45.3804	RPA1804	conserved hypothetical protein;	protein_coding
RPA1805	16.9273	20.8425	12.8195	11.5249	44.8428	49.8338	27.2646	34.2572	41.6915	30.7814	RPA1805	transcriptional regulator, LysR family;	protein_coding
RPA1806	15.6168	17.9457	17.0552	19.1764	54.3404	67.3125	42.2938	52.0456	29.5639	28.8819	RPA1806	L-carnitine dehydratase/bile acid-inducible protein F;	protein_coding
RPA1807	214.434	209.105	386.469	438.662	434.706	463.768	477.666	499.395	283.191	363.477	RPA1807	possible heavy metal efflux pump, HlyD family secretion protein;	protein_coding
RPA1808	58.4119	59.9412	72.2077	69.3577	43.3315	40.2205	27.3273	35.1266	24.1108	31.2589	czcA1	putative RND divalent metal cation efflux transporter CzcA;	protein_coding
RPA1809	191.292	283.718	1492.86	1547.22	297.563	389.047	174.753	284.534	104.546	109.114	RPA1809	hypothetical protein;	protein_coding
RPA1810	291.256	347.38	156.524	158.391	273.302	332.706	151.193	202.116	141.859	168.664	RPA1810	putative outer membrane protein; observed by proteomics; Citation: Proteomics from VerBerkmoes et al. (2003) unpublished;	protein_coding
RPA1811	325.146	335.376	85.5823	70.6331	169.565	181.001	245.173	306.731	130.606	156.927	RPA1811	enoyl CoA hydratase; observed by proteomics; Citation: Proteomics from VerBerkmoes et al. (2003) unpublished;	protein_coding
RPA1812	58.4046	79.3434	54.711	53.4982	539.369	644.915	356.49	461.952	388.123	549.92	RPA1812	conserved hypothetical protein;	protein_coding
RPA1813	43.0243	44.4642	127.396	107.567	561.617	356.436	661.296	901.745	592.778	1636.56	RPA1813	RNA polymerase ECF-type sigma factor;	protein_coding
RPA1814	6.75776	9.32954	20.4183	15.1402	30.1194	30.8941	38.6457	50.3471	30.8655	71.2355	RPA1814	conserved hypothetical protein;	protein_coding
RPA1815	23.5173	24.3195	271.956	217.063	98.9769	131.617	104.852	96.1599	112.077	96.6799	RPA1815	hypothetical protein;	protein_coding
RPA1816	6.50232	5.37877	21.4518	23.132	24.3234	22.9271	31.3602	36.1308	49.2032	49.6743	RPA1816	putative outer membrane receptor for iron transport;	protein_coding
RPA1817	96.9623	104.012	70.2975	57.8061	43.4323	65.0827	37.7453	48.5151	27.8927	29.9563	RPA1817	conserved hypothetical protein;	protein_coding
RPA1818	88.5812	87.5544	92.7244	80.7824	58.1488	65.0566	35.8156	37.7557	20.6923	27.9169	RPA1818	putative diguanylate cyclase (GGDEF);	protein_coding
RPA1819	208.508	197.238	278.834	320.324	477.117	341.693	1470.78	1003.17	2639.13	3905.32	RPA1819	RNA polymerase ECF-type sigma factor, possible FecI; observed by proteomics; Citation: Proteomics from VerBerkmoes et al. (2003) unpublished;	protein_coding
RPA1820	44.0899	57.3544	128.049	112.074	61.9058	94.7104	118.123	100.762	210.303	275.332	RPA1820	hypothetical protein;	protein_coding
RPA1821	217.027	223.379	136.31	156.503	265.67	268.1	117.741	150.92	83.8958	100.495	RPA1821	conserved hypothetical protein;	protein_coding
RPA1822	181.261	163.96	40.2395	36.5045	35.8517	34.469	18.5919	23.6395	18.3493	24.7495	RPA1822	methyl-accepting chemotaxis receptor/sensory transducer; observed by proteomics; Citation: Proteomics from VerBerkmoes et al. (2003) unpublished;	protein_coding
RPA1823	33.0873	34.9339	186.788	189.451	80.2057	98.2626	53.3029	68.1129	37.7049	44.9945	RPA1823	TonB dependent receptor;	protein_coding
RPA1824	191.754	213.684	102.548	92.6996	165.235	173.086	232.518	195.634	66.2158	70.4763	RPA1824	unknown protein; observed by proteomics; Citation: Proteomics from VerBerkmoes et al. (2003) unpublished;	protein_coding
RPA1825	125.637	121.314	112.369	100.87	238.389	221.473	140.777	167.602	90.313	101.515	RPA1825	conserved hypothetical protein;	protein_coding
RPA1826	29.9493	31.6253	27.2239	34.2071	17.5075	19.8647	14.9559	18.2904	7.1688	9.66754	RPA1826	conserved hypothetical protein;	protein_coding
RPA1827	36.3115	38.0074	87.0516	110.082	46.0896	35.2223	33.1277	32.0539	44.3353	57.4615	RPA1827	hypothetical protein;	protein_coding
RPA1828	71.2504	94.1667	66.0779	74.3697	156.712	168.604	70.9968	82.1463	55.1554	37.6557	RPA1828	Pyrrolidone-carboxylate/pyroglutamyl peptidase I (C15); observed by proteomics; Citation: Proteomics from VerBerkmoes et al. (2003) unpublished;	protein_coding
RPA1829	75.8777	94.5572	16.5359	15.5245	103.43	108.146	60.7592	70.4132	35.6798	31.2283	argK	LAO/AO transport system kinase; observed by proteomics; Citation: Proteomics from VerBerkmoes et al. (2003) unpublished;	protein_coding
RPA1830	227.174	215.451	11.3634	9.89217	11.0205	10.2365	8.87853	18.9834	8.80113	12.712	RPA1830	hypothetical protein;	protein_coding
RPA1831	289.242	285.126	17.4291	12.0823	6.73012	8.72925	18.9176	11.3627	8.09407	13.0783	RPA1831	conserved hypothetical protein;	protein_coding
RPA1832	125.28	116.39	88.7685	107.677	78.5797	78.15	71.6886	73.5782	49.3323	59.851	RPA1832	unknown protein; observed by proteomics; Citation: Proteomics from VerBerkmoes et al. (2003) unpublished;	protein_coding
RPA1833	29.6057	27.3029	67.0448	101.834	14.0059	16.583	15.4176	22.2071	17.4523	31.6783	RPA1833	PilT protein, N-terminal;	protein_coding
RPA1834	207.387	192.459	1052.08	744.354	253.254	331.081	229.21	274.764	241.372	257.401	RPA1834	hypothetical protein;	protein_coding
RPA1835	372.188	362.172	284.23	344.459	409.615	441.429	254.086	233.093	220.208	209.807	mutB	methylmalonyl-CoA mutase, subunit alpha, N-terminus; observed by proteomics; Citation: Proteomics from VerBerkmoes et al. (2003) unpublished;	protein_coding
RPA1836	243.627	229.818	43.6219	59.0975	194.056	174.711	125.405	128.236	104.747	109.667	RPA1836	DUF636;	protein_coding
RPA1837	175.909	207.402	47.4376	49.482	263.887	307.595	190.638	208.952	129.536	105.054	RPA1837	possible methylmalonyl-CoA small subunit; observed by proteomics; Citation: Proteomics from VerBerkmoes et al. (2003) unpublished;	protein_coding
RPA1838	63.8221	66.9256	22.5855	22.3488	25.7206	23.7304	14.5998	26.786	11.3378	9.85851	folK	putative 2-amino-4-hydroxy-6-hydroxymethyldihydropteridine pyrophosphokinase; observed by proteomics; Citation: Proteomics from VerBerkmoes et al. (2003) unpublished;	protein_coding
RPA1839	54.9608	58.5354	10.5587	10.847	22.7233	17.6442	12.2278	15.9243	4.46343	8.32912	folB	putative dihydroneopterin aldolase; observed by proteomics; Citation: Proteomics from VerBerkmoes et al. (2003) unpublished;	protein_coding
RPA1840	63.8574	71.8646	47.1597	51.5099	90.9533	101.019	40.1935	58.8219	23.5404	24.8481	folP	dihydropteroate synthase; observed by proteomics; Citation: Proteomics from VerBerkmoes et al. (2003) unpublished;	protein_coding
RPA1841	311.71	328.35	227.619	262.831	29.5479	24.1604	31.6562	44.2015	19.7963	29.2776	RPA1841	conserved unknown protein;	protein_coding
RPA1842	506.459	458.804	2199.85	2285.47	501.917	546.196	173.362	272.847	105.512	122.133	RPA1842	conserved unknown protein; observed by proteomics; Citation: Proteomics from VerBerkmoes et al. (2003) unpublished;	protein_coding
RPA1843	144.795	156.651	209.831	243.102	329.055	393.901	142.52	198.831	92.8293	99.5988	RPA1843	conserved unknown protein; observed by proteomics; Citation: Proteomics from VerBerkmoes et al. (2003) unpublished;	protein_coding
RPA1844	148.942	145.173	90.7911	85.1957	98.5226	95.6646	113.975	124.771	86.4663	81.1169	RPA1844	putative peptidase; observed by proteomics; Citation: Proteomics from VerBerkmoes et al. (2003) unpublished;	protein_coding
RPA1845	245.178	223.304	36.8423	33.1045	86.3569	79.8723	24.751	46.4126	44.2687	24.277	RPA1845	putative tonB-dependent receptor protein; observed by proteomics; Citation: Proteomics from VerBerkmoes et al. (2003) unpublished;	protein_coding
RPA1846	268.472	232.017	15.1803	14.7931	45.3385	41.9952	23.5982	30.0699	22.1395	19.3565	RPA1846	unknown protein; observed by proteomics; Citation: Proteomics from VerBerkmoes et al. (2003) unpublished;	protein_coding
RPA1847	49.9715	55.1541	10.2616	15.3918	13.4872	8.09948	4.36176	5.16017	2.42888	1.64862	RPA1847	conserved hypothetical protein;	protein_coding
RPA1848	93.0651	86.3444	36.1031	57.383	12.8768	9.52221	7.64632	10.2594	6.19011	5.34134	RPA1848	Uncharacterized iron-regulated membrane protein DUF337;	protein_coding
RPA1849	21.8428	25.4821	1	1.5721	2.18953	2.5106	1.64926	2.23711	2.25687	1	RPA1849	conserved hypothetical protein;	protein_coding
RPA1850	8.43728	8.49132	2.8264	3.06325	7.01604	7.13358	4.23694	6.04097	2.08615	3.48139	RPA1850	methyl-accepting chemotaxis receptor/sensory transducer;	protein_coding
RPA1851	85.9299	70.5426	265.338	283.849	260.337	242.824	355.088	222.013	233.972	180.649	RPA1851	putative aldolase; observed by proteomics; Citation: Proteomics from VerBerkmoes et al. (2003) unpublished;	protein_coding
RPA1852	494.604	479.342	97.1374	103.915	32.1193	24.2657	58.5119	73.6321	78.8306	91.9641	mucR	putative transcriptional regulator MucR; observed by proteomics; Citation: Proteomics from VerBerkmoes et al. (2003) unpublished;	protein_coding
RPA1853	105.134	119.153	100.079	89.2404	65.1084	85.7027	52.4247	59.6766	45.5394	46.1942	RPA1853	putative short-chain dehydrogenase; observed by proteomics; Citation: Proteomics from VerBerkmoes et al. (2003) unpublished;	protein_coding
RPA1854	33.5934	34.5585	86.1417	73.0381	46.5994	44.4549	44.7129	40.7941	53.8238	60.2891	RPA1854	possible transcriptional regulator, TetR family;	protein_coding
RPA1855	31.8969	41.4154	163.118	207.671	35.168	42.5926	133.721	189.731	239.23	332.615	RPA1855	conserved hypothetical protein;	protein_coding
RPA1856	216.688	202.63	8846.4	6620.65	251.614	239.4	264.643	300.693	379.689	319.36	RPA1856	Protein of unknown function UPF0050; observed by proteomics; Citation: Proteomics from VerBerkmoes et al. (2003) unpublished;	protein_coding
RPA1857	84.0767	77.5551	39.4358	69.1641	197.661	206.827	114.389	102.851	13.2109	24.341	RPA1857	conserved hypothetical protein;	protein_coding
RPA1858	148.035	139.937	33.1693	30.188	42.9948	42.2739	26.6878	27.6353	9.98559	14.243	RPA1858	sensor histidine kinase with a PAS domain;	protein_coding
RPA1859	117.514	143.228	12.1434	14.345	22.6987	26.8038	16.7614	22.1568	8.10747	11.1774	RPA1859	conserved hypothetical protein;	protein_coding
RPA1860	85.2398	79.7807	30.0669	58.107	146.135	140.647	90.0254	109.41	42.3712	43.9131	RPA1860	conserved unknown protein; observed by proteomics; Citation: Proteomics from VerBerkmoes et al. (2003) unpublished;	protein_coding
RPA1861	120.26	122.444	29.0904	28.3493	47.9891	62.6346	26.5878	30.3146	10.6931	11.0924	RPA1861	hypothetical protein;	protein_coding
RPA1862	212.414	205.15	45.6652	48.2537	95.1576	102.999	60.3415	45.1709	21.0282	15.9745	RPA1862	possible polysaccharide deacetylase; observed by proteomics; Citation: Proteomics from VerBerkmoes et al. (2003) unpublished;	protein_coding
RPA1863	42.0923	45.2548	106.299	120.762	316.668	223.474	249.43	210.755	192.624	211.713	RPA1863	conserved hypothetical protein;	protein_coding
RPA1864	70.2537	70.6301	28.7077	26.7038	15.9374	18.511	7.90077	10.4752	9.34669	10.2085	RPA1864	hypothetical protein;	protein_coding
RPA1865	109.797	108.489	386.039	344.381	74.4318	71.384	43.7363	39.3307	36.7054	37.1795	RPA1865	conserved hypothetical protein;	protein_coding
RPA1866	47.909	77.2995	62.6374	63.5309	66.7275	89.3624	31.2168	44.4961	37.5818	28.1822	RPA1866	conserved hypothetical protein;	protein_coding
RPA1867	168.726	192.208	102.656	99.419	211.865	237.296	133.987	154.279	139.212	155.609	RPA1867	putative penicillin-binding protein;	protein_coding
RPA1868	42.4274	49.0851	16.9409	19.897	15.4567	14.3899	13.8055	25.1925	11.5295	14.3917	RPA1868	conserved hypothetical protein;	protein_coding
RPA1869	19.4566	18.1461	10.1455	5.90071	6.3009	6.65991	3.99001	6.55483	3.49047	4.04821	RPA1869	DUF81;	protein_coding
RPA1870	40.0273	37.1768	40.5991	35.2888	91.8387	85.8282	60.1351	74.2289	26.9226	25.2836	RPA1870	possible transcriptional regulator, MarR/EmrR family;	protein_coding
RPA1871	2.68425	2.80353	21.3534	19.1685	28.3456	24.0314	24.3003	41.8065	17.6175	15.4595	RPA1871	putative cytochrome P450;	protein_coding
RPA1872	2.52693	1.65994	16.9262	12.3337	29.5436	18.468	27.5996	32.7377	13.8781	18.6137	thcC	Rhodocoxin; observed by proteomics; Citation: Proteomics from VerBerkmoes et al. (2003) unpublished;	protein_coding
RPA1873	7.13382	6.87467	7.47448	7.28951	10.7615	8.86808	20.1107	25.4882	9.19618	9.81471	RPA1873	possible urea/short-chain binding protein of ABC transporter; observed by proteomics; Citation: Proteomics from VerBerkmoes et al. (2003) unpublished;	protein_coding
RPA1874	131.905	135.515	3.57001	2.3264	1.86493	4.24549	5.04035	5.15101	2.85325	2.14133	RPA1874	hypothetical protein;	protein_coding
RPA1875	146.073	145.829	6.41006	4.27676	4.07635	3.7128	4.87036	5.46386	3.48575	3.18545	RPA1875	possible uncharacterized iron-regulated membrane protein;	protein_coding
RPA1876	209.584	201.385	12.1074	10.3198	12.6371	12.5485	11.5681	13.7408	8.43156	8.82549	RPA1876	putative TonB-dependent iron siderophore receptor; observed by proteomics; Citation: Proteomics from VerBerkmoes et al. (2003) unpublished;	protein_coding
RPA1877	83.5041	80.4648	135.142	170.269	91.036	80.8836	82.3658	92.7815	77.136	96.2464	RPA1877	conserved hypothetical protein;	protein_coding
RPA1878	25.0311	21.6822	87.7658	142.732	31.0262	34.9669	30.5238	39.4329	28.5801	29.1382	RPA1878	putative 6-aminohexanoate-dimer hydrolase;	protein_coding
RPA1879	56.7712	49.4064	970.886	1045.88	94.6552	97.3559	111.468	120.289	68.7271	73.9525	RPA1879	Choloylglycine hydrolase; observed by proteomics; Citation: Proteomics from VerBerkmoes et al. (2003) unpublished;	protein_coding
RPA1880	29.858	32.3895	54.3042	64.3163	40.1049	39.2611	28.8342	36.8109	27.4298	24.6032	RPA1880	putative membrane transport protein-major facilitator superfamily;	protein_coding
RPA1881	81.278	78.9321	73.4097	80.5345	189.781	249.982	104.587	128.566	115.222	134.438	RPA1881	hypothetical protein;	protein_coding
RPA1882	121.448	112.31	76.2912	61.2309	72.1383	94.5922	49.2508	54.1232	19.0484	17.4721	RPA1882	Flp/Fap pilin component;	protein_coding
RPA1883	26.905	25.4911	25.498	29.1991	19.5849	17.5693	13.9638	13.2224	10.8108	12.9929	RPA1883	hypothetical protein;	protein_coding
RPA1884	25.341	25.396	106.904	96.2511	92.1888	66.8295	257.152	328.209	675.685	1030.45	RPA1884	methyl-accepting chemotaxis receptor/sensory transducer; observed by proteomics; Citation: Proteomics from VerBerkmoes et al. (2003) unpublished;	protein_coding
RPA1885	2.97542	4.05033	5.8124	6.99584	21.3249	13.2808	100.177	119.979	261.454	318.324	RPA1885	putative portal protein, R. capsulatus GTA orfg3 homologue;	protein_coding
RPA1886	2.40652	1.4637	2.9943	1	15.0674	11.0111	64.285	85.4842	174.359	216.629	RPA1886	hypothetical protein;	protein_coding
RPA1887	1.61497	2.52168	1.65586	1.94152	13.4366	11.6208	37.8396	50.4252	118.434	106.066	RPA1887	possible phage protease, R. capsulatus GTA orfg4 homologue;	protein_coding
RPA1888	6.10887	8.36405	13.6387	14.5705	27.276	33.0693	37.0917	53.2143	113.225	100.602	RPA1888	putative major capsid protein, R. capsulatus GTA orfg5 homologue; observed by proteomics; Citation: Proteomics from VerBerkmoes et al. (2003) unpublished;	protein_coding
RPA1889	30.9634	28.0265	67.6313	73.7247	86.9107	80.2393	125.771	132.456	198.736	215.636	RPA1889	hypothetical protein;	protein_coding
RPA1890	88.512	80.0121	118.247	120.37	15.73	11.5929	31.3139	36.3539	87.2407	106.683	RPA1890	hypothetical protein;	protein_coding
RPA1891	2.77294	4.1055	15.1472	15.2856	15.014	23.4377	24.8246	30.292	51.8084	43.8867	RPA1891	conserved hypothetical protein;	protein_coding
RPA1892	2.96472	3.14345	9.64043	8.57427	18.3929	23.1366	31.8853	36.3371	62.9714	64.0736	RPA1892	probable large terminase, Rhodobacter capsulatus GTA orfg2 homologue;	protein_coding
RPA1893	2.59543	5.68775	1.338	2.98112	127.629	220.669	59.9722	58.6738	93.6597	57.6077	RPA1893	hypothetical protein;	protein_coding
RPA1894	40.3191	32.3759	39.3203	46.2994	138.083	100.036	150	133.141	434.592	452.436	RPA1894	hypothetical protein;	protein_coding
RPA1895	6.66362	11.7445	26.9938	15.9707	69.9594	141.643	54.049	66.2547	93.461	74.6924	RPA1895	possible peptidase;	protein_coding
RPA1896	1	1	16.3714	5.34576	6.89251	20.1261	11.8286	15.6256	34.7163	33.1036	GTA orfg6	homologue of Rhodobacter capsulatus gene transfer agent (GTA) orfg6 (21% idenity);	protein_coding
RPA1897	1	1	7.53044	1.35654	4.7768	6.01524	5.86574	5.75407	16.6104	5.91761	GTA orfg7	homologue of Rhodobacter capsulatus gene transfer agent (GTA) orfg7;	protein_coding
RPA1898	1	1	1.55437	3.435	5.51874	7.50236	8.45819	6.0695	28.4185	31.5958	GTA orfg8	homologue of Rhodobacter capsulatus gene transfer agent (GTA) orfg8 (32% identity);	protein_coding
RPA1899	1.60586	1.3155	2.5208	1.84035	7.90089	5.40187	17.6	20.7166	62.0375	69.4669	GTA orfg9	homologue of Rhodobacter capsulatus gene transfer agent (GTA) orfg9 (56% identity);	protein_coding
RPA1900	1.23991	1.01232	1	1.82187	5.17639	8.65592	9.48506	16.3407	37.6649	28.7098	GTA orfg10	homologue of Rhodobacter capsulatus gene transfer agent (GTA) orfg10;	protein_coding
RPA1901	1	1	1	1	1	1	1	1	1	1	GTA orfg10.1	homologue of Rhodobacter capsulatus gene transfer agent (GTA) orfg10.1; translated by translational frameshift with GTA orfg10;	protein_coding
RPA1902	2.58843	2.76948	5.51501	3.3311	6.76366	5.98442	10.6869	14.5368	42.9671	44.828	GTA orfg11	homologue of Rhodobacter capsulatus gene transfer agent (GTA) orfg11;	protein_coding
RPA1903	6.99911	7.52457	59.9863	50.4433	10.7582	12.1498	12.0403	16.6448	34.611	25.503	GTA orfg12	homologue of Rhodobacter capsulatus gene transfer agent (GTA) orfg12;	protein_coding
RPA1904	103.602	90.7392	163.61	133.326	73.1024	89.5264	57.8393	53.2823	97.9937	116.248	RPA1904	DUF262;	protein_coding
RPA1905	2.69256	3.53067	17.1852	11.3376	13.7435	18.5265	19.1315	24.9842	31.3428	30.193	GTA orfg13	homologue of Rhodobacter capsulatus gene transfer agent (GTA) orfg13 (37% identity);	protein_coding
RPA1906	1.03455	1	2.99306	1.3605	4.83914	3.7059	4.52781	7.44962	12.379	12.6896	GTA ofrg14	homologue of Rhodobacter capsulatus gene transfer agent (GTA) orfg14;	protein_coding
RPA1907	102.553	94.0935	20.1041	20.3376	239.823	292.193	196.721	222.721	205.973	183.431	RPA1907	putative protein;	protein_coding
RPA1908	62.5456	75.4014	27.3904	25.7349	36.0477	58.9085	32.4749	37.9672	41.4126	28.1588	RPA1908	hypothetical protein;	protein_coding
RPA1909	6.01848	11.1951	35.8007	19.3077	33.4221	56.1689	52.0983	103.129	30.2827	28.129	RPA1909	transcriptional regulator, MarR family;	protein_coding
RPA1910	7.88299	9.17566	14.2648	14.4693	27.5606	36.0555	50.0209	79.8216	36.5618	33.3693	RPA1910	conserved hypothetical protein;	protein_coding
RPA1911	6.29908	8.60033	10.1223	14.2483	23.3418	26.253	37.0689	76.1321	37.4547	28.0578	RPA1911	Nickel-dependent hydrogenase b-type cytochrome subunit;	protein_coding
RPA1912	1	1	8.35544	8.28813	8.54559	10.066	14.1649	22.5818	18.2393	16.1845	RPA1912	homologue of Rhodobacter capsulatus gene transfer agent (GTA) orfg15;	protein_coding
RPA1913	1.87629	1.21241	13.503	11.8807	12.2346	9.14455	22.111	28.9385	33.1498	36.2036	RPA1913	conserved hypothetical protein;	protein_coding
RPA1914	1.26109	1.72401	19.6268	17.6188	9.66153	14.8811	12.0648	19.3173	23.3499	20.4869	RPA1914	possible glycohydrolase;	protein_coding
RPA1915	101.095	125.906	69.1102	78.0024	215.808	183.418	181.896	153.653	130.14	128.344	feuP	two-component transcriptional regulator FeuP, winged helix family; observed by proteomics; Citation: Proteomics from VerBerkmoes et al. (2003) unpublished;	protein_coding
RPA1916	38.2948	37.4552	114.13	106.06	42.4548	45.5529	39.4358	44.7984	53.8678	64.2063	feuQ	two-component sensor histidine kinase, FeuQ;	protein_coding
RPA1917	134.675	138.894	143.194	153.3	755.973	616.664	774.697	841.368	673.852	755.475	lipA1	LipA a lipoprotein;	protein_coding
RPA1918	160.233	170.729	67.4603	72.288	81.2754	82.722	55.0744	60.708	47.2758	61.2884	RPA1918	unknown protein;	protein_coding
RPA1919	94.6611	127.119	116.037	104.658	95.7493	115.261	107.68	120.467	157.457	167.364	cycH	cytochrome c-type biogenesis protein cycH; observed by proteomics; Citation: Proteomics from VerBerkmoes et al. (2003) unpublished;	protein_coding
RPA1920	164.585	146.426	73.5008	65.0649	211.288	241.878	189.046	200.996	216.657	264.338	cycJ	CycJ cytochrome-c biosynthesis protein; observed by proteomics; Citation: Proteomics from VerBerkmoes et al. (2003) unpublished;	protein_coding
RPA1921	110.606	117.972	20.4389	16.6307	113.611	125.21	80.0414	76.881	84.6995	94.6473	cycK	CycK cytochrome c-type synthesis protein;	protein_coding
RPA1922	57.4524	85.7127	6.1302	5.01797	31.695	34.2246	25.2195	21.6196	30.7149	28.4653	cycL	CycL cytochrome C-type biogenesis protein;	protein_coding
RPA1923	6.65306	5.66068	118.63	124.51	28.6871	28.7097	21.7708	35.6088	37.1181	41.0807	aimE	aliphatic amidase;	protein_coding
RPA1924	3.22304	1.84326	73.053	77.7557	22.9665	22.7657	16.166	22.0855	29.771	27.5518	RPA1924	Cobalamin synthesis protein/P47K;	protein_coding
RPA1925	5.90075	4.85932	49.9965	45.2495	18.731	22.3548	21.4569	27.5897	49.0208	58.4747	RPA1925	putative transmembrane protein;	protein_coding
RPA1926	49.0466	50.4031	488.151	542.835	143.469	124.279	156.66	166.751	216.973	212.876	RPA1926	possible transcriptional regulator, XRE family;	protein_coding
RPA1927	5.72662	6.36347	35.1201	29.3718	18.7165	15.3447	38.518	53.3267	36.757	48.2568	RPA1927	hypothetical protein; observed by proteomics; Citation: Proteomics from VerBerkmoes et al. (2003) unpublished;	protein_coding
RPA1928	3.3649	4.99336	24.782	21.7186	28.7485	24.84	24.7969	31.5033	29.1715	37.2498	RPA1928	ferredoxin-like protein [2Fe-2S]; observed by proteomics; Citation: Proteomics from VerBerkmoes et al. (2003) unpublished;	protein_coding
RPA1929	90.7672	97.4721	67.9493	42.7203	267.665	167.765	1682.76	1874.54	5856.06	3469.57	RPA1929	htrA-like serine protease; observed by proteomics; Citation: Proteomics from VerBerkmoes et al. (2003) unpublished;	protein_coding
RPA1930	131.676	143.244	287.78	247.14	457.401	542.618	242.904	281.736	321.097	271.129	RPA1930	two-component transcriptional regulator, winged helix family;	protein_coding
RPA1931	58.0741	55.341	60.3591	60.4629	81.5634	97.2227	63.3936	58.2241	53.5837	74.6896	RPA1931	methyl-accepting chemotaxis receptor/sensory transducer; observed by proteomics; Citation: Proteomics from VerBerkmoes et al. (2003) unpublished;	protein_coding
RPA1932	43.0324	45.8195	18.6247	12.1013	58.8816	56.7822	38.4233	48.0762	38.2927	33.7466	RPA1932	sensor histidine kinase;	protein_coding
RPA1933	136.457	138.144	25.1245	24.5085	80.4733	84.807	50.5917	65.28	52.0975	56.5843	glnE	putative glutamate-ammonia-ligase adenylyltransferase;	protein_coding
RPA1934	430.07	394.075	59.344	40.3187	372.061	374.7	194.336	297.431	98.5627	100.385	RPA1934	hypothetical protein;	protein_coding
RPA1935	58.9484	71.5983	133.448	129.371	49.1167	40.4353	26.6468	34.9019	28.2582	38.1381	RPA1935	possible transcriptional regulator, AraC family;	protein_coding
RPA1936	16.282	11.4014	32.3582	29.5595	31.7512	34.895	17.0971	25.0498	15.5396	18.9603	RPA1936	possible serine protease/outer membrane autotransporter;	protein_coding
RPA1937	4.22573	5.13057	8.78251	9.34234	10.7541	9.23857	12.5762	13.1874	11.9463	13.4979	RPA1937	possible transposase;	protein_coding
RPA1938	161.378	157.005	64.1861	54.5111	275.767	246.476	118.103	163.745	42.1021	31.5055	RPA1938	sensor histidine kinase, possible pleC;	protein_coding
RPA1939	70.3718	85.6223	47.0195	40.6142	90.4126	134.676	58.1929	72.1389	42.9806	47.8421	RPA1939	possible cation efflux protein; observed by proteomics; Citation: Proteomics from VerBerkmoes et al. (2003) unpublished;	protein_coding
RPA1940	161.245	166.746	93.4144	98.5532	290.956	328.725	159.935	191.533	134.572	97.8778	RPA1940	putative quinone oxidoreductase; observed by proteomics; Citation: Proteomics from VerBerkmoes et al. (2003) unpublished;	protein_coding
RPA1941	158.561	158.772	87.44	105.641	189.22	216.598	135.899	167.962	55.3891	50.7454	RPA1941	possible 2-nitropropane dioxygenase; observed by proteomics; Citation: Proteomics from VerBerkmoes et al. (2003) unpublished;	protein_coding
RPA1942	21.0947	18.34	27.5223	27.1651	9.40658	9.93141	15.8746	13.7486	11.3966	13.8196	RPA1942	putative 2-hydroxyhepta-2,4-diene-1,7-dioate isomerase;	protein_coding
RPA1943	34.9815	32.8272	9.10982	9.54131	20.5368	19.4631	45.7567	35.6991	22.8458	26.1702	panE	putative ketopantoate reductase; observed by proteomics; Citation: Proteomics from VerBerkmoes et al. (2003) unpublished;	protein_coding
RPA1944	11.1735	9.63067	16.0973	18.7773	38.6366	47.9901	83.9961	54.1374	41.1309	41.9278	oxlT	possible oxalate/formate antiporter;	protein_coding
RPA1945	39.6659	38.3559	17.0555	16.3874	19.6928	18.5172	72.5559	26.2438	30.2843	33.7618	RPA1945	putative acyl-CoA transferase; observed by proteomics; Citation: Proteomics from VerBerkmoes et al. (2003) unpublished;	protein_coding
RPA1946	16.1495	15.5095	53.6297	53.2981	23.0547	28.2135	93.691	26.6627	35.5871	40.168	RPA1946	possible transcriptional regulator, GntR family;	protein_coding
RPA1947	8.80285	11.4017	496.77	520.575	549.498	566.195	729.751	686.472	412.882	350.941	pqqB	pyrroloquinoline quinone biosynthesis protein B;	protein_coding
RPA1948	4.17355	3.96055	42.7215	49.9799	57.482	61.5055	62.3324	47.0855	53.3164	67.1443	pqqC	pyrroloquinoline quinone biosynthesis protein C;	protein_coding
RPA1949	2.24078	4.09152	24.7327	33.7439	36.7969	43.7267	30.376	24.5698	25.6405	25.5544	pqqD	pyrroloquinoline quinone biosynthesis protein D;	protein_coding
RPA1950	2.49255	2.19939	7.87789	11.7851	36.331	33.9008	25.2239	21.8088	19.2814	19.2302	pqqE	putative pyrroloquinoline quinone biosynthesis protein E;	protein_coding
RPA1951	8.29892	12.4986	5.66778	5.63455	10.2625	12.4856	8.36337	5.95725	4.53522	5.41665	RPA1951	possible FusE-MFP/HlyD family membrane fusion protein;	protein_coding
RPA1952	1.54873	4.24994	1.38334	1	2.46588	1	1	2.49448	3.11068	3.77213	RPA1952	conserved hypothetical membrane protein;	protein_coding
RPA1953	6.56572	8.0657	14.518	12.0575	14.3786	20.2996	12.3345	14.8103	6.99791	7.06205	RPA1953	possible FusB/FusC Fusaric Acid resistance pump;	protein_coding
RPA1954	12.0353	13.8895	11.6801	12.33	11.4934	10.8187	8.49473	9.80707	7.48531	5.57174	RPA1954	probable transcriptional regulator, TetR family;	protein_coding
RPA1955	184.207	184.281	58.7838	35.3749	467.208	478.254	606.196	693.62	271.809	242.101	RPA1955	glutathione dependent formaldehyde dehydrogenase; observed by proteomics; Citation: Proteomics from VerBerkmoes et al. (2003) unpublished;	protein_coding
RPA1956	69.1249	81.1939	33.8963	33.4081	63.1024	64.5305	29.514	36.662	22.8471	31.6804	RPA1956	conserved hypothetical protein;	protein_coding
RPA1957	56.5477	62.7325	72.392	102.623	46.0306	39.9431	46.5674	55.455	44.3004	51.2678	RPA1957	alkanal monooxygenase (LuxA-like protein); observed by proteomics; Citation: Proteomics from VerBerkmoes et al. (2003) unpublished;	protein_coding
RPA1958	117.996	154.095	1276.03	1669.18	264.151	240.533	166.348	210.724	205.797	287.95	RPA1958	transcriptional regulator, TetR family;	protein_coding
RPA1959	60.627	85.8217	98.8576	106.14	56.8269	60.0248	36.3913	49.8234	58.5099	86.9518	RPA1959	putative RND efflux membrane protein;	protein_coding
RPA1960	65.3508	89.4807	16.0609	12.4746	26.6508	36.1471	11.0863	16.3452	14.4255	19.9699	RPA1960	putative RND efflux membrane protein;	protein_coding
RPA1961	84.3912	93.3406	13.1085	11.7296	20.3511	21.0804	10.7672	14.4963	13.974	17.4828	RPA1961	RND efflux transporter;	protein_coding
RPA1962	58.2257	57.5214	50.7672	70.9836	23.8963	25.9771	16.3372	14.5533	20.5038	20.4267	RPA1962	unknown protein;	protein_coding
RPA1963	91.3381	99.2609	244.565	228.893	31.6672	25.8796	27.066	31.6324	32.2713	37.2697	RPA1963	Patatin-like phospholipase domain;	protein_coding
RPA1964	100.958	107.524	12.0044	15.6278	17.3516	16.2611	17.7211	19.5726	18.0019	22.5765	RPA1964	hypothetical protein;	protein_coding
RPA1965	91.9572	87.918	46.7182	47.2852	19.3102	16.452	15.4699	17.4848	10.2691	14.5717	RPA1965	putative Adenylate/Guanylate cyclase;	protein_coding
RPA1966	81.6249	82.9052	646.567	633.918	156.296	144.126	106.208	117.032	182.031	191.885	RPA1966	probable transcriptional regulator, TetR family;	protein_coding
RPA1967	7.53128	10.8947	64.0289	65.6388	16.7564	19.8045	17.1179	20.3309	21.0695	26.0523	RPA1967	putative component of multidrug efflux system;	protein_coding
RPA1968	10.834	12.8117	80.0665	71.6195	63.1981	76.6211	35.0682	48.5381	33.2801	31.9045	RPA1968	RND efflux transporter;	protein_coding
RPA1969	67.3927	69.9253	253.404	212.82	204.259	194.535	165.256	192.474	135.206	119.174	yjbN	NifR3/Smm1 family protein;	protein_coding
RPA1970	48.2301	48.969	44.8833	59.7614	87.4559	117.01	66.7455	71.9511	40.2778	29.301	RPA1970	conserved hypothetical protein;	protein_coding
RPA1971	34.6762	47.5934	102.259	72.0727	71.4813	107.347	55.2155	40.8073	10.5356	11.2298	RPA1971	hypothetical protein; observed by proteomics; Citation: Proteomics from VerBerkmoes et al. (2003) unpublished;	protein_coding
RPA1972	107.708	119.689	30.7691	34.1068	51.9004	64.8589	25.6492	26.2881	8.0536	8.89049	RPA1972	sensor histidine kinase;	protein_coding
RPA1973	116.386	119.981	74.6897	68.4825	78.1954	89.0567	58.9849	65.4163	34.0202	32.5937	RPA1973	3-hydroxyisobutyrate dehydrogenase; observed by proteomics; Citation: Proteomics from VerBerkmoes et al. (2003) unpublished;	protein_coding
RPA1974	106.742	115.079	34.8755	40.4946	185.968	235.122	159.637	190.376	123.848	114.138	RPA1974	MRP protein(ATP/GTP-binding protein) homolog; observed by proteomics; Citation: Proteomics from VerBerkmoes et al. (2003) unpublished;	protein_coding
RPA1975	1443.13	1330.12	70.5217	64.3167	868.719	686.858	1596.23	1573.09	736.982	745.599	RPA1975	periplasmic mannitol-binding protein, SmoM; possible Trap-T transport system, dctP subunit; observed by proteomics; Citation: Proteomics from VerBerkmoes et al. (2003) unpublished;	protein_coding
RPA1976	182.919	178.043	16.1025	12.9644	29.4423	28.7421	40.9846	44.653	18.734	25.5575	RPA1976	possible TrapT family, dctM subunit, glutamate transport;	protein_coding
RPA1977	238.887	222.77	31.8392	15.9979	175.781	174.176	306.419	333.071	176.088	202.322	RPA1977	possible TrapT family, dctQ subunit, glutamate transport; observed by proteomics; Citation: Proteomics from VerBerkmoes et al. (2003) unpublished;	protein_coding
RPA1978	108.137	116.841	158.706	208.998	68.7172	60.0329	144.473	131.457	128.62	136.301	moaA	molybdenum biosynthetic protein A;	protein_coding
RPA1979	520.318	553.426	244.539	256.718	312.631	280.993	272.488	286.4	341.227	384.081	RPA1979	unknown protein; observed by proteomics; Citation: Proteomics from VerBerkmoes et al. (2003) unpublished;	protein_coding
RPA1980	173.378	187.003	54.6298	42.6647	615.157	881.621	360.173	413.979	288.39	322.91	cbbZ	phosphoglycolate phosphatase; observed by proteomics; Citation: Proteomics from VerBerkmoes et al. (2003) unpublished;	protein_coding
RPA1981	201.509	197.984	46.7061	53.6838	139.954	112.672	172.928	173.645	160.076	198.929	cbbI, rpiA, ppi	ribose 5-phosphate isomerase; observed by proteomics; Citation: Proteomics from VerBerkmoes et al. (2003) unpublished;	protein_coding
RPA1982	811.889	767.434	86.7716	69.4145	175.138	157.083	581.785	698.103	391.028	478.993	RPA1982	conserved unknown protein; observed by proteomics; Citation: Proteomics from VerBerkmoes et al. (2003) unpublished;	protein_coding
RPA1983	340.768	321.467	79.25	77.7989	143.425	139.141	226.057	270.191	180.806	216.112	gor	putative glutathione reductase; observed by proteomics; Citation: Proteomics from VerBerkmoes et al. (2003) unpublished;	protein_coding
RPA1984	373.618	386.714	85.2211	79.4665	383.395	453.151	352.12	413.187	388.405	293.997	aroG2	2-dehydro-3-deoxyphosphoheptonate aldolase; observed by proteomics; Citation: Proteomics from VerBerkmoes et al. (2003) unpublished;	protein_coding
RPA1985	17.2448	22.961	8.90886	6.26279	9.23783	6.78846	5.6974	9.85135	12.0541	5.16413	RPA1985	probable diacylglycerol kinase;	protein_coding
RPA1986	118.226	128.027	63.8801	46.3444	200.523	215.233	126.385	147.53	73.5576	57.2878	nadE	NH3-dependent NAD synthetase; observed by proteomics; Citation: Proteomics from VerBerkmoes et al. (2003) unpublished;	protein_coding
RPA1987	51.5189	45.6164	43.7145	32.828	11.9378	10.821	11.6496	12.8648	6.17775	10.1728	RPA1987	hypothetical protein;	protein_coding
RPA1988	40.0577	41.0865	34.1069	30.9457	34.042	47.7177	25.8202	23.8761	11.9491	14.3672	RPA1988	probable transcriptional regulator, AraC family;	protein_coding
RPA1989	5.53529	6.66893	7.53349	6.32577	10.4412	7.02619	6.79967	13.0805	6.64474	16.4873	RPA1989	hypothetical protein;	protein_coding
RPA1990	6.51548	6.5448	7.48627	9.24627	10.8647	11.1395	10.2653	11.176	10.4815	15.6629	RPA1990	possible sulfatase;	protein_coding
RPA1991	10.1907	7.9959	15.1547	17.0836	7.76362	9.60372	9.14409	9.82498	8.50715	13.8307	RPA1991	conserved hypothetical protein;	protein_coding
RPA1992	100.269	96.065	111.117	92.7197	86.8954	93.7609	62.2761	61.6495	50.0508	51.7517	RPA1992	possible NtrR protein;	protein_coding
RPA1993	140.703	128.972	290.121	213.06	220.859	240.619	180.614	178.895	178.028	181.749	RPA1993	possible virulence-associated protein;	protein_coding
RPA1994	71.4359	72.0015	215.41	160.791	398.733	506.232	457.735	459.744	332.858	376.092	RPA1994	conserved unknown protein; observed by proteomics; Citation: Proteomics from VerBerkmoes et al. (2003) unpublished;	protein_coding
RPA1995	83.7946	108.076	153.488	184.524	61.3104	69.8849	61.6522	67.0711	101.666	181.109	RPA1995	conserved hypothetical protein;	protein_coding
[truncated: 2,898 more rows]
