# Supplementary material for: ATP Is a Major Determinant of Phototrophic Bacterial Longevity in Growth Arrest
Source: mBio. 2023 Feb 14;14(2):e03609-22. doi: 10.1128/mbio.03609-22 (PMC10128053; doi:10.1128/mbio.03609-22)
Supplement: TABLE S3 [file mbio.03609-22-s0005.xlsx]

## Sheet: Note
SI Table S2. List of genes that are differentially expressed (>= 2-fold change, p < 0.05) between the experimental conditions described in each tab with RPKM values that exceeded 50 for at least one of the conditions described.

## Sheet: UP - FC ( D1 light  vs  log)
Gene ID	FC ([D1 light] vs [log-phase])	Log FC ([D1 light] vs [log-phase])	FC (abs) ([D1 light] vs [log-phase])	p-value	Regulation ([D1 light] vs [log-phase])	Gene Symbol	Aliases	Description	GO Accession	Gene Type	Max RPKM (D1 light vs log)
RPA2990	71.9185	6.16829	71.9185	< 1E-45	up	RPA2990		conserved hypothetical protein;		protein_coding	2003.07
RPA3217	60.0163	5.90728	60.0163	< 1E-45	up	RPA3217		possible branched-chain amino acid transport system substrate-binding protein; observed by proteomics; Citation: Proteomics from VerBerkmoes et al. (2003) unpublished;		protein_coding	693.407
RPA3470	57.155	5.83681	57.155	< 1E-45	up	RPA3470		putative sugar uptake ABC transporter periplasmic solute-binding protein precursor; observed by proteomics; Citation: Proteomics from VerBerkmoes et al. (2003) unpublished;		protein_coding	554.533
RPA3188	50.0358	5.64489	50.0358	< 1E-45	up	RPA3188		alcohol dehydrogenase; observed by proteomics; Citation: Proteomics from VerBerkmoes et al. (2003) unpublished;		protein_coding	527.211
RPA4668	47.8127	5.57932	47.8127	< 1E-45	up	coxM, cutM		carbon monoxide dehydrogenase chain C; observed by proteomics; Citation: Proteomics from VerBerkmoes et al. (2003) unpublished;		protein_coding	563.064
RPA2078	45.4382	5.50583	45.4382	2.04493e-20	up	RPA2078		hypothetical protein;		protein_coding	156.85
RPA3471	45.0385	5.49309	45.0385	< 1E-45	up	RPA3471		ABC transporter, ATP-binding protein; observed by proteomics; Citation: Proteomics from VerBerkmoes et al. (2003) unpublished;		protein_coding	1680.68
RPA1947	43.2631	5.43507	43.2631	< 1E-45	up	pqqB		pyrroloquinoline quinone biosynthesis protein B;		protein_coding	566.195
RPA1237	42.6824	5.41557	42.6824	< 1E-45	up	RPA1237		possible acyl-CoA dehydrogenase; observed by proteomics; Citation: Proteomics from VerBerkmoes et al. (2003) unpublished;		protein_coding	504.937
RPA1033	42.5952	5.41262	42.5952	< 1E-45	up	RPA1033		DUF85:Elongator protein 3/MiaB/NifB;		protein_coding	3171.85
RPA3655	42.0469	5.39393	42.0469	< 1E-45	up	RPA3655		probable alcohol dehydrogenase; observed by proteomics; Citation: Proteomics from VerBerkmoes et al. (2003) unpublished;		protein_coding	1151.62
RPA3725	41.8644	5.38765	41.8644	< 1E-45	up	ilvJ		possible leucine/isoleucine/valine-binding protein precursor; observed by proteomics; Citation: Proteomics from VerBerkmoes et al. (2003) unpublished;		protein_coding	4848.8
RPA4667	41.6811	5.38132	41.6811	< 1E-45	up	coxL, cutL		putative carbon-monoxide dehydrogenase large subunit; observed by proteomics; Citation: Proteomics from VerBerkmoes et al. (2003) unpublished;		protein_coding	607.061
RPA2269	41.2123	5.365	41.2123	< 1E-45	up	RPA2269		conserved unknown protein; observed by proteomics; Citation: Proteomics from VerBerkmoes et al. (2003) unpublished;		protein_coding	709.023
RPA4222	39.7394	5.3125	39.7394	1.18183e-22	up	RPA4222		hypothetical protein;		protein_coding	3040.28
RPA4666	36.6101	5.19417	36.6101	< 1E-45	up	coxS, cutS		carbon-monoxide dehydrogenase small subunit; observed by proteomics; Citation: Proteomics from VerBerkmoes et al. (2003) unpublished;		protein_coding	4287.93
RPA3313	36.5137	5.19037	36.5137	< 1E-45	up	RPA3313		hypothetical protein;		protein_coding	264.567
RPA3459	34.9411	5.12685	34.9411	< 1E-45	up	RPA3459		possible TrapT family, fused dctM-Q subunits, C4-dicarboxylate transport;		protein_coding	496.581
RPA1576	34.0113	5.08794	34.0113	< 1E-45	up	RPA1576		putative glutathione S-transferase; observed by proteomics; Citation: Proteomics from VerBerkmoes et al. (2003) unpublished;		protein_coding	3985.12
RPA1893	33.9405	5.08494	33.9405	1.86e-43	up	RPA1893		hypothetical protein;		protein_coding	220.669
RPA1089	32.9018	5.0401	32.9018	3.82032e-34	up	RPA1089		hypothetical protein;		protein_coding	1198.05
RPA0580	32.0204	5.00092	32.0204	< 1E-45	up	RPA0580		possible branched-chain amino acid binding protein, ABC transport system; observed by proteomics; Citation: Proteomics from VerBerkmoes et al. (2003) unpublished;		protein_coding	847.527
RPA1238	31.8137	4.99158	31.8137	< 1E-45	up	RPA1238		putative enoyl-CoA hydratase/isomerase superfamily;		protein_coding	667.788
RPA1637	31.5632	4.98017	31.5632	6.16177e-33	up	RPA1637		hypothetical protein;		protein_coding	5579.31
RPA0661	30.9948	4.95396	30.9948	< 1E-45	up	badA		benzoate-CoA ligase; observed by proteomics; Citation: Proteomics from VerBerkmoes et al. (2003) unpublished;		protein_coding	621.711
RPA3458	30.3864	4.92535	30.3864	< 1E-45	up	RPA3458		possible TrapT family, dctP subunit, C4-dicarboxylate periplasmic binding protein; observed by proteomics; Citation: Proteomics from VerBerkmoes et al. (2003) unpublished;		protein_coding	1483.39
RPA1763	30.1516	4.91416	30.1516	< 1E-45	up	RPA1763		putative long-chain-fatty-acid CoA ligase; observed by proteomics; Citation: Proteomics from VerBerkmoes et al. (2003) unpublished;		protein_coding	519.977
RPA2992	29.9946	4.90663	29.9946	< 1E-45	up	RPA2992		conserved hypothetical protein;		protein_coding	110.477
RPA4217	29.3511	4.87534	29.3511	< 1E-45	up	RPA4217		conserved unknown protein; observed by proteomics; Citation: Proteomics from VerBerkmoes et al. (2003) unpublished;		protein_coding	17110
RPA1799	28.4808	4.83192	28.4808	< 1E-45	up	ung		Uracil-DNA glycosylase:Phage SPO1 DNA polymerase-related protein;		protein_coding	329.16
RPA4220	27.9044	4.80242	27.9044	< 1E-45	up	RPA4220		ErfK/YbiS/YcfS/YnhG; observed by proteomics; Citation: Proteomics from VerBerkmoes et al. (2003) unpublished;		protein_coding	905.066
RPA2142	26.972	4.75339	26.972	< 1E-45	up	RPA2142		putative fatty-acid--CoA ligase;		protein_coding	416.598
RPA0684	26.5481	4.73053	26.5481	< 1E-45	up	RPA0684		hypothetical protein;		protein_coding	2392.91
RPA4822	26.5296	4.72953	26.5296	< 1E-45	up	RPA4822		possible alcohol dehydrogenase; observed by proteomics; Citation: Proteomics from VerBerkmoes et al. (2003) unpublished;		protein_coding	2379.81
RPA1789	25.8722	4.69333	25.8722	< 1E-45	up	RPA1789		putative branched-chain amino acid transport system substrate-binding protein; observed by proteomics; Citation: Proteomics from VerBerkmoes et al. (2003) unpublished;		protein_coding	1859.09
RPA0005	24.4026	4.60896	24.4026	1.79772e-31	up	hpd		4-hydroxyphenylpyruvate dioxygenase; observed by proteomics; Citation: Proteomics from VerBerkmoes et al. (2003) unpublished;		protein_coding	1650.95
RPA4675	23.9102	4.57956	23.9102	< 1E-45	up	RPA4675		possible 3-(3-hydroxy-phenyl)propionate hydroxylase;		protein_coding	352.915
RPA0743	23.8818	4.57784	23.8818	< 1E-45	up	RPA0743		putative acid-CoA ligase; observed by proteomics; Citation: Proteomics from VerBerkmoes et al. (2003) unpublished;		protein_coding	455.942
RPA3469	23.7554	4.57019	23.7554	< 1E-45	up	RPA3469		probable permease protein of sugar ABC transporter;		protein_coding	142.292
RPA1204	23.5847	4.55978	23.5847	< 1E-45	up	RPA1204		conserved hypothetical protein;		protein_coding	557.647
RPA4662	23.1364	4.53209	23.1364	< 1E-45	up	RPA4662		putative suar transport protein;		protein_coding	457.963
RPA3196	23.0995	4.52979	23.0995	< 1E-45	up	RPA3196		hypothetical protein;		protein_coding	936.056
RPA4828	22.4744	4.49021	22.4744	< 1E-45	up	RPA4828		conserved hypothetical protein;		protein_coding	863.971
RPA2158	22.4712	4.49	22.4712	< 1E-45	up	RPA2158		hypothetical protein;		protein_coding	2701.94
RPA3657	22.4252	4.48705	22.4252	< 1E-45	up	fadD2		putative long-chain fatty acid-CoA ligase;		protein_coding	385.959
RPA0991	22.2309	4.4745	22.2309	< 1E-45	up	RPA0991		possible transcriptional regulator, Crp/Fnr family;		protein_coding	618.958
RPA1729	22.0251	4.46107	22.0251	< 1E-45	up	RPA1729		Fatty acid desaturase family;		protein_coding	353.214
RPA1280	21.3025	4.41295	21.3025	< 1E-45	up	RPA1280		conserved hypothetical protein;		protein_coding	420.575
RPA4758	21.2909	4.41217	21.2909	< 1E-45	up	RPA4758		conserved hypothetical protein;		protein_coding	847.856
RPA2141	21.047	4.39554	21.047	< 1E-45	up	RPA2141		conserved hypothetical protein;		protein_coding	1166.61
RPA4418	20.7238	4.37322	20.7238	< 1E-45	up	RPA4418		conserved unknown protein; observed by proteomics; Citation: Proteomics from VerBerkmoes et al. (2003) unpublished;		protein_coding	4947.73
RPA4432	20.7026	4.37174	20.7026	< 1E-45	up	RPA4432		NHL repeat; observed by proteomics; Citation: Proteomics from VerBerkmoes et al. (2003) unpublished;		protein_coding	371.525
RPA1207	20.4396	4.3533	20.4396	< 1E-45	up	RPA1207		PAS domain:sigma-54-dependent transcriptional regulator, Fis family;		protein_coding	420.546
RPA0785	20.4291	4.35256	20.4291	< 1E-45	up	RPA0785		possible cytochrome P450 family proteins; observed by proteomics; Citation: Proteomics from VerBerkmoes et al. (2003) unpublished;		protein_coding	937.412
RPA0538	20.311	4.34419	20.311	< 1E-45	up	RPA0538		putative Omp2b porin; observed by proteomics; Citation: Proteomics from VerBerkmoes et al. (2003) unpublished;		protein_coding	1952.52
RPA2193	20.1966	4.33604	20.1966	< 1E-45	up	RPA2193		putative ABC transporter, perplasmic binding protein, branched chain amino acids; observed by proteomics; Citation: Proteomics from VerBerkmoes et al. (2003) unpublished;		protein_coding	206.095
RPA4807	19.5687	4.29048	19.5687	< 1E-45	up	RPA4807		possible branched-chain amino acid transport system substrate-binding protein; observed by proteomics; Citation: Proteomics from VerBerkmoes et al. (2003) unpublished;		protein_coding	293.182
RPA1475	19.5356	4.28803	19.5356	< 1E-45	up	RPA1475		hypothetical protein;		protein_coding	524.405
RPA0129	18.8661	4.23773	18.8661	< 1E-45	up	RPA0129		putative sugar binding protein of ABC transporter;		protein_coding	62.974
RPA3468	18.7131	4.22598	18.7131	< 1E-45	up	RPA3468		putative permease protein of sugar ABC transporter;		protein_coding	89.8345
RPA3505	18.5717	4.21503	18.5717	< 1E-45	up	RPA3505		conserved hypothetical protein;		protein_coding	3040.29
RPA3652	18.5645	4.21448	18.5645	< 1E-45	up	RPA3652		conserved hypothetical protein;		protein_coding	771.958
RPA0566	18.4909	4.20875	18.4909	< 1E-45	up	RPA0566		conserved unknown protein; observed by proteomics; Citation: Proteomics from VerBerkmoes et al. (2003) unpublished;		protein_coding	3189.93
RPA1724	18.0792	4.17626	18.0792	< 1E-45	up	paaI		putative phenylacetic acid degredation protein;		protein_coding	384.64
RPA2716	17.9847	4.1687	17.9847	< 1E-45	up	RPA2716		conserved hypothetical protein;		protein_coding	9707.56
RPA3767	17.8225	4.15563	17.8225	< 1E-45	up	paaB		phenylacetic acid degradation protein paaB; observed by proteomics; Citation: Proteomics from VerBerkmoes et al. (2003) unpublished;		protein_coding	556.974
RPA1686	17.6119	4.13848	17.6119	< 1E-45	up	RPA1686		putative alcohol dehydrogenase; observed by proteomics; Citation: Proteomics from VerBerkmoes et al. (2003) unpublished;		protein_coding	283.723
RPA1651	17.5246	4.13131	17.5246	< 1E-45	up	RPA1651		possible leucine/isoleucine/valine-binding protein precursor; observed by proteomics; Citation: Proteomics from VerBerkmoes et al. (2003) unpublished;		protein_coding	985.331
RPA3943	17.4177	4.12248	17.4177	< 1E-45	up	RPA3943		conserved hypothetical protein;		protein_coding	3189.64
RPA4319	17.2117	4.10531	17.2117	< 1E-45	up	RPA4319		hypothetical protein;		protein_coding	5548
RPA3455	17.0067	4.08803	17.0067	< 1E-45	up	RPA3455		possible methylmalonyl-CoA decarboxylase alpha chain;		protein_coding	598.73
RPA3568	16.9018	4.0791	16.9018	4.12802e-21	up	RPA3568		conserved unknown protein; observed by proteomics; Citation: Proteomics from VerBerkmoes et al. (2003) unpublished;		protein_coding	9969.65
RPA3301	16.8778	4.07705	16.8778	< 1E-45	up	RPA3301		putative lipid transfer protein; observed by proteomics; Citation: Proteomics from VerBerkmoes et al. (2003) unpublished;		protein_coding	220.161
RPA1741	16.8329	4.07321	16.8329	< 1E-45	up	RPA1741		possible branched-chain amino acid transport system substrate-binding protein; observed by proteomics; Citation: Proteomics from VerBerkmoes et al. (2003) unpublished;		protein_coding	369.386
RPA4232	16.7714	4.06793	16.7714	2.34084e-24	up	RPA4232		hypothetical protein;		protein_coding	2315.51
RPA2073	16.7529	4.06633	16.7529	1.5535e-41	up	RPA2073		putative oxidoreductase;		protein_coding	89.7214
RPA0992	16.5324	4.04722	16.5324	2.59798e-20	up	RPA0992		probable transcriptional regulator, Crp/Fnr family; observed by proteomics; Citation: Proteomics from VerBerkmoes et al. (2003) unpublished;		protein_coding	540.998
RPA0215	16.5321	4.0472	16.5321	3.83011e-16	up	RPA0215		possible general stress protein 26; observed by proteomics; Citation: Proteomics from VerBerkmoes et al. (2003) unpublished;		protein_coding	534.677
RPA3649	16.4936	4.04384	16.4936	< 1E-45	up	RPA3649		conserved hypothetical protein;		protein_coding	1212.04
RPA1732	16.37	4.03299	16.37	< 1E-45	up	RPA1732		possible cytochrome P450; observed by proteomics; Citation: Proteomics from VerBerkmoes et al. (2003) unpublished;		protein_coding	153.973
RPA1030	16.217	4.01943	16.217	< 1E-45	up	RPA1030		possible CoA transferase, subunit B; observed by proteomics; Citation: Proteomics from VerBerkmoes et al. (2003) unpublished;		protein_coding	215.699
RPA0662	16.099	4.00889	16.099	< 1E-45	up	badB		ferredoxin;		protein_coding	427.251
RPA1236	15.9388	3.99447	15.9388	< 1E-45	up	RPA1236		putative acyl-CoA dehydrogenase; observed by proteomics; Citation: Proteomics from VerBerkmoes et al. (2003) unpublished;		protein_coding	358.497
RPA2132	15.9385	3.99444	15.9385	< 1E-45	up	RPA2132		hypothetical protein;		protein_coding	125.769
RPA2143	15.9078	3.99166	15.9078	< 1E-45	up	RPA2143		putative acetyl/propionyl-CoA carboxylase; observed by proteomics; Citation: Proteomics from VerBerkmoes et al. (2003) unpublished;		protein_coding	179.108
RPA2275	15.8005	3.9819	15.8005	< 1E-45	up	RPA2275		putative branched-chain amino acid transport system ATP-binding protein; observed by proteomics; Citation: Proteomics from VerBerkmoes et al. (2003) unpublished;		protein_coding	1050.41
RPA3299	15.6831	3.97114	15.6831	< 1E-45	up	RPA3299		putative long-chain-fatty-acid CoA ligase;		protein_coding	259.659
RPA3656	15.4131	3.94608	15.4131	< 1E-45	up	RPA3656		conserved hypothetical protein;		protein_coding	233.741
RPA0744	15.3584	3.94096	15.3584	< 1E-45	up	RPA0744		putative high potential iron sulfur protein (HiPIP);		protein_coding	112.566
RPA0546	15.3494	3.94011	15.3494	6.96974e-20	up	RPA0546		hypothetical protein;		protein_coding	1858.85
RPA1108	15.2918	3.93468	15.2918	< 1E-45	up	RPA1108		DGPF domain;		protein_coding	159.586
RPA0668	15.2869	3.93423	15.2869	< 1E-45	up	hbaE		putative ABC transporter subunit, substrate-binding component; observed by proteomics; Citation: Proteomics from VerBerkmoes et al. (2003) unpublished;		protein_coding	208.36
RPA1801	15.2705	3.93268	15.2705	1.57494e-20	up	RPA1801		conserved hypothetical protein;		protein_coding	331.983
RPA3371	15.2593	3.93162	15.2593	< 1E-45	up	RPA3371		putative outer membrane protein;		protein_coding	3434.43
RPA1699	14.88	3.8953	14.88	< 1E-45	up	RPA1699		putative acyl-CoA dehydrogenase;		protein_coding	164.074
RPA0896	14.8393	3.89136	14.8393	< 1E-45	up	RPA0896		putative 3-oxoacyl-acyl carrier protein reductase;		protein_coding	337.537
RPA0738	14.8218	3.88964	14.8218	< 1E-45	up	RPA0738		possible L-sorbosone dehydrogenase.; observed by proteomics; Citation: Proteomics from VerBerkmoes et al. (2003) unpublished;		protein_coding	118.288
RPA4221	14.8093	3.88843	14.8093	1.08186e-36	up	RPA4221		putative permease;		protein_coding	61.4707
RPA2166	14.8048	3.88799	14.8048	< 1E-45	up	RPA2166		conserved hypothetical protein;		protein_coding	3728.67
RPA0130	14.7459	3.88224	14.7459	< 1E-45	up	RPA0130		transcriptional regulator, LysR family;		protein_coding	111.767
RPA0895	14.7097	3.87869	14.7097	< 1E-45	up	RPA0895		putative 3-oxoacyl-[ACP] reductase; observed by proteomics; Citation: Proteomics from VerBerkmoes et al. (2003) unpublished;		protein_coding	353.578
RPA3589	14.7071	3.87844	14.7071	2.30408e-15	up	RPA3589		conserved hypothetical protein;		protein_coding	572.786
RPA4674	14.6048	3.86837	14.6048	< 1E-45	up	RPA4674		conserved hypothetical protein;		protein_coding	415.514
RPA4410	14.3194	3.83989	14.3194	< 1E-45	up	glpD		glycerol-3-phosphate dehydrogenase;		protein_coding	176.02
RPA0582	14.1393	3.82164	14.1393	< 1E-45	up	RPA0582		conserved unknown protein; observed by proteomics; Citation: Proteomics from VerBerkmoes et al. (2003) unpublished;		protein_coding	516.095
RPA3308	13.8172	3.78839	13.8172	1.64007e-12	up	RPA3308		ycfI, putative structural proteins; observed by proteomics; Citation: Proteomics from VerBerkmoes et al. (2003) unpublished;		protein_coding	680.329
RPA4042	13.6816	3.77417	13.6816	< 1E-45	up	RPA4042		putative long-chain-fatty-acid--CoA ligase; observed by proteomics; Citation: Proteomics from VerBerkmoes et al. (2003) unpublished;		protein_coding	251.769
RPA1585	13.4613	3.75075	13.4613	< 1E-45	up	RPA1585		putative hemmolysin III, HlyIII family;		protein_coding	7491.05
RPA2033	13.3244	3.736	13.3244	< 1E-45	up	RPA2033		possible AtsE;		protein_coding	2924.89
RPA1029	13.2871	3.73196	13.2871	< 1E-45	up	RPA1029		possible CoA transferase, subunit A;		protein_coding	417.272
RPA3309	13.1849	3.72082	13.1849	4.54499e-25	up	RPA3309		conserved unknown protein; observed by proteomics; Citation: Proteomics from VerBerkmoes et al. (2003) unpublished;		protein_coding	2017.64
RPA0318	13.1712	3.71932	13.1712	< 1E-45	up	RPA0318		putative Mg(2+) chelatase family protein;		protein_coding	609.771
RPA3002	13.1709	3.71928	13.1709	< 1E-45	up	kdpC		potassium-transporting atpase c chain, KdpC;		protein_coding	319.289
RPA4219	13.0421	3.70511	13.0421	< 1E-45	up	RPA4219		conserved hypothetical protein;		protein_coding	225.297
RPA1333	12.9493	3.6948	12.9493	< 1E-45	up	RPA1333		conserved hypothetical protein;		protein_coding	106.199
RPA3650	12.9179	3.6913	12.9179	< 1E-45	up	RPA3650		ATP-dependent DNA ligase;		protein_coding	198.31
RPA4823	12.8363	3.68215	12.8363	< 1E-45	up	RPA4823		putative long-chain-fatty-acid-CoA ligase; observed by proteomics; Citation: Proteomics from VerBerkmoes et al. (2003) unpublished;		protein_coding	416.453
RPA2134	12.6976	3.66648	12.6976	< 1E-45	up	RPA2134		hypothetical protein;		protein_coding	5847.98
RPA4424	12.6276	3.65851	12.6276	< 1E-45	up	RPA4424		Beta-lactamase-like; observed by proteomics; Citation: Proteomics from VerBerkmoes et al. (2003) unpublished;		protein_coding	286.939
RPA2903	12.5764	3.65265	12.5764	< 1E-45	up	lexA		SOS response transcriptional repressor, lexA;		protein_coding	7421.6
RPA3768	12.4986	3.6437	12.4986	< 1E-45	up	paaA		phenylacetic acid degradation protein paaA; observed by proteomics; Citation: Proteomics from VerBerkmoes et al. (2003) unpublished;		protein_coding	1237.3
RPA4409	12.4404	3.63696	12.4404	< 1E-45	up	RPA4409		ATP-binding protein of sugar ABC transporter;		protein_coding	162.206
RPA2192	12.3559	3.62713	12.3559	< 1E-45	up	RPA2192		hypothetical protein;		protein_coding	692.365
RPA3866	12.346	3.62598	12.346	< 1E-45	up	RPA3866		conserved unknown protein;		protein_coding	241.205
RPA2876	12.2205	3.61123	12.2205	< 1E-45	up	RPA2876		periplasmic glucans biosynthesis protein OpgG;		protein_coding	663.984
RPA1800	12.1324	3.6008	12.1324	< 1E-45	up	RPA1800		Elongator protein 3/MiaB/NifB;		protein_coding	187.686
RPA0703	12.0536	3.59139	12.0536	< 1E-45	up	RPA0703		conserved hypothetical protein;		protein_coding	721.231
RPA4808	12.0259	3.58807	12.0259	< 1E-45	up	RPA4808		possible hexuronate transporter;		protein_coding	96.1495
RPA1044	11.9749	3.58194	11.9749	< 1E-45	up	RPA1044		hypothetical protein;		protein_coding	6347.57
RPA1320	11.8335	3.5648	11.8335	< 1E-45	up	RPA1320		conserved hypothetical protein;		protein_coding	303.658
RPA4759	11.7896	3.55944	11.7896	< 1E-45	up	RPA4759		glycosyl hydrolase, family 13;		protein_coding	188.48
RPA1055	11.7867	3.55908	11.7867	< 1E-45	up	nadA		quinolinate synthetase A;		protein_coding	6434.57
RPA2543	11.7461	3.55411	11.7461	< 1E-45	up	RPA2543		TrapT family, dctP subunit, C4-dicarboxylate periplasmic binding protein; observed by proteomics; Citation: Proteomics from VerBerkmoes et al. (2003) unpublished;		protein_coding	420.752
RPA2484	11.6964	3.54799	11.6964	< 1E-45	up	RPA2484		conserved hypothetical protein;		protein_coding	193.803
RPA2140	11.6304	3.53983	11.6304	< 1E-45	up	RPA2140		probable transcriptional regulator, AraC family;		protein_coding	2150.56
RPA4002	11.6201	3.53856	11.6201	< 1E-45	up	RPA4002		putative acyl-CoA dehydrogenase; observed by proteomics; Citation: Proteomics from VerBerkmoes et al. (2003) unpublished;		protein_coding	551.737
RPA4491	11.5726	3.53264	11.5726	< 1E-45	up	RPA4491		conserved hypothetical protein;		protein_coding	114.53
RPA3851	11.4685	3.5196	11.4685	< 1E-45	up	recA		recombination protein recA; observed by proteomics; Citation: Proteomics from VerBerkmoes et al. (2003) unpublished;		protein_coding	7994.84
RPA1733	11.3728	3.50752	11.3728	< 1E-45	up	fdxA		putative ferredoxin; observed by proteomics; Citation: Proteomics from VerBerkmoes et al. (2003) unpublished;		protein_coding	605.335
RPA1948	11.3642	3.50643	11.3642	< 1E-45	up	pqqC		pyrroloquinoline quinone biosynthesis protein C;		protein_coding	61.5055
RPA4678	11.3339	3.50257	11.3339	< 1E-45	up	RPA4678		possible outer membrane protein OprF (AF117972);		protein_coding	186.768
RPA4408	11.2003	3.48546	11.2003	< 1E-45	up	RPA4408		ATP-binding protein of sugar ABC transporter;		protein_coding	164.042
RPA1003	11.1467	3.47854	11.1467	< 1E-45	up	RPA1003		putative acyl-CoA synthase;		protein_coding	150.047
RPA2825	11.1012	3.47264	11.1012	< 1E-45	up	RPA2825		conserved unknown protein; observed by proteomics; Citation: Proteomics from VerBerkmoes et al. (2003) unpublished;		protein_coding	1400.91
RPA2409	11.0288	3.46321	11.0288	< 1E-45	up	RPA2409		possible AmiR antitermination protein; Citation: EMBO J 1999 Oct 1;18(19):5175-86;		protein_coding	62.0155
RPA3029	10.9419	3.45179	10.9419	2.00317e-31	up	RPA3029		conserved hypothetical protein;		protein_coding	538.496
RPA2276	10.8768	3.44318	10.8768	< 1E-45	up	RPA2276		putative branched-chain amino acid transport system ATP-binding protein; observed by proteomics; Citation: Proteomics from VerBerkmoes et al. (2003) unpublished;		protein_coding	613.516
RPA3083	10.8752	3.44297	10.8752	< 1E-45	up	RPA3083		hypothetical protein;		protein_coding	1768.63
RPA3726	10.7326	3.42393	10.7326	1.21004e-10	up	RPA3726		conserved unknown protein; observed by proteomics; Citation: Proteomics from VerBerkmoes et al. (2003) unpublished;		protein_coding	736.82
RPA0971	10.5505	3.39924	10.5505	< 1E-45	up	hupJ		putative hydrogenase expression/formation protein hupJ;		protein_coding	117.752
RPA3973	10.2975	3.36422	10.2975	< 1E-45	up	RPA3973		cytochrome c556; observed by proteomics; Citation: Proteomics from VerBerkmoes et al. (2003) unpublished;		protein_coding	855.255
RPA2040	10.2319	3.35501	10.2319	< 1E-45	up	RPA2040		possible choline ABC transporter ATP-binding subunit;		protein_coding	237.182
RPA2579	10.2119	3.35218	10.2119	1.66704e-10	up	RPA2579		hypothetical protein;		protein_coding	2636.76
RPA3312	10.1933	3.34954	10.1933	< 1E-45	up	RPA3312		Transglutaminase-like domain;		protein_coding	255.232
RPA2144	10.1583	3.34459	10.1583	< 1E-45	up	RPA2144		possible biotin carboxylase; observed by proteomics; Citation: Proteomics from VerBerkmoes et al. (2003) unpublished;		protein_coding	134.053
RPA0705	10.1474	3.34305	10.1474	< 1E-45	up	RPA0705		hypothetical protein;		protein_coding	2306.01
RPA1066	10.1451	3.34271	10.1451	< 1E-45	up	RPA1066		hypothetical protein;		protein_coding	843.586
RPA0999	10.1323	3.34089	10.1323	< 1E-45	up	PA5115		conserved hypothetical protein;		protein_coding	181.513
RPA4448	10.109	3.33757	10.109	< 1E-45	up	RPA4448		RNA polymerase ECF-type sigma factor;		protein_coding	148.544
RPA4456	10.002	3.32221	10.002	< 1E-45	up	RPA4456		unknown protein; observed by proteomics; Citation: Proteomics from VerBerkmoes et al. (2003) unpublished;		protein_coding	394.806
RPA4571	9.92221	3.31066	9.92221	< 1E-45	up	RPA4571		hypothetical protein;		protein_coding	1611.53
RPA2786	9.84996	3.30012	9.84996	4.6e-44	up	RPA2786		hypothetical protein;		protein_coding	341.8
RPA0405	9.8281	3.29691	9.8281	< 1E-45	up	RPA0405		conserved hypothetical protein;		protein_coding	903.116
RPA2985	9.72101	3.28111	9.72101	< 1E-45	up	RPA2985		conserved unknownl protein; observed by proteomics; Citation: Proteomics from VerBerkmoes et al. (2003) unpublished;		protein_coding	569.066
RPA2744	9.68309	3.27547	9.68309	< 1E-45	up	RPA2744		hypothetical protein;		protein_coding	948.908
RPA0416	9.58484	3.26075	9.58484	< 1E-45	up	RPA0416		putative enoyl-CoA hydratase; observed by proteomics; Citation: Proteomics from VerBerkmoes et al. (2003) unpublished;		protein_coding	258.504
RPA3456	9.54938	3.25541	9.54938	< 1E-45	up	RPA3456		possible transcriptional regulator; frameshift;		protein_coding	895.774
RPA2080	9.46971	3.24332	9.46971	< 1E-45	up	RPA2080		zinc-containing dehydrogenase;		protein_coding	125.697
RPA4000	9.46603	3.24276	9.46603	< 1E-45	up	RPA4000		Adenylate/Guanylate cyclase;		protein_coding	78.6371
RPA1011	9.35315	3.22545	9.35315	< 1E-45	up	RPA1011		DSBA oxidoreductase;		protein_coding	120.344
RPA0702	9.35159	3.22521	9.35159	< 1E-45	up	phnM2		possible phosphonate ABC transporter, permease component; E. coli PhnM, HisM-like integral membrane protein;		protein_coding	253.447
RPA1787	9.31857	3.22011	9.31857	< 1E-45	up	fcs2		putative feruloyl-CoA synthetase;		protein_coding	69.3763
RPA2983	9.17309	3.19741	9.17309	5.97807e-39	up	RPA2983		hypothetical protein;		protein_coding	62.6365
RPA4224	9.16662	3.19639	9.16662	6.4568e-21	up	RPA4224		unknown protein; observed by proteomics; Citation: Proteomics from VerBerkmoes et al. (2003) unpublished;		protein_coding	7542.35
RPA1786	9.16332	3.19587	9.16332	< 1E-45	up	RPA1786		putative 3-hydroxybutyryl-CoA dehydratase;		protein_coding	56.2513
RPA0674	9.11463	3.18818	9.11463	< 1E-45	up	RPA0674		possible alcohol dehydrogenase class III family;		protein_coding	135.618
RPA3510	9.04535	3.17718	9.04535	< 1E-45	up	RPA3510		conserved unknown protein; observed by proteomics; Citation: Proteomics from VerBerkmoes et al. (2003) unpublished;		protein_coding	6491.53
RPA4034	9.04353	3.17689	9.04353	< 1E-45	up	RPA4034		ABC transporter, periplasmic branched chain amino acid binding protein; observed by proteomics; Citation: Proteomics from VerBerkmoes et al. (2003) unpublished;		protein_coding	1289.29
RPA4279	8.85086	3.14582	8.85086	< 1E-45	up	RPA4279		hypothetical protein;		protein_coding	571.329
RPA1723	8.84381	3.14467	8.84381	< 1E-45	up	paaK		phenylacetyl-CoA ligase; observed by proteomics; Citation: Proteomics from VerBerkmoes et al. (2003) unpublished;		protein_coding	60.9224
RPA1579	8.74476	3.12842	8.74476	< 1E-45	up	RPA1579		L-carnitine dehydratase/bile acid-inducible protein F; observed by proteomics; Citation: Proteomics from VerBerkmoes et al. (2003) unpublished;		protein_coding	426.048
RPA1895	8.74371	3.12825	8.74371	1.90893e-07	up	RPA1895		possible peptidase;		protein_coding	141.643
RPA1070	8.72766	3.1256	8.72766	< 1E-45	up	RPA1070		hypothetical protein;		protein_coding	5677.7
RPA2749	8.71732	3.12388	8.71732	< 1E-45	up	RPA2749		conserved unknown protein; observed by proteomics; Citation: Proteomics from VerBerkmoes et al. (2003) unpublished;		protein_coding	319.733
RPA0441	8.71387	3.12331	8.71387	< 1E-45	up	RPA0441		conserved hypothetical protein;		protein_coding	202.046
RPA1725	8.70029	3.12106	8.70029	< 1E-45	up	RPA1725		putative aldehyde dehydrogenase; observed by proteomics; Citation: Proteomics from VerBerkmoes et al. (2003) unpublished;		protein_coding	76.6396
RPA3929	8.69292	3.11984	8.69292	< 1E-45	up	RPA3929		conserved unknown protein; observed by proteomics; Citation: Proteomics from VerBerkmoes et al. (2003) unpublished;		protein_coding	1671.2
RPA0673	8.63631	3.11041	8.63631	< 1E-45	up	hbaR		Hydroxybenzoate anaerobic degradation regulatory protein HbaR, Crp/Fnr family;		protein_coding	50.7037
RPA1802	8.61175	3.10631	8.61175	< 1E-45	up	RPA1802		conserved hypothetical protein;		protein_coding	117.656
RPA1211	8.52506	3.09171	8.52506	< 1E-45	up	RPA1211		hypothetical protein;		protein_coding	389.676
RPA3664	8.45151	3.07921	8.45151	< 1E-45	up	ureD		possible urease accessory protein D;		protein_coding	176.471
RPA1782	8.43744	3.0768	8.43744	< 1E-45	up	RPA1782		TrapT family, dctP subunit, C4-dicarboxylate periplasmic binding protein; observed by proteomics; Citation: Proteomics from VerBerkmoes et al. (2003) unpublished;		protein_coding	197.735
RPA4407	8.41026	3.07215	8.41026	< 1E-45	up	RPA4407		permease protein of sugar ABC transporter;		protein_coding	154.728
RPA3845	8.34999	3.06178	8.34999	< 1E-45	up	RPA3845		possible membrane transport protein;		protein_coding	112.745
RPA3089	8.20604	3.03669	8.20604	< 1E-45	up	RadA		DNA repair protein RadA; observed by proteomics; Citation: Proteomics from VerBerkmoes et al. (2003) unpublished;		protein_coding	341.669
RPA4041	8.16926	3.03021	8.16926	< 1E-45	up	RPA4041		putative branched-chain amino acid ABC transport system ATP-binding protein;		protein_coding	350.775
RPA2735	8.15393	3.0275	8.15393	< 1E-45	up	mexC2		putative RND multidrug efflux membrane fusion protein MexC precursor;		protein_coding	359.29
RPA1613	8.10462	3.01874	8.10462	< 1E-45	up	RPA1613		putative cytochrome P-450;		protein_coding	275.154
RPA4404	8.03577	3.00644	8.03577	< 1E-45	up	RPA4404		putative periplasmic binding ABC transporter protein, probable sugar binding; observed by proteomics; Citation: Proteomics from VerBerkmoes et al. (2003) unpublished;		protein_coding	332.697
RPA0222	8.00328	3.00059	8.00328	9.67312e-05	up	RPA0222		Beta-Ig-H3/Fasciclin domain; observed by proteomics; Citation: Proteomics from VerBerkmoes et al. (2003) unpublished;		protein_coding	339.221
RPA1813	7.94871	2.99072	7.94871	7.7e-44	up	RPA1813		RNA polymerase ECF-type sigma factor;		protein_coding	561.617
RPA4660	7.93504	2.98824	7.93504	< 1E-45	up	otsA		putative alpha,alpha-trehalose-phosphate synthase (UDP-forming) (trehalose-6-phosphate synthase);		protein_coding	1064.69
RPA1496	7.93503	2.98824	7.93503	< 1E-45	up	RPA1496		possible monooxygenase; observed by proteomics; Citation: Proteomics from VerBerkmoes et al. (2003) unpublished;		protein_coding	513.837
RPA1727	7.92693	2.98676	7.92693	4.47474e-28	up	RPA1727		hypothetical protein;		protein_coding	68.5153
RPA4225	7.89294	2.98056	7.89294	1.23979e-10	up	RPA4225		RNA polymerase ECF-type sigma factor; observed by proteomics; Citation: Proteomics from VerBerkmoes et al. (2003) unpublished;		protein_coding	5115.79
RPA1337	7.84091	2.97102	7.84091	< 1E-45	up	RPA1337		conserved hypothetical protein;		protein_coding	50.6193
RPA0397	7.78349	2.96042	7.78349	< 1E-45	up	RPA0397		conserved unknown protein; observed by proteomics; Citation: Proteomics from VerBerkmoes et al. (2003) unpublished;		protein_coding	2262.75
RPA3211	7.78036	2.95984	7.78036	< 1E-45	up	RPA3211		TPR repeat;		protein_coding	170.389
RPA0417	7.77249	2.95838	7.77249	< 1E-45	up	RPA0417		conserved hypothetical protein;		protein_coding	196.933
RPA2300	7.73068	2.9506	7.73068	< 1E-45	up	RPA2300		Bacterial regulatory protein, LuxR family;		protein_coding	901.438
RPA3778	7.67722	2.94058	7.67722	< 1E-45	up	RPA3778		putative cytochrome p450-like enzyme;		protein_coding	123.974
RPA3463	7.64352	2.93424	7.64352	< 1E-45	up	RPA3463		conserved hypothetical protein;		protein_coding	133.39
RPA0691	7.60547	2.92704	7.60547	< 1E-45	up	phnK		phosphonate ABC transporter, ATP-binding component,PhnK protein;		protein_coding	124.511
RPA0864	7.52801	2.91227	7.52801	< 1E-45	up	RPA0864		hypothetical protein;		protein_coding	374.585
RPA1147	7.50428	2.90771	7.50428	< 1E-45	up	RPA1147		conserved hypothetical protein;		protein_coding	621.492
RPA0910	7.46261	2.89968	7.46261	< 1E-45	up	RPA0910		DUF209:Cupin domain;		protein_coding	74.1891
RPA4010	7.45687	2.89857	7.45687	< 1E-45	up	RPA4010		response regulator receiver (CheY-like protein);		protein_coding	136.628
RPA0344	7.43795	2.89491	7.43795	< 1E-45	up	RPA0344		conserved hypothetical protein; observed by proteomics; Citation: Proteomics from VerBerkmoes et al. (2003) unpublished;		protein_coding	542.575
RPA3912	7.41828	2.89108	7.41828	< 1E-45	up	RPA3912		hypothetical protein;		protein_coding	3270.3
RPA4478	7.34436	2.87664	7.34436	1.43427e-31	up	RPA4478		conserved hypothetical protein;		protein_coding	83.338
RPA4043	7.3335	2.8745	7.3335	< 1E-45	up	RPA4043		possible ABC transporter, permease protein;		protein_coding	183.026
RPA3654	7.28844	2.86561	7.28844	< 1E-45	up	RPA3654		putative molybdopterin-guanine dinucleotide biosynthesis protein A;		protein_coding	183.583
RPA0969	7.20697	2.84939	7.20697	< 1E-45	up	hupH		hydrogenase expression/formation protein hupH; observed by proteomics; Citation: Proteomics from VerBerkmoes et al. (2003) unpublished;		protein_coding	189.176
RPA4813	7.20175	2.84835	7.20175	< 1E-45	up	RPA4813		possible branched chain amino acid periplasmic binding protein of ABC transporter; observed by proteomics; Citation: Proteomics from VerBerkmoes et al. (2003) unpublished;		protein_coding	867.727
RPA0890	7.16792	2.84155	7.16792	2e-44	up	RPA0890		hypothetical protein;		protein_coding	576.791
RPA0811	7.15341	2.83863	7.15341	< 1E-45	up	RPA0811		Putative manganese transp;		protein_coding	114.891
RPA1054	7.14557	2.83705	7.14557	2.16435e-10	up	nadB		putative L-aspartate oxidase; observed by proteomics; Citation: Proteomics from VerBerkmoes et al. (2003) unpublished;		protein_coding	1359.19
RPA0109	7.1125	2.83036	7.1125	< 1E-45	up	RPA0109		putative 3-oxoacyl-(acyl carrier ptn) reductase;		protein_coding	190.213
RPA3300	7.10243	2.82831	7.10243	< 1E-45	up	RPA3300		possible transcriptional regulator, TetR family;		protein_coding	248.611
RPA1209	7.09175	2.82614	7.09175	< 1E-45	up	RPA1209		conserved hypothetical protein;		protein_coding	172.351
RPA3504	7.08304	2.82437	7.08304	< 1E-45	up	RPA3504		Thioesterase superfamily;		protein_coding	825.871
RPA4218	7.05282	2.8182	7.05282	2.11042e-34	up	RPA4218		conserved hypothetical protein;		protein_coding	264.26
RPA0831	7.04808	2.81723	7.04808	< 1E-45	up	coxB		cytochrome c oxidase subunit II; observed by proteomics; Citation: Proteomics from VerBerkmoes et al. (2003) unpublished;		protein_coding	199.956
RPA3215	7.01717	2.81089	7.01717	< 1E-45	up	RPA3215		putative nitroreductase; observed by proteomics; Citation: Proteomics from VerBerkmoes et al. (2003) unpublished;		protein_coding	1060.96
RPA3719	7.00821	2.80905	7.00821	< 1E-45	up	ilvG		putative high-affinity branched-chain amino acid transport system ATP-binding protein; observed by proteomics; Citation: Proteomics from VerBerkmoes et al. (2003) unpublished;		protein_coding	1156.33
RPA0114	6.96783	2.80071	6.96783	< 1E-45	up	RPA0114		hypothetical protein;		protein_coding	578.017
RPA3026	6.9369	2.79429	6.9369	4.47698e-40	up	RPA3026		similar to abortive infection protein;		protein_coding	598.792
RPA4210	6.92629	2.79208	6.92629	< 1E-45	up	RPA4210		hypothetical protein;		protein_coding	3435.37
RPA2987	6.90672	2.788	6.90672	3.95702e-27	up	RPA2987		conserved hypothetical protein;		protein_coding	67.0015
RPA2001	6.89853	2.78629	6.89853	< 1E-45	up	RPA2001		putative acetolactate synthase large subunit; observed by proteomics; Citation: Proteomics from VerBerkmoes et al. (2003) unpublished;		protein_coding	468.09
RPA2167	6.89339	2.78521	6.89339	< 1E-45	up	RPA2167		conserved hypothetical protein;		protein_coding	52.5184
RPA0485	6.87002	2.78031	6.87002	< 1E-45	up	RPA0485		possible urea/short-chain amide ABC transporter; observed by proteomics; Citation: Proteomics from VerBerkmoes et al. (2003) unpublished;		protein_coding	203.119
RPA1500	6.85123	2.77636	6.85123	< 1E-45	up	RPA1500		unknown protein; observed by proteomics; Citation: Proteomics from VerBerkmoes et al. (2003) unpublished;		protein_coding	1213.39
RPA1136	6.83452	2.77284	6.83452	< 1E-45	up	ictP		putative L-lactate permease;		protein_coding	139.248
RPA1212	6.82044	2.76987	6.82044	1.16268e-15	up	RPA1212		Alpha/beta hydrolase fold; observed by proteomics; Citation: Proteomics from VerBerkmoes et al. (2003) unpublished;		protein_coding	746.371
RPA4310	6.74254	2.75329	6.74254	< 1E-45	up	RPA4310		hypothetical protein;		protein_coding	81.6334
RPA0421	6.73342	2.75134	6.73342	< 1E-45	up	RPA0421		possible cytochrome P450 hydroxylase superfamily proteins;		protein_coding	316.882
RPA1812	6.7323	2.7511	6.7323	< 1E-45	up	RPA1812		conserved hypothetical protein;		protein_coding	644.915
RPA1210	6.73135	2.75089	6.73135	< 1E-45	up	RPA1210		conserved hypothetical protein;		protein_coding	337.072
RPA0214	6.71486	2.74736	6.71486	1.25657e-13	up	RPA0214		hypothetical protein;		protein_coding	166.636
RPA3947	6.6751	2.73879	6.6751	< 1E-45	up	RPA3947		conserved unknown protein; observed by proteomics; Citation: Proteomics from VerBerkmoes et al. (2003) unpublished;		protein_coding	3128.64
RPA1655	6.62326	2.72754	6.62326	< 1E-45	up	RPA1655		possible urea/short-chain binding protein of ABC transporter; observed by proteomics; Citation: Proteomics from VerBerkmoes et al. (2003) unpublished;		protein_coding	153.337
RPA4070	6.61953	2.72673	6.61953	< 1E-45	up	msrA1		possible peptide methionine sulfoxide reductase;		protein_coding	333.707
RPA0788	6.61178	2.72504	6.61178	< 1E-45	up	RPA0788		possible Major Facilitator Superfamily (MFS) efflux pump;		protein_coding	56.9166
RPA0458	6.6072	2.72404	6.6072	< 1E-45	up	RPA0458		possible fatty acid-CoA ligases.;		protein_coding	108.281
RPA2111	6.56642	2.71511	6.56642	< 1E-45	up	RPA2111		PAS domain:sigma-54-dependent transcriptional regulator, Fis family;		protein_coding	417.543
RPA4204	6.56372	2.71451	6.56372	4.25087e-36	up	RPA4204		hypothetical protein;		protein_coding	797.717
RPA1688	6.53633	2.70848	6.53633	6.15775e-39	up	RPA1688		GCN5-related N-acetyltransferase;		protein_coding	63.812
RPA3186	6.52702	2.70643	6.52702	< 1E-45	up	RPA3186		hypothetical protein;		protein_coding	1671.51
RPA2732	6.52099	2.70509	6.52099	2.4e-44	up	RPA2732		conserved hypothetical protein;		protein_coding	3264.12
RPA3766	6.50976	2.7026	6.50976	< 1E-45	up	paaC		phenylacetic acid degradation protein paaC; observed by proteomics; Citation: Proteomics from VerBerkmoes et al. (2003) unpublished;		protein_coding	123.682
RPA2137	6.48651	2.69744	6.48651	< 1E-45	up	RPA2137		probable acyl-CoA dehydrogenase; observed by proteomics; Citation: Proteomics from VerBerkmoes et al. (2003) unpublished;		protein_coding	496.641
RPA2717	6.47745	2.69543	6.47745	2.03264e-09	up	RPA2717		conserved hypothetical protein;		protein_coding	1689.49
RPA0694	6.46612	2.6929	6.46612	3.22181e-32	up	phnH		putative PhnH protein, phosphonate metabolism, function unknown;		protein_coding	79.1616
RPA0683	6.46365	2.69235	6.46365	< 1E-45	up	RPA0683		possible ABC transporter permease component;		protein_coding	805.722
RPA0459	6.46147	2.69186	6.46147	< 1E-45	up	RPA0459		possible fatty acid-CoA ligases;		protein_coding	311.52
RPA2821	6.45728	2.69093	6.45728	< 1E-45	up	RPA2821		possible ion transporter;		protein_coding	161.267
RPA1687	6.45599	2.69064	6.45599	< 1E-45	up	RPA1687		putative aldehyde dehydrogenase; observed by proteomics; Citation: Proteomics from VerBerkmoes et al. (2003) unpublished;		protein_coding	408.802
RPA1111	6.45167	2.68967	6.45167	< 1E-45	up	RPA1111		hypothetical protein;		protein_coding	1398.16
RPA3411	6.43829	2.68668	6.43829	< 1E-45	up	RPA3411		conserved hypothetical protein;		protein_coding	1185.2
RPA3720	6.39952	2.67796	6.39952	< 1E-45	up	ilvF		putative branched-chain amino acid transport system ATP-binding protein; observed by proteomics; Citation: Proteomics from VerBerkmoes et al. (2003) unpublished;		protein_coding	825.911
RPA3602	6.38068	2.67371	6.38068	1.92012e-05	up	RPA3602		unknown protein; observed by proteomics; Citation: Proteomics from VerBerkmoes et al. (2003) unpublished;		protein_coding	4589.86
RPA0364	6.32818	2.66179	6.32818	< 1E-45	up	RPA0364		possible permease;		protein_coding	62.51
RPA4077	6.31446	2.65866	6.31446	< 1E-45	up	RPA4077		ATPase, ParA type; observed by proteomics; Citation: Proteomics from VerBerkmoes et al. (2003) unpublished;		protein_coding	4515.7
RPA3396	6.30769	2.65711	6.30769	< 1E-45	up	RPA3396		hypothetical protein;		protein_coding	75.2021
RPA4523	6.30153	2.6557	6.30153	< 1E-45	up	RPA4523		response regulator receiver (CheY-like protein);		protein_coding	622.63
RPA1609	6.27504	2.64962	6.27504	< 1E-45	up	mdlC		benzoylformate decarboxylase; 75% identity to Bradyrhizobium japonicum probable benzoylformate decarboxylase;		protein_coding	144.974
RPA0695	6.27314	2.64919	6.27314	2.8e-45	up	phnG		PhnG protein, phosphonate metabolism, function unknown;		protein_coding	100.769
RPA1412	6.23857	2.64122	6.23857	< 1E-45	up	RPA1412		putative fatty-acid--CoA ligase;		protein_coding	86.4437
RPA0733	6.22677	2.63848	6.22677	< 1E-45	up	fdsB		NAD-dependent formate dehydrogenase beta subunit;		protein_coding	150.412
RPA0223	6.21218	2.6351	6.21218	2.8e-45	up	RPA0223		conserved hypothetical protein;		protein_coding	216.582
RPA3974	6.20815	2.63416	6.20815	< 1E-45	up	RPA3974		putative dehydrogenase; observed by proteomics; Citation: Proteomics from VerBerkmoes et al. (2003) unpublished;		protein_coding	705.054
RPA0409	6.19837	2.63189	6.19837	< 1E-45	up	RPA0409		NAD binding site:Amine oxidase;		protein_coding	284.841
RPA3441	6.18438	2.62863	6.18438	< 1E-45	up	RPA3441		enoyl-CoA hydratase/isomerase family protein; observed by proteomics; Citation: Proteomics from VerBerkmoes et al. (2003) unpublished;		protein_coding	304.422
RPA0386	6.16491	2.62408	6.16491	6.49476e-11	up	RPA0386		Ku domain;		protein_coding	189.353
RPA1230	6.16341	2.62373	6.16341	< 1E-45	up	RPA1230		putative ABC transporter, permease protein;		protein_coding	95.9523
RPA4672	6.15204	2.62106	6.15204	< 1E-45	up	hmgA		homogentisate 1,2-dioxygenase;		protein_coding	144.082
RPA4078	6.13553	2.61719	6.13553	< 1E-45	up	RPA4078		conserved hypothetical protein;		protein_coding	608.531
RPA1411	6.11989	2.61351	6.11989	< 1E-45	up	RPA1411		possible enoyl-CoA hydratase/isomerase; observed by proteomics; Citation: Proteomics from VerBerkmoes et al. (2003) unpublished;		protein_coding	132.029
RPA4669	6.11588	2.61256	6.11588	< 1E-45	up	RPA4669		putative racemase; observed by proteomics; Citation: Proteomics from VerBerkmoes et al. (2003) unpublished;		protein_coding	525.038
RPA4114	6.10422	2.60981	6.10422	< 1E-45	up	RPA4114		transcriptional regulator, LysR family;		protein_coding	215.098
RPA4824	6.05808	2.59886	6.05808	2.00414e-20	up	RPA4824		conserved hypothetical protein;		protein_coding	99.5698
RPA4677	6.03834	2.59415	6.03834	< 1E-45	up	RPA4677		Caspase-1, p20:TPR repeat;		protein_coding	88.634
RPA1173	6.02787	2.59165	6.02787	< 1E-45	up	cspA1		cold shock DNA binding protein; observed by proteomics; Citation: Proteomics from VerBerkmoes et al. (2003) unpublished;		protein_coding	2565.29
RPA3210	5.99125	2.58286	5.99125	< 1E-45	up	RPA3210		possible prolyl oligopeptidase family Dienelactone hydrolase family;		protein_coding	121.162
RPA1332	5.98423	2.58116	5.98423	< 1E-45	up	RPA1332		possible phage integrase/recombinase;		protein_coding	109.363
RPA4280	5.97788	2.57963	5.97788	< 1E-45	up	RPA4280		probable transcriptional regulator, AraC family;		protein_coding	453.852
RPA4827	5.92283	2.56629	5.92283	5.99103e-18	up	RPA4827		conserved hypothetical protein;		protein_coding	120.431
RPA1341	5.90076	2.5609	5.90076	< 1E-45	up	RPA1341		conserved hypothetical protein;		protein_coding	54.9733
RPA2002	5.88068	2.55598	5.88068	< 1E-45	up	RPA2002		FAD linked oxidase, C-terminal:FAD linked oxidase, N-terminal; observed by proteomics; Citation: Proteomics from VerBerkmoes et al. (2003) unpublished;		protein_coding	387.75
RPA0356	5.85595	2.5499	5.85595	< 1E-45	up	RPA0356		PTS system Hpr Kinase;		protein_coding	693.898
RPA1466	5.84095	2.5462	5.84095	< 1E-45	up	RPA1466		putative glutamyl-tRNA(Gln) amidotransferase subunit A;		protein_coding	73.5487
RPA3631	5.83782	2.54543	5.83782	2.71353e-24	up	RPA3631		putative glucose dehydrogenase;		protein_coding	75.8456
RPA1605	5.83286	2.5442	5.83286	1.7e-44	up	RPA1605		conserved hypothetical protein;		protein_coding	390.205
RPA2488	5.79353	2.53444	5.79353	< 1E-45	up	RPA2488		conserved unknown protein; observed by proteomics; Citation: Proteomics from VerBerkmoes et al. (2003) unpublished;		protein_coding	828.747
RPA0996	5.76423	2.52713	5.76423	< 1E-45	up	RPA0996		Alpha/beta hydrolase fold;		protein_coding	83.2657
RPA0983	5.73375	2.51948	5.73375	< 1E-45	up	RPA0983		possible phthalate dioxygenase; observed by proteomics; Citation: Proteomics from VerBerkmoes et al. (2003) unpublished;		protein_coding	156.306
RPA4540	5.72115	2.51631	5.72115	1.9872e-38	up	RPA4540		hypothetical protein;		protein_coding	58.9914
RPA2423	5.70893	2.51322	5.70893	2.01068e-38	up	RPA2423		probable transcriptional regulator, AraC family;		protein_coding	893.54
RPA0835	5.67408	2.50439	5.67408	3.6377e-36	up	coxG		possible cytochrome-c oxidase assembly protein;		protein_coding	54.3991
RPA3904	5.65948	2.50067	5.65948	5.11415e-31	up	mexC3		putative RND multidrug efflux membrane fusion protein MexC precursor; observed by proteomics; Citation: Proteomics from VerBerkmoes et al. (2003) unpublished;		protein_coding	160.171
RPA3648	5.65916	2.50059	5.65916	5.63609e-19	up	RPA3648		conserved hypothetical protein;		protein_coding	77.3939
RPA3403	5.60138	2.48578	5.60138	1.35729e-31	up	RPA3403		possible transcriptional regulator, TetR family;		protein_coding	76.0964
RPA3967	5.5971	2.48468	5.5971	7.70933e-28	up	RPA3967		putative threonine dehydratase;		protein_coding	245.619
RPA4673	5.59559	2.48429	5.59559	< 1E-45	up	cphA1		putative beta lactamase precursor;		protein_coding	85.3885
RPA2862	5.56645	2.47676	5.56645	< 1E-45	up	exoR		putative exopolysaccharide regulatory protein exoR;		protein_coding	3692.62
RPA2236	5.53742	2.46922	5.53742	< 1E-45	up	RPA2236		conserved hypothetical protein;		protein_coding	141.553
RPA1762	5.5354	2.46869	5.5354	< 1E-45	up	RPA1762		putative acyl-CoA dehydrogenase;		protein_coding	181.904
RPA1004	5.5318	2.46775	5.5318	4.88896e-39	up	RPA1004		hypothetical protein;		protein_coding	155.207
RPA1731	5.53055	2.46742	5.53055	< 1E-45	up	RPA1731		similar to eukaryotic molybdopterin oxidoreductase;		protein_coding	160.864
RPA4693	5.51729	2.46396	5.51729	< 1E-45	up	RPA4693		putative FMN oxidoreductase;		protein_coding	668.945
RPA1604	5.51079	2.46226	5.51079	5.16298e-33	up	RPA1604		conserved hypothetical protein;		protein_coding	227.787
RPA3303	5.50693	2.46125	5.50693	8.28208e-40	up	RPA3303		MaoC-like dehydratase;		protein_coding	104.95
RPA0460	5.49205	2.45735	5.49205	1.19809e-37	up	RPA0460		putative esterase; observed by proteomics; Citation: Proteomics from VerBerkmoes et al. (2003) unpublished;		protein_coding	1477.77
RPA4718	5.48653	2.45589	5.48653	6.079e-42	up	modE		putative molybdate transport system transcriptional regulator, ModE;		protein_coding	1040.74
RPA2483	5.4705	2.45167	5.4705	< 1E-45	up	RPA2483		hypothetical protein;		protein_coding	134.348
RPA0972	5.46017	2.44895	5.46017	< 1E-45	up	hupK		putative hydrogenase expression/formation protein hupK;		protein_coding	75.9057
RPA2403	5.43386	2.44198	5.43386	5.9386e-36	up	RPA2403		possible iron-chelator utilization protein;		protein_coding	87.2384
RPA3620	5.42635	2.43998	5.42635	4.00375e-22	up	vanR		transcriptional regulator VanR, GntR family;		protein_coding	50.6435
RPA0225	5.381	2.42787	5.381	< 1E-45	up	sodC		putative superoxide dismutase (Cu/Zn); observed by proteomics; Citation: Proteomics from VerBerkmoes et al. (2003) unpublished;		protein_coding	817.638
RPA0806	5.27079	2.39802	5.27079	< 1E-45	up	RPA0806		possible high-affinity branched-chain amino acid transport system substrate-binding protein; observed by proteomics; Citation: Proteomics from VerBerkmoes et al. (2003) unpublished;		protein_coding	283.197
RPA4511	5.25683	2.39419	5.25683	< 1E-45	up	RPA4511		Major Facilitator Superfamily (MFS) transporter;		protein_coding	51.0467
RPA1470	5.24956	2.3922	5.24956	< 1E-45	up	RPA1470		putative dipeptide ABC transporter;		protein_coding	76.5168
RPA0685	5.24308	2.39042	5.24308	< 1E-45	up	RPA0685		transcriptional regulator, IclR family;		protein_coding	319.923
RNA_60	5.24051	2.38971	5.24051	< 1E-45	up	ffs		signal recognition particle 4.5 S RNA;		misc_RNA	4470.28
RPA1804	5.23548	2.38832	5.23548	< 1E-45	up	RPA1804		conserved hypothetical protein;		protein_coding	85.8286
RPA4411	5.22798	2.38625	5.22798	< 1E-45	up	glpR		glycerol-3-phosphate regulon repressor glpR, DeoR family;		protein_coding	763.565
RPA1203	5.18635	2.37472	5.18635	3.96663e-25	up	RPA1203		conserved hypothetical protein;		protein_coding	320.043
RPA1663	5.17288	2.37097	5.17288	< 1E-45	up	hpaD		putative 3,4-dihydroxyphenylacetate 2,3-dioxygenase; observed by proteomics; Citation: Proteomics from VerBerkmoes et al. (2003) unpublished;		protein_coding	295.081
RPA1002	5.17242	2.37084	5.17242	9.39417e-10	up	modD		putative molybdenum transport system protein; observed by proteomics; Citation: Proteomics from VerBerkmoes et al. (2003) unpublished;		protein_coding	347.048
RPA2895	5.16771	2.36952	5.16771	4.93877e-06	up	RPA2895		possible small heat shock protein;		protein_coding	685.97
RPA4544	5.15506	2.36599	5.15506	9.79254e-26	up	RPA4544		conserved unknown protein;		protein_coding	71.5788
RPA3304	5.14461	2.36306	5.14461	7.74204e-37	up	fabG3		putative 3-oxoacyl-acyl carrier protein reductase; observed by proteomics; Citation: Proteomics from VerBerkmoes et al. (2003) unpublished;		protein_coding	82.1593
RPA3212	5.13562	2.36054	5.13562	< 1E-45	up	RPA3212		unknown protein;		protein_coding	258.085
RPA4683	5.12967	2.35887	5.12967	1.07436e-33	up	RPA4683		hypothetical protein;		protein_coding	1120.03
RPA2475	5.1257	2.35775	5.1257	7e-45	up	RPA2475		TfoX, N-terminal;		protein_coding	259.892
RPA4777	5.12378	2.35721	5.12378	< 1E-45	up	pstB		phosphate ABC transporter ATP-binding protein, PstB;		protein_coding	421.584
RPA1769	5.09746	2.34978	5.09746	3.87033e-37	up	RPA1769		transcriptional regulator, LysR family;		protein_coding	72.7329
RPA4704	5.08849	2.34724	5.08849	< 1E-45	up	RPA4704		conserved hypothetical protein;		protein_coding	1284.61
RPA4200	5.07318	2.34289	5.07318	< 1E-45	up	RPA4200		YbaK / prolyl-tRNA synthetases associated domain; observed by proteomics; Citation: Proteomics from VerBerkmoes et al. (2003) unpublished;		protein_coding	333.449
RPA0977	5.07121	2.34233	5.07121	8.165e-42	up	hypD		hydrogenase expression/formation protein hypD;		protein_coding	71.1481
RPA0549	5.05589	2.33796	5.05589	7.45735e-26	up	ChrR		sensor protein ChrR, cytochrome cycA regulator;		protein_coding	138.356
RPA2989	5.05056	2.33644	5.05056	< 1E-45	up	RPA2989		putative quinone oxidoreductase;		protein_coding	85.2823
RPA2059	5.03154	2.331	5.03154	< 1E-45	up	RPA2059		conserved hypothetical protein;		protein_coding	678.408
RPA4535	5.02632	2.3295	5.02632	2.90825e-13	up	RPA4535		hypothetical protein;		protein_coding	63.4957
RPA0483	5.0198	2.32763	5.0198	4.2e-45	up	RPA0483		unknown protein; observed by proteomics; Citation: Proteomics from VerBerkmoes et al. (2003) unpublished;		protein_coding	61.3346
RPA4534	5.00644	2.32378	5.00644	1.68544e-34	up	RPA4534		hypothetical protein;		protein_coding	394.934
RPA3724	4.99417	2.32025	4.99417	< 1E-45	up	ilvK		possible high-affinity leucine-isoleucine-valine transport system; periplasmic binding protein; observed by proteomics; Citation: Proteomics from VerBerkmoes et al. (2003) unpublished;		protein_coding	436.779
RPA4171	4.98139	2.31655	4.98139	< 1E-45	up	RPA4171		conserved unknown protein; observed by proteomics; Citation: Proteomics from VerBerkmoes et al. (2003) unpublished;		protein_coding	70359.1
RPA0740	4.98007	2.31617	4.98007	< 1E-45	up	RPA0740		possible Acyl-CoA dehydrogenase;		protein_coding	85.0456
RPA0375	4.97304	2.31413	4.97304	< 1E-45	up	chaB		putative cation transport regulator;		protein_coding	1040.09
RPA1473	4.97224	2.3139	4.97224	< 1E-45	up	RPA1473		possible peptide transport system substrate-binding protein;		protein_coding	58.5592
RPA3647	4.95618	2.30923	4.95618	1.37939e-37	up	RPA3647		putative glycosyl hydrolase;		protein_coding	93.6449
RPA2904	4.95575	2.3091	4.95575	< 1E-45	up	RPA2904		possible DNA uptake protein, ComEC;		protein_coding	97.9488
RPA1472	4.95292	2.30828	4.95292	< 1E-45	up	RPA1472		putative dipeptide transport permease protein;		protein_coding	66.6865
RPA1664	4.93722	2.3037	4.93722	< 1E-45	up	RPA1664		Glyoxalase/Bleomycin resistance protein/dioxygenase domain; observed by proteomics; Citation: Proteomics from VerBerkmoes et al. (2003) unpublished;		protein_coding	1472.46
RPA0978	4.92123	2.29902	4.92123	6.695e-42	up	hypE		hydrogenase expression/formation protein hypE;		protein_coding	66.9668
RPA4467	4.91787	2.29803	4.91787	< 1E-45	up	soxY2		putative sulfur oxidation protein soxY; observed by proteomics; Citation: Proteomics from VerBerkmoes et al. (2003) unpublished;		protein_coding	864.336
RPA4728	4.91231	2.2964	4.91231	5.52914e-25	up	RPA4728		conserved hypothetical protein;		protein_coding	100.196
RPA2974	4.90803	2.29514	4.90803	< 1E-45	up	RPA2974		putative 6-aminohexanoate-cyclic-dimer hydrolase; observed by proteomics; Citation: Proteomics from VerBerkmoes et al. (2003) unpublished;		protein_coding	246.446
RPA3717	4.90771	2.29505	4.90771	< 1E-45	up	pimF		enoyl-CoA hydratase; observed by proteomics; Citation: Proteomics from VerBerkmoes et al. (2003) unpublished;		protein_coding	617.906
RPA1994	4.86782	2.28328	4.86782	< 1E-45	up	RPA1994		conserved unknown protein; observed by proteomics; Citation: Proteomics from VerBerkmoes et al. (2003) unpublished;		protein_coding	506.232
RPA3444	4.84962	2.27787	4.84962	2.795e-41	up	RPA3444		transcriptional regulator, GntR family;		protein_coding	151.057
RPA0362	4.82587	2.27079	4.82587	< 1E-45	up	penP, penA		putative class A beta-lactamase precursor (penicillinase);		protein_coding	195.728
RPA1345	4.82031	2.26913	4.82031	< 1E-45	up	RPA1345		conserved hypothetical protein;		protein_coding	223.426
RPA0734	4.81879	2.26867	4.81879	< 1E-45	up	fdsA		NAD-dependent formate dehydrogenase alpha subunit;		protein_coding	164.08
RPA3999	4.81571	2.26775	4.81571	3.6e-44	up	RPA3999		possible coenzyme PQQ synthesis protein E;		protein_coding	110.356
RPA1340	4.80041	2.26316	4.80041	7.79159e-38	up	RPA1340		probable FecR, iron siderophore sensor protein;		protein_coding	80.4217
RPA4406	4.78907	2.25975	4.78907	5.43e-42	up	RPA4406		sugar ABC transport system, permease component;		protein_coding	73.8794
RPA1208	4.782	2.25761	4.782	< 1E-45	up	RPA1208		putative dioxygenase;		protein_coding	129.652
RPA1291	4.77777	2.25634	4.77777	< 1E-45	up	RPA1291		putative proteic killer suppression protein;		protein_coding	1626.12
RPA2512	4.76952	2.25384	4.76952	3.27962e-38	up	RPA2512		Diacylglycerol kinase related protein;		protein_coding	123.099
RPA0791	4.75954	2.25082	4.75954	< 1E-45	up	exoI1		similar to Staphylococcus nuclease (SNase-like); observed by proteomics; Citation: Proteomics from VerBerkmoes et al. (2003) unpublished;		protein_coding	439.921
RPA0824	4.75623	2.24982	4.75623	< 1E-45	up	lepB1		signal peptidase I;		protein_coding	593.718
RPA3826	4.75603	2.24976	4.75603	2.18609e-25	up	RPA3826		conserved hypothetical protein;		protein_coding	314.447
RPA1863	4.7362	2.24373	4.7362	6.20582e-31	up	RPA1863		conserved hypothetical protein;		protein_coding	316.668
RPA3298	4.73545	2.2435	4.73545	< 1E-45	up	RPA3298		hypothetical protein;		protein_coding	185.127
RPA1788	4.73257	2.24262	4.73257	< 1E-45	up	RPA1788		possible 4-hydroxybenzoyl-CoA thioesterase;		protein_coding	296.89
RPA2748	4.72445	2.24015	4.72445	1.77235e-38	up	RPA2748		possible short-chain dehydrogenase; observed by proteomics; Citation: Proteomics from VerBerkmoes et al. (2003) unpublished;		protein_coding	556.465
RPA0735	4.71425	2.23703	4.71425	1.566e-41	up	fdsC		putative FdsC protein, formate dehydrogenase chain D;		protein_coding	73.4522
RPA3213	4.70685	2.23476	4.70685	2.6875e-08	up	RPA3213		hypothetical protein;		protein_coding	62.7823
RPA3187	4.70532	2.23429	4.70532	< 1E-45	up	RPA3187		sensor histidine kinase with a PAS/PAC domain;		protein_coding	275.558
RPA1316	4.7018	2.23321	4.7018	1.52113e-16	up	RPA1316		hypothetical protein;		protein_coding	191.377
RPA3416	4.70085	2.23292	4.70085	3.70883e-26	up	RPA3416		protein with 2 CBS domains;		protein_coding	63.6185
RPA1414	4.69994	2.23264	4.69994	< 1E-45	up	RPA1414		MaoC-like dehydratase; observed by proteomics; Citation: Proteomics from VerBerkmoes et al. (2003) unpublished;		protein_coding	505.336
RPA1797	4.69855	2.23222	4.69855	6.11312e-16	up	RPA1797		conserved hypothetical protein;		protein_coding	80.7755
RPA1099	4.69294	2.23049	4.69294	1.8e-44	up	ruvC		RuvC; Holliday junction nuclease;		protein_coding	336.619
RPA0157	4.67917	2.22625	4.67917	2.33707e-25	up	RPA0157		conserved unknown protein; observed by proteomics; Citation: Proteomics from VerBerkmoes et al. (2003) unpublished;		protein_coding	297.392
RPA1263	4.66746	2.22264	4.66746	< 1E-45	up	RPA1263		putative II.1 protein; observed by proteomics; Citation: Proteomics from VerBerkmoes et al. (2003) unpublished;		protein_coding	10931.5
RPA0693	4.64328	2.21514	4.64328	< 1E-45	up	phnI		PhnI protein, phosphonate metabolism, function unknown;		protein_coding	84.7925
RPA2883	4.63888	2.21378	4.63888	7.13e-43	up	RPA2883		hypothetical protein;		protein_coding	191.781
RPA4512	4.638	2.2135	4.638	7.35688e-33	up	RPA4512		possible response regulator receiver;		protein_coding	318.863
RPA0686	4.63445	2.2124	4.63445	4.2e-45	up	RPA0686		Uncharacterized protein family UPF0065;		protein_coding	66.2927
RPA4443	4.63012	2.21105	4.63012	< 1E-45	up	RPA4443		acyl-CoA synthetase; observed by proteomics; Citation: Proteomics from VerBerkmoes et al. (2003) unpublished;		protein_coding	2224.26
RPA0087	4.62122	2.20828	4.62122	< 1E-45	up	RPA0087		putative Major Facilitator Superfamily (MFS) transporter;		protein_coding	187.416
RPA3972	4.61182	2.20534	4.61182	< 1E-45	up	RPA3972		putative diheme cytochrome c-553;		protein_coding	233.687
RPA2806	4.60839	2.20426	4.60839	5.0271e-23	up	nthB		putative nitrile hydratase beta subunit; Citation: Payne et al. (1997) Biochemistry 36:5447-5454;		protein_coding	175.897
RPA3424	4.59345	2.19958	4.59345	1.08042e-20	up	RPA3424		hypothetical protein;		protein_coding	201.933
RPA1968	4.5896	2.19837	4.5896	< 1E-45	up	RPA1968		RND efflux transporter;		protein_coding	76.6211
RPA4333	4.58943	2.19832	4.58943	< 1E-45	up	RPA4333		conserved hypothetical protein;		protein_coding	334.362
RPA3873	4.58768	2.19776	4.58768	9.8e-44	up	RPA3873		hypothetical protein;		protein_coding	382.787
RPA1633	4.58068	2.19556	4.58068	< 1E-45	up	fliI		flagellum-specific ATP synthase; observed by proteomics; Citation: Proteomics from VerBerkmoes et al. (2003) unpublished;		protein_coding	566.267
RPA3442	4.56253	2.18983	4.56253	< 1E-45	up	RPA3442		Putative cyclase;		protein_coding	148.033
RPA2265	4.55732	2.18818	4.55732	8.10031e-37	up	RPA2265		conserved hypothetical protein;		protein_coding	113.058
RPA0799	4.55481	2.18739	4.55481	2.37653e-18	up	RPA0799		putative carbonic anhydrase;		protein_coding	95.6793
RPA0755	4.55314	2.18686	4.55314	1.15792e-18	up	RPA0755		putative oligopeptide ABC transporter, ATP-binding component;		protein_coding	50.2318
RPA3709	4.53601	2.18142	4.53601	1.23495e-16	up	RPA3709		possible hemoprotein;		protein_coding	50.3416
RPA2859	4.53539	2.18123	4.53539	< 1E-45	up	RPA2859		hypothetical protein;		protein_coding	115.544
RPA4676	4.53433	2.18089	4.53433	5.105e-42	up	RPA4676		probable transcriptional regulator, MarR family;		protein_coding	154.314
RPA3748	4.52682	2.1785	4.52682	1.51552e-30	up	RPA3748		Elongator protein 3/MiaB/NifB;		protein_coding	330.226
RPA1692	4.51451	2.17457	4.51451	< 1E-45	up	RPA1692		putative transmembrane transport protein;		protein_coding	115.639
RPA4726	4.5132	2.17415	4.5132	< 1E-45	up	RPA4726		conserved hypothetical protein;		protein_coding	747.479
RPA3729	4.51167	2.17366	4.51167	4.13e-43	up	RPA3729		hippurate hydrolase;		protein_coding	1265.52
RPA0384	4.51109	2.17348	4.51109	1.40987e-35	up	RPA0384		conserved unknown protein;		protein_coding	204.799
RPA1100	4.49891	2.16957	4.49891	< 1E-45	up	ruvA		RuvA; Holliday branch migration protein; observed by proteomics; Citation: Proteomics from VerBerkmoes et al. (2003) unpublished;		protein_coding	373.641
RPA3183	4.48938	2.16652	4.48938	< 1E-45	up	RPA3183		unknown protein;		protein_coding	675.03
RPA4045	4.48468	2.16501	4.48468	5.5975e-36	up	RPA4045		possible branched-chain amino acid ABC transport system substrate-binding protein; observed by proteomics; Citation: Proteomics from VerBerkmoes et al. (2003) unpublished;		protein_coding	201.373
RPA4151	4.48047	2.16365	4.48047	1.17948e-14	up	RPA4151		transcriptional regulator, LysR family;		protein_coding	58.772
RPA0976	4.47217	2.16097	4.47217	6.88726e-21	up	hypC		putative hypC;		protein_coding	102.994
RPA3001	4.4709	2.16056	4.4709	< 1E-45	up	kdpD		two component osmosensitive K+channel and sensor histidine kinase, KdpD;		protein_coding	245.297
RPA3177	4.46931	2.16005	4.46931	< 1E-45	up	RPA3177		unknown protein; observed by proteomics; Citation: Proteomics from VerBerkmoes et al. (2003) unpublished;		protein_coding	1901.85
RPA1067	4.46448	2.15849	4.46448	< 1E-45	up	tag		possible 3-methyladenine DNA glycosylase I;		protein_coding	628.657
RPA1483	4.40384	2.13876	4.40384	1.1494e-28	up	RPA1483		NAD binding site:FAD dependent oxidoreductase;		protein_coding	104.724
RPA1793	4.38591	2.13288	4.38591	< 1E-45	up	RPA1793		branched-chain amino acid transport system permease protein;		protein_coding	89.2055
RPA4472	4.38194	2.13157	4.38194	4.37994e-36	up	RPA4472		putative c-type cytochrome biogenesis protein;		protein_coding	55.8398
RPA3642	4.37546	2.12943	4.37546	2.29899e-38	up	RPA3642		putative alpha-amylase; observed by proteomics; Citation: Proteomics from VerBerkmoes et al. (2003) unpublished;		protein_coding	408.964
RPA3718	4.36926	2.12739	4.36926	< 1E-45	up	RPA3718		transcriptional regulator, IclR family; observed by proteomics; Citation: Proteomics from VerBerkmoes et al. (2003) unpublished;		protein_coding	464.529
RPA4751	4.36605	2.12633	4.36605	1.93e-43	up	RPA4751		DUF80; observed by proteomics; Citation: Proteomics from VerBerkmoes et al. (2003) unpublished;		protein_coding	585.218
RPA2191	4.35893	2.12397	4.35893	4.27506e-22	up	RPA2191		DUF188;		protein_coding	137.966
RPA1313	4.35285	2.12196	4.35285	1.4e-45	up	RPA1313		sensor histidine kinase with multiple PAS/PAC domains;		protein_coding	69.6569
RPA0540	4.34778	2.12028	4.34778	< 1E-45	up	RPA0540		hypothetical protein; observed by proteomics; Citation: Proteomics from VerBerkmoes et al. (2003) unpublished;		protein_coding	212.637
RPA4468	4.34581	2.11963	4.34581	1.0425e-39	up	RPA4468		conserved unknown protein; observed by proteomics; Citation: Proteomics from VerBerkmoes et al. (2003) unpublished;		protein_coding	105.164
RPA0609	4.3413	2.11813	4.3413	< 1E-45	up	RPA0609		conserved hypothetical protein;		protein_coding	700.958
RPA4802	4.33373	2.11561	4.33373	1.38236e-22	up	RPA4802		conserved unknown protein;		protein_coding	247.585
RPA0997	4.29305	2.102	4.29305	1.39799e-16	up	RPA0997		possible transcriptional regulator, ArsR family;		protein_coding	147.71
RPA2877	4.28066	2.09783	4.28066	5.23797e-39	up	RPA2877		putative glycosyltransferase family protein;		protein_coding	107.725
RPA2438	4.27734	2.09671	4.27734	6.24205e-17	up	RPA2438		hypothetical protein;		protein_coding	68.5509
RPA3288	4.27584	2.09621	4.27584	< 1E-45	up	RPA3288		Tyrosine protein kinase:Aminoglycoside phosphotransferase; observed by proteomics; Citation: Proteomics from VerBerkmoes et al. (2003) unpublished;		protein_coding	1199.35
RPA2600	4.27168	2.0948	4.27168	4.65831e-08	up	RPA2600		hypothetical protein;		protein_coding	549.245
RPA3721	4.2668	2.09315	4.2668	< 1E-45	up	RPA3721		possible ABC transporter, permease protein;		protein_coding	521.432
RPA3068	4.26039	2.09098	4.26039	< 1E-45	up	RPA3068		conserved hypothetical protein; 28% identity with Bradyrhizobium japonicum Bll4089 protein;		protein_coding	310.449
RPA3624	4.24851	2.08696	4.24851	< 1E-45	up	RPA3624		possible gluconolactonase precursor; observed by proteomics; Citation: Proteomics from VerBerkmoes et al. (2003) unpublished;		protein_coding	269.515
RPA0107	4.23746	2.0832	4.23746	1.34102e-17	up	RPA0107		putative Zn-binding dehydrogenase;		protein_coding	54.1509
RPA1792	4.23254	2.08152	4.23254	< 1E-45	up	RPA1792		putative branched-chain amino acid transport system ATP-binding protein; observed by proteomics; Citation: Proteomics from VerBerkmoes et al. (2003) unpublished;		protein_coding	114.587
RPA1006	4.22826	2.08006	4.22826	< 1E-45	up	RPA1006		possible protocatechuate 4,5-dioxygenase small subunit (AB035121); observed by proteomics; Citation: Proteomics from VerBerkmoes et al. (2003) unpublished;		protein_coding	921.987
RPA0807	4.21765	2.07644	4.21765	< 1E-45	up	RPA0807		possible ATP dependent DNA helicase;		protein_coding	147.805
RPA0980	4.20989	2.07378	4.20989	1.222e-42	up	RPA0980		sensor histidine kinase with a PAS domain;		protein_coding	76.4474
RPA4731	4.19984	2.07034	4.19984	2.08027e-34	up	RPA4731		conserved unknown protein; observed by proteomics; Citation: Proteomics from VerBerkmoes et al. (2003) unpublished;		protein_coding	509.987
RPA0676	4.19855	2.06989	4.19855	7.03302e-33	up	RPA0676		possible enoyl-CoA hydratase/isomerase family member;		protein_coding	51.888
RPA0108	4.18551	2.0654	4.18551	4.72324e-24	up	RPA0108		Possible benzaldehyde lyase; observed by proteomics; Citation: Proteomics from VerBerkmoes et al. (2003) unpublished;		protein_coding	56.9912
RPA1217	4.1828	2.06447	4.1828	< 1E-45	up	RPA1217		putative carboxypeptidase G2; observed by proteomics; Citation: Proteomics from VerBerkmoes et al. (2003) unpublished;		protein_coding	266.316
RPA2846	4.17566	2.062	4.17566	4.67847e-34	up	RPA2846		conserved hypothetical protein;		protein_coding	124.784
RPA3431	4.1713	2.0605	4.1713	< 1E-45	up	RPA3431		hypothetical protein;		protein_coding	211.482
RPA2145	4.16202	2.05728	4.16202	1.19632e-31	up	RPA2145		putative enoyl-CoA hydratase/isomerase; observed by proteomics; Citation: Proteomics from VerBerkmoes et al. (2003) unpublished;		protein_coding	54.8975
RPA1757	4.16171	2.05718	4.16171	1.4e-45	up	RPA1757		possible oxoacyl carrier protein reductase; observed by proteomics; Citation: Proteomics from VerBerkmoes et al. (2003) unpublished;		protein_coding	121.349
RPA2622	4.14975	2.05302	4.14975	< 1E-45	up	RPA2622		putative sulfonate transport system, ATP-binding protein. Subunit of ABC transporter; Citation: Beil et al. (1995) Eur. J. Biochem. 229:385-394;		protein_coding	275.615
RPA2869	4.13268	2.04708	4.13268	< 1E-45	up	RPA2869		possible flavin-dependent oxidoreductase; observed by proteomics; Citation: Proteomics from VerBerkmoes et al. (2003) unpublished;		protein_coding	1693.17
RPA4460	4.12318	2.04376	4.12318	< 1E-45	up	dhsU1		putative flavocytochrome C sulfide dehydrogenase, flavoprotein subunit; observed by proteomics; Citation: Proteomics from VerBerkmoes et al. (2003) unpublished;		protein_coding	64.3483
RPA2705	4.12196	2.04333	4.12196	1.77041e-40	up	RPA2705		hypothetical protein;		protein_coding	122.191
RPA2823	4.10668	2.03797	4.10668	< 1E-45	up	RPA2823		conserved hypothetical protein;		protein_coding	1093.68
RPA1909	4.10163	2.0362	4.10163	1.76475e-08	up	RPA1909		transcriptional regulator, MarR family;		protein_coding	56.1689
RPA4422	4.08329	2.02973	4.08329	< 1E-45	up	RPA4422		transcriptional regulator, Crp/Fnr family;		protein_coding	130.051
RPA1115	4.08303	2.02964	4.08303	6.16727e-36	up	RPA1115		conserved hypothetical protein;		protein_coding	262.34
RPA0922	4.07357	2.02629	4.07357	9.13331e-39	up	RPA0922		conserved hypothetical protein;		protein_coding	512.494
RPA4413	4.07044	2.02518	4.07044	< 1E-45	up	RPA4413		possible transcriptional regulator, TetR family;		protein_coding	452.816
RPA3780	4.06599	2.02361	4.06599	8.02281e-20	up	RPA3780		hypothetical protein;		protein_coding	146.252
RPA2256	4.0649	2.02322	4.0649	7.99353e-17	up	RPA2256		transcriptional regulator, ArsR family, ArsR1;		protein_coding	136.185
RPA0398	4.06276	2.02246	4.06276	3.81989e-31	up	RPA0398		putative 2, 4-dienoyl-CoA reductase (NADPH) precursor;		protein_coding	163.277
RPA4655	4.05767	2.02065	4.05767	3.62372e-15	up	fucA		L-fuculose phosphate aldolase;		protein_coding	108.948
RPA3443	4.04544	2.0163	4.04544	< 1E-45	up	RPA3443		possible isomerase/decarboxylase;		protein_coding	209.137
RPA2304	4.02536	2.00912	4.02536	2.43567e-23	up	RPA2304		putative acyl-CoA thiolase; observed by proteomics; Citation: Proteomics from VerBerkmoes et al. (2003) unpublished;		protein_coding	61.0704
RPA2631	4.01104	2.00398	4.01104	1.05497e-21	up	RPA2631		possible ABC transport substrate-binding periplasmic protein;		protein_coding	54.4323
RPA2899	4.0075	2.0027	4.0075	< 1E-45	up	RPA2899		conserved hypothetical protein;		protein_coding	293.373
RPA2201	4.00723	2.0026	4.00723	< 1E-45	up	RPA2201		quinone oxidoreductase; observed by proteomics; Citation: Proteomics from VerBerkmoes et al. (2003) unpublished;		protein_coding	504.574
RPA3415	3.98317	1.99392	3.98317	4.91907e-36	up	RPA3415		probable transcriptional regulator, TetR family;		protein_coding	175.622
RPA2957	3.98055	1.99297	3.98055	< 1E-45	up	RPA2957		putative diguanylate cyclase (GGDEF)/phosphodiesterase (EAL);		protein_coding	221.037
RPA2074	3.98019	1.99284	3.98019	2.21844e-18	up	RPA2074		response regulator receiver (CheY-like protein);		protein_coding	50.5228
RPA2283	3.97833	1.99216	3.97833	< 1E-45	up	RPA2283		putative proteic killer suppression protein {plasmid Rts1);		protein_coding	1187.48
RPA1487	3.97426	1.99069	3.97426	1.44547e-24	up	RPA1487		conserved hypothetical protein;		protein_coding	93.8184
RPA2108	3.96745	1.98821	3.96745	2.27718e-33	up	RPA2108		response regulator receiver (CheY-like protein);		protein_coding	153.166
RPA2800	3.95747	1.98458	3.95747	< 1E-45	up	RPA2800		unknown protein;		protein_coding	305.258
RPA0478	3.94433	1.97978	3.94433	1.21538e-33	up	RPA0478		conserved hypothetical protein;		protein_coding	814.773
RPA2264	3.94178	1.97885	3.94178	2.74699e-27	up	RPA2264		conserved hypothetical protein;		protein_coding	94.8027
RPA0968	3.94027	1.97829	3.94027	3.25284e-18	up	hupG		putative hydrogenase expression/formation protein hupG;		protein_coding	297.346
RPA2988	3.93374	1.9759	3.93374	2.03868e-32	up	yrkN		GCN5-related N-acetyltransferase;		protein_coding	121.709
RPA3526	3.93172	1.97516	3.93172	< 1E-45	up	RPA3526		conserved hypothetical protein;		protein_coding	117.195
RPA2077	3.92964	1.9744	3.92964	1.05706e-15	up	RPA2077		probable transcriptional regulator, Crp/Fnr family;		protein_coding	70.2852
RPA1490	3.92911	1.9742	3.92911	< 1E-45	up	phyB4		Bacteriophytochrome (light-regulated signal transduction histidine kinase), PhyB4;		protein_coding	575.553
RPA4684	3.91438	1.96878	3.91438	5.66744e-31	up	RPA4684		methyl-accepting chemotaxis receptor/sensory transducer; observed by proteomics; Citation: Proteomics from VerBerkmoes et al. (2003) unpublished;		protein_coding	59.6925
RPA1091	3.912	1.96791	3.912	2.00306e-20	up	RPA1091		hypothetical protein;		protein_coding	367.68
RPA1674	3.89961	1.96333	3.89961	< 1E-45	up	cheY3		response regulator receiver, CheY3;		protein_coding	172.644
RPA3472	3.88995	1.95975	3.88995	< 1E-45	up	ilvD1		dihydroxy-acid dehydratase; observed by proteomics; Citation: Proteomics from VerBerkmoes et al. (2003) unpublished;		protein_coding	286.316
RPA3599	3.88279	1.95709	3.88279	< 1E-45	up	RPA3599		hypothetical protein;		protein_coding	247.034
RPA1917	3.87918	1.95575	3.87918	9.8e-45	up	lipA1		LipA a lipoprotein;		protein_coding	755.973
RPA0105	3.87356	1.95366	3.87356	< 1E-45	up	RPA0105		transcriptional regulator, GntR family with aminotransferase domain;		protein_coding	117.126
RPA4799	3.87156	1.95292	3.87156	< 1E-45	up	RPA4799		possible acyl-CoA dehydrogenase; observed by proteomics; Citation: Proteomics from VerBerkmoes et al. (2003) unpublished;		protein_coding	482.461
RPA1274	3.86991	1.9523	3.86991	4.30081e-07	up	RPA1274		possible Dps protein family starvation-inducible DNA-binding protein;		protein_coding	642.382
RPA0981	3.85584	1.94705	3.85584	3.77793e-40	up	RPA0981		sensor histidine kinase with multiple PAS and a response regulator receiver domain;		protein_coding	163.339
RPA1515	3.85533	1.94686	3.85533	< 1E-45	up	RPA1515		conserved unknown protein; observed by proteomics; Citation: Proteomics from VerBerkmoes et al. (2003) unpublished;		protein_coding	667.717
RPA2820	3.85099	1.94523	3.85099	< 1E-45	up	RPA2820		DUF433;		protein_coding	341.707
RPA0974	3.84702	1.94374	3.84702	9.1e-44	up	hypB		hydrogenase expression/formation protein hypB;		protein_coding	92.6945
RPA2249	3.84564	1.94322	3.84564	< 1E-45	up	RPA2249		putative methylase/helicase;		protein_coding	63.8267
RPA0775	3.8372	1.94005	3.8372	< 1E-45	up	RPA0775		hypothetical protein;		protein_coding	522.894
RPA2278	3.8342	1.93893	3.8342	4.00771e-31	up	RPA2278		possible ABC transporter, permease protein;		protein_coding	216.537
RPA1342	3.83257	1.93831	3.83257	1.66885e-24	up	RPA1342		hypothetical protein;		protein_coding	329.326
RPA2621	3.82537	1.9356	3.82537	< 1E-45	up	RPA2621		conserved unknown protein; observed by proteomics; Citation: Proteomics from VerBerkmoes et al. (2003) unpublished;		protein_coding	278.825
RPA3769	3.80614	1.92833	3.80614	< 1E-45	up	RPA3769		probable transcriptional regulator, TetR family;		protein_coding	119.47
RPA0155	3.80542	1.92806	3.80542	1.27276e-09	up	RPA0155		putative tolR/exbD protein;		protein_coding	104.962
RPA3108	3.80199	1.92675	3.80199	< 1E-45	up	RPA3108		conserved hypothetical protein;		protein_coding	825.378
RPA4105	3.78532	1.92042	3.78532	< 1E-45	up	rmrA		putative hlyD family multidrug secretion protein; Citation: Gonzalez-Pasayo and Martinez-Romero (2000) Mol. Plant Microbe Interact. 13:572-577;		protein_coding	173.962
RPA4427	3.78298	1.91952	3.78298	4.11853e-27	up	ogt1		putative methylated-DNA-protein-cystein methyltransferase; observed by proteomics; Citation: Proteomics from VerBerkmoes et al. (2003) unpublished;		protein_coding	288.528
RPA2489	3.75968	1.91061	3.75968	1.48377e-28	up	RPA2489		hypothetical protein;		protein_coding	158.508
RPA0154	3.74935	1.90664	3.74935	1.51189e-23	up	RPA0154		possible MotA/TolQ/ExbB proton channel family;		protein_coding	52.7086
RPA1721	3.74444	1.90475	3.74444	9.73198e-21	up	RPA1721		transcriptional regulator, LysR family;		protein_coding	78.7935
RPA4500	3.72399	1.89685	3.72399	1.88958e-33	up	RPA4500		hypothetical protein;		protein_coding	748.676
RPA3611	3.71839	1.89468	3.71839	4.27815e-29	up	RPA3611		ErfK/YbiS/YcfS/YnhG; observed by proteomics; Citation: Proteomics from VerBerkmoes et al. (2003) unpublished;		protein_coding	2052.27
RPA0923	3.71522	1.89345	3.71522	< 1E-45	up	RPA0923		conserved hypothetical protein;		protein_coding	250.729
RPA1815	3.70852	1.89084	3.70852	8.87434e-23	up	RPA1815		hypothetical protein;		protein_coding	131.617
RPA2826	3.70169	1.88818	3.70169	3.61837e-31	up	RPA2826		conserved hypothetical protein;		protein_coding	70.2697
RPA3053	3.68797	1.88283	3.68797	< 1E-45	up	cspA3		cold shock DNA binding protein; observed by proteomics; Citation: Proteomics from VerBerkmoes et al. (2003) unpublished;		protein_coding	1294.8
RPA3747	3.67024	1.87587	3.67024	2.86851e-19	up	eutC		putative ethanolamine ammonia-lyase light chain;		protein_coding	100.787
RPA4620	3.65511	1.86991	3.65511	8.68242e-35	up	nifH4		nitrogenase iron protein, nifH; observed by proteomics; Citation: Proteomics from VerBerkmoes et al. (2003) unpublished;		protein_coding	92.7245
RPA0367	3.65199	1.86868	3.65199	< 1E-45	up	rpoH		RNA polymerase sigma 32 subunit, RpoH, stress response sigma factor; observed by proteomics; Citation: Proteomics from VerBerkmoes et al. (2003) unpublished;		protein_coding	4799.98
RPA3722	3.64949	1.86769	3.64949	< 1E-45	up	ilvM		putative branched-chain amino acid transport system permease protein;		protein_coding	578.415
RPA3178	3.64763	1.86696	3.64763	< 1E-45	up	RPA3178		hypothetical protein;		protein_coding	1454.1
RPA1719	3.63059	1.8602	3.63059	1.99753e-32	up	RPA1719		Protein of unknown function UPF0153;		protein_coding	131.886
RPA3633	3.62614	1.85844	3.62614	2.67166e-35	up	RPA3633		conserved hypothetical protein;		protein_coding	196.572
RPA3651	3.61521	1.85408	3.61521	7.44379e-17	up	RPA3651		Ku domain;		protein_coding	113.632
RPA4179	3.61489	1.85395	3.61489	2.297e-42	up	RPA4179		conserved unknown protein; observed by proteomics; Citation: Proteomics from VerBerkmoes et al. (2003) unpublished;		protein_coding	882.568
RPA2184	3.61293	1.85317	3.61293	1.7694e-41	up	RPA2184		putative oxidoreductase;		protein_coding	70.3975
RPA3263	3.61134	1.85254	3.61134	4.35581e-12	up	phnB		conserved hypothetical protein;		protein_coding	82.7626
RPA4079	3.55167	1.8285	3.55167	1.88616e-22	up	RPA4079		hypothetical protein;		protein_coding	85.467
RPA1185	3.55088	1.82818	3.55088	< 1E-45	up	RPA1185		putative methanol dehydrogenase regulator; observed by proteomics; Citation: Proteomics from VerBerkmoes et al. (2003) unpublished;		protein_coding	584.641
RPA2480	3.53955	1.82356	3.53955	< 1E-45	up	RPA2480		unknown protein; observed by proteomics; Citation: Proteomics from VerBerkmoes et al. (2003) unpublished;		protein_coding	233.585
RPA3025	3.53685	1.82246	3.53685	2.39023e-31	up	RPA3025		hypothetical protein;		protein_coding	142.625
RPA2007	3.52428	1.81733	3.52428	< 1E-45	up	pssA		possible phosphatidylserine synthase;		protein_coding	1425.84
RPA3405	3.51571	1.81382	3.51571	< 1E-45	up	RPA3405		possible transporter;		protein_coding	91.1119
RPA3419	3.51344	1.81288	3.51344	2.59768e-27	up	RPA3419		possible transcriptional regulator, Crp/Fnr family;		protein_coding	271.075
RPA1415	3.51059	1.81171	3.51059	< 1E-45	up	RPA1415		possible branched-chain amino acid transport system substrate-binding protein; observed by proteomics; Citation: Proteomics from VerBerkmoes et al. (2003) unpublished;		protein_coding	188.472
RPA1577	3.50296	1.80857	3.50296	< 1E-45	up	RPA1577		hypothetical protein;		protein_coding	1186.92
RPA4405	3.50216	1.80824	3.50216	1.01431e-15	up	RPA4405		conserved hypothetical protein;		protein_coding	72.2094
RPA0238	3.49713	1.80617	3.49713	6.22748e-13	up	RPA0238		hypothetical protein;		protein_coding	343.912
RPA4223	3.48683	1.80192	3.48683	0.000227205	up	RPA4223		response regulator receiver (CheY-like protein) with unknown domain; observed by proteomics; Citation: Proteomics from VerBerkmoes et al. (2003) unpublished;		protein_coding	4467.11
RPA1488	3.48577	1.80148	3.48577	< 1E-45	up	RPA1488		L-carnitine dehydratase/bile acid-inducible protein F; observed by proteomics; Citation: Proteomics from VerBerkmoes et al. (2003) unpublished;		protein_coding	175.787
RPA2548	3.48109	1.79954	3.48109	3.22388e-15	up	RPA2548		conserved hypothetical protein;		protein_coding	129.462
RPA0480	3.47152	1.79557	3.47152	7.48021e-31	up	RPA0480		possible acyl-CoA dehydrogenase; observed by proteomics; Citation: Proteomics from VerBerkmoes et al. (2003) unpublished;		protein_coding	196.026
RPA0401	3.46126	1.7913	3.46126	8.20872e-31	up	RPA0401		NAD binding site:Amine oxidase;		protein_coding	73.8697
RPA3292	3.45463	1.78853	3.45463	0.000632027	up	RPA3292		hypothetical protein;		protein_coding	53.4463
RPA2150	3.45225	1.78754	3.45225	1.25744e-18	up	RPA2150		putative oxidoreductase;		protein_coding	65.55
RPA0152	3.44843	1.78594	3.44843	9.06594e-18	up	RPA0152		Protein of unknown function, UPF0066;		protein_coding	195.29
RPA0148	3.44651	1.78514	3.44651	1.58299e-13	up	RPA0148		conserved hypothetical protein;		protein_coding	60.0647
RPA2253	3.43284	1.7794	3.43284	3.20209e-19	up	RPA2253		hypothetical protein;		protein_coding	56.7507
RPA2481	3.42345	1.77545	3.42345	2.27678e-23	up	RPA2481		possible transcriptional regulator, XRE family;		protein_coding	99.9135
RPA3843	3.4231	1.7753	3.4231	3.56277e-30	up	kefC		putative potassium efflux transporter;		protein_coding	77.7168
RPA3287	3.42262	1.7751	3.42262	< 1E-45	up	RPA3287		putative 3-oxoacyl-acyl carrier protein reductase; observed by proteomics; Citation: Proteomics from VerBerkmoes et al. (2003) unpublished;		protein_coding	143.765
RPA2801	3.4225	1.77505	3.4225	4.88079e-28	up	RPA2801		Collagen triple helix repeat; observed by proteomics; Citation: Proteomics from VerBerkmoes et al. (2003) unpublished;		protein_coding	1406.94
RPA2342	3.4194	1.77374	3.4194	3.83982e-25	up	RPA2342		putative transmembrane transport protein; observed by proteomics; Citation: Proteomics from VerBerkmoes et al. (2003) unpublished;		protein_coding	65.313
RPA1707	3.41519	1.77197	3.41519	< 1E-45	up	fcs1		putative feruloyl-CoA synthetase; observed by proteomics; Citation: Proteomics from VerBerkmoes et al. (2003) unpublished;		protein_coding	80.625
RPA4473	3.41458	1.77171	3.41458	< 1E-45	up	RPA4473		conserved hypothetical protein;		protein_coding	1055.3
RPA2182	3.41239	1.77078	3.41239	< 1E-45	up	RPA2182		putative glutathione S-transferase;		protein_coding	715.491
RPA1243	3.40461	1.76749	3.40461	6.21739e-28	up	RPA1243		hypothetical protein;		protein_coding	635.821
RPA4829	3.40318	1.76688	3.40318	5.1989e-36	up	caiC		putative crotonobetaine/carnitine-CoA ligase; observed by proteomics; Citation: Proteomics from VerBerkmoes et al. (2003) unpublished;		protein_coding	141.53
RPA2234	3.4025	1.7666	3.4025	5.37194e-13	up	RPA2234		conserved hypothetical protein;		protein_coding	63.4043
RPA1242	3.39339	1.76273	3.39339	< 1E-45	up	fadD1		putative long-chain-fatty-acid CoA ligase; observed by proteomics; Citation: Proteomics from VerBerkmoes et al. (2003) unpublished;		protein_coding	82.1436
RPA4293	3.38586	1.75952	3.38586	2.19e-42	up	RPA4293		hypothetical protein;		protein_coding	2934.03
RPA3653	3.3783	1.7563	3.3783	1.10691e-25	up	RPA3653		Protein of unknown function UPF0033;		protein_coding	177.823
RPA1109	3.37753	1.75597	3.37753	8.98238e-27	up	RPA1109		RNA polymerase ECF-type sigma factor;		protein_coding	57.0117
RPA0675	3.37748	1.75595	3.37748	1.90107e-27	up	RPA0675		possible hydrolases (alpha/beta hydrolase superfamily);		protein_coding	57.0269
RPA3284	3.37669	1.75561	3.37669	< 1E-45	up	RPA3284		possible penicillin binding protein; observed by proteomics; Citation: Proteomics from VerBerkmoes et al. (2003) unpublished;		protein_coding	198.912
RPA2138	3.37235	1.75375	3.37235	2.30617e-38	up	RPA2138		putative acyl-CoA dehydrogenase;		protein_coding	104.383
RPA2651	3.37121	1.75327	3.37121	< 1E-45	up	RPA2651		Endoribonuclease, protein synthesis inhibitor; observed by proteomics; Citation: Proteomics from VerBerkmoes et al. (2003) unpublished;		protein_coding	343.602
RPA2803	3.36706	1.75149	3.36706	1.09758e-25	up	RPA2803		hypothetical protein;		protein_coding	640.011
RPA2139	3.36034	1.74861	3.36034	2.8e-45	up	RPA2139		possible glutathione S-transferase;		protein_coding	267.065
RPA2873	3.35715	1.74724	3.35715	< 1E-45	up	RPA2873		possible NADH oxidoreductase; observed by proteomics; Citation: Proteomics from VerBerkmoes et al. (2003) unpublished;		protein_coding	448.979
RPA3993	3.3571	1.74722	3.3571	1.38687e-36	up	RPA3993		conserved unknown protein; observed by proteomics; Citation: Proteomics from VerBerkmoes et al. (2003) unpublished;		protein_coding	211.154
RPA0547	3.34616	1.74251	3.34616	8.2521e-25	up	RPA0547		conserved hypothetical protein;		protein_coding	87.3091
RPA3669	3.32444	1.73311	3.32444	4.5528e-35	up	RPA3669		putative urea short-chain amide or branched-chain amino acid uptake ABC transporter periplasmic solute-binding protein precursor; Citation: O'Hara et al. (1999) EMBO J. 18:5175-86 and Wilson et al. EMBO J. (1993) 12:3637-42; observed by proteomics; Citation: Proteomics from VerBerkmoes et al. (2003) unpublished;		protein_coding	58.9546
RPA0836	3.31824	1.73042	3.31824	8.40576e-17	up	coxC		cytochrome c oxidase subunit III;		protein_coding	69.1238
RPA2303	3.29274	1.71929	3.29274	4.7291e-13	up	RPA2303		putative 3-hydroxyacyl-CoA dehydrogenase;		protein_coding	57.7836
RPA2669	3.28176	1.71447	3.28176	1.74025e-39	up	RPA2669		conserved hypothetical protein;		protein_coding	748.792
RPA4044	3.26512	1.70713	3.26512	6.27697e-31	up	RPA4044		putative branched-chain amino acid transport system permease protein;		protein_coding	93.535
RPA3793	3.25009	1.70048	3.25009	5.5256e-41	up	RPA3793		conserved hypothetical protein;		protein_coding	221.602
RPA3397	3.24726	1.69922	3.24726	1.55886e-30	up	RPA3397		hypothetical protein;		protein_coding	127.904
RPA4528	3.2372	1.69475	3.2372	6.51503e-31	up	RPA4528		conserved hypothetical protein;		protein_coding	148.643
RPA0063	3.2276	1.69046	3.2276	< 1E-45	up	cmk		cytidylate monophosphate kinase; observed by proteomics; Citation: Proteomics from VerBerkmoes et al. (2003) unpublished;		protein_coding	772.413
RPA1086	3.22669	1.69006	3.22669	1.44106e-26	up	csgG		possible curli production assembly/transport component csgg precursor;		protein_coding	75.7447
RPA0984	3.22591	1.68971	3.22591	< 1E-45	up	glnA4		putative glutamine synthetase-like protein;		protein_coding	87.7523
RPA2502	3.21367	1.68422	3.21367	2.69333e-23	up	RPA2502		unknown protein; observed by proteomics; Citation: Proteomics from VerBerkmoes et al. (2003) unpublished;		protein_coding	2371.72
RPA3827	3.21055	1.68282	3.21055	4.45344e-26	up	RPA3827		conserved hypothetical protein;		protein_coding	170.462
RPA1275	3.20506	1.68035	3.20506	0.0010806	up	RPA1275		conserved hypothetical protein;		protein_coding	210.282
RPA1771	3.2044	1.68005	3.2044	2.24e-44	up	RPA1771		hypothetical protein;		protein_coding	340.71
RPA4004	3.19385	1.6753	3.19385	7.95521e-10	up	RPA4004		conserved hypothetical protein;		protein_coding	73.5864
RPA3880	3.18856	1.67291	3.18856	9.60064e-37	up	RPA3880		possible glutathione S-transferase P subunit;		protein_coding	185.242
RPA0551	3.18826	1.67277	3.18826	1.08809e-26	up	RPA0551		transcriptional regulator, LysR family;		protein_coding	85.8129
RPA1235	3.18428	1.67097	3.18428	3.6969e-28	up	RPA1235		possible Leucine-Binding Protein (LBP); observed by proteomics; Citation: Proteomics from VerBerkmoes et al. (2003) unpublished;		protein_coding	51.9849
RPA1980	3.17805	1.66814	3.17805	2.49447e-24	up	cbbZ		phosphoglycolate phosphatase; observed by proteomics; Citation: Proteomics from VerBerkmoes et al. (2003) unpublished;		protein_coding	881.621
RPA0949	3.17759	1.66793	3.17759	7.29432e-25	up	matE2		putative multidrug efflux protein (NorM);		protein_coding	70.0489
RPA3966	3.17759	1.66793	3.17759	1.68525e-05	up	RPA3966		hypothetical protein;		protein_coding	1263.44
RPA2067	3.17044	1.66468	3.17044	2.51883e-19	up	RPA2067		hypothetical protein;		protein_coding	60.517
RPA2425	3.16525	1.66232	3.16525	< 1E-45	up	RPA2425		putative lipase/esterase; observed by proteomics; Citation: Proteomics from VerBerkmoes et al. (2003) unpublished;		protein_coding	133.141
RPA0786	3.16322	1.66139	3.16322	2.07436e-24	up	RPA0786		putative Adenylate/Guanylate cyclase;		protein_coding	197.81
RPA1656	3.16279	1.6612	3.16279	2.444e-42	up	RPA1656		possible urease accessory protein;		protein_coding	431.871
RPA4636	3.15256	1.65652	3.15256	3.39469e-34	up	RPA4636		FeoA family;		protein_coding	5162.62
RPA2177	3.15054	1.6556	3.15054	< 1E-45	up	RPA2177		DUF404; observed by proteomics; Citation: Proteomics from VerBerkmoes et al. (2003) unpublished;		protein_coding	575.955
RPA3540	3.14667	1.65383	3.14667	5.3367e-37	up	RPA3540		putative cell filamentation protein;		protein_coding	111.325
RPA4705	3.13703	1.6494	3.13703	< 1E-45	up	hisE2		phosphoribosyl-AMP cyclohydrolase / phosphoribosyl-ATP pyrophosphohydrolase;		protein_coding	1306.58
RPA4650	3.13463	1.64829	3.13463	0.00301884	up	potA		putative spermidine/putrescine transport system ATP-binding protein;		protein_coding	271.255
RPA1791	3.13145	1.64683	3.13145	2.39322e-33	up	RPA1791		branched-chain amino acid transport system ATP-binding protein; observed by proteomics; Citation: Proteomics from VerBerkmoes et al. (2003) unpublished;		protein_coding	89.7038
RPA0477	3.12796	1.64522	3.12796	< 1E-45	up	RPA0477		conserved hypothetical protein;		protein_coding	499.873
RPA4196	3.12691	1.64474	3.12691	5.66e-43	up	RPA4196		TPR repeat;		protein_coding	1274.92
RPA2758	3.12632	1.64447	3.12632	3.92109e-25	up	RPA2758		possible cytochrome c oxidase assembly protein;		protein_coding	125.984
RPA4033	3.12027	1.64167	3.12027	6.4158e-22	up	hemD		Uroporphyrinogen III synthase HEM4;		protein_coding	275.102
RPA2463	3.11159	1.63765	3.11159	3.60929e-30	up	nifS1		putative cysteine desulfurase, nifS homolog;		protein_coding	216.307
RPA3286	3.10857	1.63625	3.10857	8.71466e-20	up	RPA3286		possible phosphoglycerate mutase; observed by proteomics; Citation: Proteomics from VerBerkmoes et al. (2003) unpublished;		protein_coding	263.712
RPA3869	3.10631	1.6352	3.10631	4.65286e-18	up	RPA3869		transcriptional regulator, XRE family;		protein_coding	86.6372
RPA3218	3.10579	1.63496	3.10579	7.55147e-17	up	RPA3218		Protein of unknown function UPF0047;		protein_coding	138.118
RPA3549	3.10258	1.63347	3.10258	5.00483e-38	up	RPA3549		possible hydrolase; observed by proteomics; Citation: Proteomics from VerBerkmoes et al. (2003) unpublished;		protein_coding	299.103
RPA3601	3.10152	1.63298	3.10152	< 1E-45	up	RPA3601		hypothetical protein;		protein_coding	1669.02
RPA0643	3.10141	1.63293	3.10141	7.68472e-38	up	RPA0643		conserved hypothetical protein;		protein_coding	309.861
RPA2224	3.08362	1.62463	3.08362	< 1E-45	up	trbI1		possible trbI, a component on a type IV secretion system (Y10832);		protein_coding	99.1551
RPA0696	3.08138	1.62358	3.08138	3.89019e-19	up	RPA0696		possible transcriptional regulator, GntR family;		protein_coding	78.9233
RPA0424	3.0687	1.61763	3.0687	6.71965e-17	up	RPA0424		transcriptional regulator, FUR family; probable iron response regulator IRR; observed by proteomics; Citation: Proteomics from VerBerkmoes et al. (2003) unpublished;		protein_coding	2656.82
RPA0103	3.06723	1.61693	3.06723	7.66693e-29	up	RPA0103		Cobalamin synthesis protein/P47K;		protein_coding	65.7245
RPA0550	3.06252	1.61472	3.06252	9.8157e-35	up	RPA0550		RNA polymerase ECF-type sigma factor;		protein_coding	146.894
RPA4640	3.06035	1.6137	3.06035	5.9199e-16	up	RPA4640		hypothetical protein;		protein_coding	637.723
RPA2135	3.05783	1.61251	3.05783	8.53878e-34	up	RPA2135		sensor histidine kinase with a response regulator receiver domain;		protein_coding	240.792
RPA4649	3.05214	1.60982	3.05214	0.00532314	up	RPA4649		probable ABC transporter permease protein;		protein_coding	119.014
RPA1756	3.05137	1.60946	3.05137	3.60795e-28	up	RPA1756		possible acetyl-CoA acetyltransferase;		protein_coding	92.2336
RPA4138	3.04123	1.60465	3.04123	< 1E-45	up	RPA4138		conserved unknown protein; observed by proteomics; Citation: Proteomics from VerBerkmoes et al. (2003) unpublished;		protein_coding	1580.75
RPA3777	3.03102	1.59981	3.03102	< 1E-45	up	RPA3777		possible transcriptional regulator, TetR family;		protein_coding	860.363
RPA4787	3.02795	1.59834	3.02795	5.64683e-36	up	RPA4787		possible Shikimate kinase with a Helix-turn-helix domain;		protein_coding	119.866
RPA4198	3.01383	1.5916	3.01383	2.8183e-41	up	RPA4198		Amidohydrolase 2; observed by proteomics; Citation: Proteomics from VerBerkmoes et al. (2003) unpublished;		protein_coding	117.482
RPA4551	3.01232	1.59087	3.01232	1.50857e-40	up	RPA4551		conserved unknown protein; observed by proteomics; Citation: Proteomics from VerBerkmoes et al. (2003) unpublished;		protein_coding	536.599
RPA3693	3.01111	1.59029	3.01111	1.75273e-35	up	RPA3693		putative cytochrome c; observed by proteomics; Citation: Proteomics from VerBerkmoes et al. (2003) unpublished;		protein_coding	470.526
RPA3617	3.00906	1.58931	3.00906	7.7403e-35	up	RPA3617		conserved hypothetical protein;		protein_coding	721.87
RPA1796	3.00791	1.58876	3.00791	1.23e-42	up	RPA1796		putative Adenylate/Guanylate cyclase; observed by proteomics; Citation: Proteomics from VerBerkmoes et al. (2003) unpublished;		protein_coding	69.2719
RPA4536	3.00128	1.58558	3.00128	3.51825e-26	up	RPA4536		cyclic nucleotide regulated pyridine nucleotide-disulphide oxidoreductase;		protein_coding	89.1066
RPA3588	2.99967	1.5848	2.99967	4.80975e-34	up	RPA3588		possible FAD-dependent monooxygenase; observed by proteomics; Citation: Proteomics from VerBerkmoes et al. (2003) unpublished;		protein_coding	274.332
RPA0276	2.99595	1.58301	2.99595	1.49156e-14	up	RPA0276		PAP/25A core domain:DNA polymerase, beta-like region;		protein_coding	105.839
RPA3994	2.9952	1.58265	2.9952	7.54521e-25	up	RPA3994		putative diguanylate cyclase (GGDEF);		protein_coding	73.6933
RPA3209	2.9921	1.58116	2.9921	1.61485e-18	up	RPA3209		hypothetical protein;		protein_coding	97.4032
RPA2975	2.98832	1.57933	2.98832	9.40761e-26	up	serA1		putative phosphoglycerate dehydrogenase; observed by proteomics; Citation: Proteomics from VerBerkmoes et al. (2003) unpublished;		protein_coding	233.256
RPA0902	2.98769	1.57903	2.98769	1.61279e-18	up	RPA0902		Glyoxalase/Bleomycin resistance protein/dioxygenase domain;		protein_coding	58.3237
RPA3189	2.9744	1.5726	2.9744	4.25909e-25	up	RPA3189		NUDIX hydrolase;		protein_coding	113.888
RPA3219	2.97166	1.57127	2.97166	3.22556e-19	up	RPA3219		putative diguanylate cyclase (GGDEF)/phosphodiesterase (EAL);		protein_coding	59.3313
RPA1343	2.97112	1.57101	2.97112	3.40509e-17	up	RPA1343		conserved hypothetical protein;		protein_coding	142.165
RPA4522	2.96402	1.56756	2.96402	4.97159e-19	up	cbbY		Haloacid dehalogenase-like hydrolase;		protein_coding	58.8896
RPA0534	2.95862	1.56493	2.95862	2.28401e-20	up	RPA0534		conserved hypothetical protein;		protein_coding	972.264
RPA3868	2.95558	1.56344	2.95558	4.15235e-31	up	RPA3868		putatively similar to frnE protein; observed by proteomics; Citation: Proteomics from VerBerkmoes et al. (2003) unpublished;		protein_coding	514.255
RPA4019	2.95207	1.56172	2.95207	< 1E-45	up	RPA4019		putative branched-chain amino acid ABC transporter system substrate-binding protein; observed by proteomics; Citation: Proteomics from VerBerkmoes et al. (2003) unpublished;		protein_coding	851.624
RPA2109	2.94798	1.55973	2.94798	2.48338e-39	up	RPA2109		two-component transcriptional regulator, LuxR family;		protein_coding	269.176
RPA2440	2.94232	1.55695	2.94232	8.30727e-32	up	RPA2440		Cation efflux protein; observed by proteomics; Citation: Proteomics from VerBerkmoes et al. (2003) unpublished;		protein_coding	172.343
RPA2722	2.93454	1.55313	2.93454	3.97061e-34	up	RPA2722		possible MutT-like domain;		protein_coding	210.857
RPA0572	2.93227	1.55202	2.93227	< 1E-45	up	regS		two component sensor histidine kinase, RegS;		protein_coding	336.805
RPA4792	2.92955	1.55068	2.92955	8.4144e-41	up	RPA4792		RNA polymerase ECF-type sigma factor;		protein_coding	164.559
RPA3451	2.92953	1.55067	2.92953	2.18784e-37	up	RPA3451		possible transcriptional regulator, TetR family;		protein_coding	479.343
RPA1246	2.92472	1.5483	2.92472	7.74448e-35	up	RPA1246		conserved unknown protein; observed by proteomics; Citation: Proteomics from VerBerkmoes et al. (2003) unpublished;		protein_coding	281.435
RPA4788	2.9218	1.54686	2.9218	3.23529e-40	up	ugpB2		putative sn-glycerol 3-phosphate transport system; periplasmic binding protein;		protein_coding	197.899
RPA1464	2.92004	1.54599	2.92004	< 1E-45	up	RPA1464		possible glutamine amidotransferase;		protein_coding	311.203
RPA3473	2.91462	1.54331	2.91462	2.7436e-24	up	ucpA		putative oxidoreductase; observed by proteomics; Citation: Proteomics from VerBerkmoes et al. (2003) unpublished;		protein_coding	53.7389
RPA2501	2.9111	1.54157	2.9111	< 1E-45	up	phbC		poly-beta-hydroxybutyrate synthase; observed by proteomics; Citation: Proteomics from VerBerkmoes et al. (2003) unpublished;		protein_coding	648.136
RPA0198	2.91092	1.54147	2.91092	2.42199e-21	up	RPA0198		possible acetate transporter, stationary-phase anti-death (SAD) family;		protein_coding	14901.6
RPA4812	2.90684	1.53945	2.90684	1.69122e-17	up	RPA4812		possible glutathione S-transferase;		protein_coding	222.125
RPA0420	2.90591	1.53899	2.90591	4.41137e-16	up	RPA0420		conserved hypothetical protein;		protein_coding	356.93
RPA3606	2.90351	1.5378	2.90351	5.06367e-18	up	RPA3606		hypothetical protein;		protein_coding	179.613
RPA4770	2.89647	1.5343	2.89647	7.05007e-37	up	apaG		DUF525; observed by proteomics; Citation: Proteomics from VerBerkmoes et al. (2003) unpublished;		protein_coding	1651.25
RPA4423	2.89105	1.5316	2.89105	3.4308e-11	up	RPA4423		conserved unknown protein;		protein_coding	389.518
RPA0332	2.88719	1.52966	2.88719	< 1E-45	up	RPA0332		conserved unknown protein; observed by proteomics; Citation: Proteomics from VerBerkmoes et al. (2003) unpublished;		protein_coding	716.492
RPA0692	2.8845	1.52832	2.8845	3.40859e-19	up	phnJ		PhnJ protein, phosphonate metabolism, function unknown.;		protein_coding	59.0595
RPA3511	2.87234	1.52223	2.87234	< 1E-45	up	RPA3511		ErfK/YbiS/YcfS/YnhG;		protein_coding	777.706
RPA4518	2.86671	1.5194	2.86671	< 1E-45	up	RPA4518		hypothetical protein;		protein_coding	602.302
RPA3865	2.86431	1.51819	2.86431	1.55741e-18	up	RPA3865		Thioesterase superfamily;		protein_coding	376.042
RPA4096	2.86275	1.5174	2.86275	8.10441e-15	up	RPA4096		possible multidrug efflux membrane fusion protein mexE;		protein_coding	159.961
RPA2807	2.85972	1.51587	2.85972	1.11657e-23	up	RPA2807		conserved hypothetical protein;		protein_coding	132.261
RPA3131	2.85906	1.51554	2.85906	9.03961e-24	up	RPA3131		conserved hypothetical protein;		protein_coding	577.455
RPA4474	2.84712	1.5095	2.84712	5.83339e-31	up	RPA4474		transcriptional regulator, ArsR family;		protein_coding	376.103
RPA0732	2.84536	1.50861	2.84536	1.54528e-07	up	fdsG		putative NAD-dependent formate dehydrogenase gamma subunit;		protein_coding	131.243
RPA1174	2.84385	1.50785	2.84385	7.6e-44	up	RPA1174		conserved hypothetical protein;		protein_coding	174.97
RPA2169	2.82311	1.49729	2.82311	2.48818e-11	up	rlp1		ribulose-bisphosphate carboxylase-like protein; rubisco-like protein;		protein_coding	76.1839
RPA1930	2.81873	1.49505	2.81873	8.1818e-41	up	RPA1930		two-component transcriptional regulator, winged helix family;		protein_coding	542.618
RPA4579	2.80898	1.49005	2.80898	< 1E-45	up	RPA4579		possible serine protease, htrA-like;		protein_coding	637.656
RPA1806	2.80725	1.48916	2.80725	1.68771e-22	up	RPA1806		L-carnitine dehydratase/bile acid-inducible protein F;		protein_coding	67.3125
RPA1571	2.80302	1.48698	2.80302	2.39588e-18	up	dapA1		putative dihydrodipicolinate synthetase;		protein_coding	146.334
RPA3311	2.80016	1.48551	2.80016	3.58805e-05	up	RPA3311		glycosyl hydrolase;		protein_coding	208.27
RPA2986	2.7997	1.48527	2.7997	2.27062e-09	up	RPA2986		probable 5-carboxymethyl-2-hydroxymuconate delta isomerase;		protein_coding	66.7008
RPA4046	2.79958	1.48521	2.79958	8.07931e-12	up	RPA4046		putative branched-chain amino acid ABC transport system ATP-binding protein;		protein_coding	70.8682
RPA3730	2.79748	1.48413	2.79748	3.90754e-20	up	RPA3730		GMC-type oxidoreductase; observed by proteomics; Citation: Proteomics from VerBerkmoes et al. (2003) unpublished;		protein_coding	129.356
RPA4656	2.79532	1.48302	2.79532	8.08381e-09	up	RPA4656		possible sugar kinase; observed by proteomics; Citation: Proteomics from VerBerkmoes et al. (2003) unpublished;		protein_coding	72.0719
RPA2159	2.7951	1.4829	2.7951	0.00204091	up	RPA2159		hypothetical protein;		protein_coding	1098.3
RPA3811	2.79121	1.48089	2.79121	1.66042e-23	up	RPA3811		Excinuclease ABC, C subunit, N-terminal;		protein_coding	328.071
RPA2226	2.78355	1.47693	2.78355	4.95416e-21	up	trbF1		putative conjugal transfer protein trbF;		protein_coding	52.1097
RPA2172	2.78227	1.47626	2.78227	1.27426e-24	up	RPA2172		putative oxidoreductase; observed by proteomics; Citation: Proteomics from VerBerkmoes et al. (2003) unpublished;		protein_coding	178.192
RPA3961	2.78184	1.47604	2.78184	< 1E-45	up	RPA3961		putative periplasmic binding protein for ABC transporter; observed by proteomics; Citation: Proteomics from VerBerkmoes et al. (2003) unpublished;		protein_coding	591.354
RPA2789	2.78066	1.47543	2.78066	1.76773e-38	up	phaA		pH adaptation potassium efflux system components phaA and phaB; Citation: Putkorny et al. (1998) Mol. Microbiol. 28:1091-1101;		protein_coding	150.667
RPA0094	2.77405	1.47199	2.77405	4.8392e-18	up	RPA0094		hypothetical protein;		protein_coding	77.7819
RPA0012	2.77137	1.4706	2.77137	8.72022e-12	up	rdxS, fixS		possible fixS;		protein_coding	91.0234
RPA4520	2.76993	1.46985	2.76993	1.15641e-10	up	RPA4520		NUDIX hydrolase;		protein_coding	89.8905
RPA1281	2.75617	1.46267	2.75617	6.33906e-13	up	RPA1281		conserved hypothetical protein;		protein_coding	73.0575
RPA4209	2.7514	1.46017	2.7514	4.69437e-26	up	glnA II		glutamine synthetase II; observed by proteomics; Citation: Proteomics from VerBerkmoes et al. (2003) unpublished;		protein_coding	78.6887
RPA2601	2.74861	1.4587	2.74861	8.58382e-32	up	kdtB		phosphopantetheine adenylyltransferase; observed by proteomics; Citation: Proteomics from VerBerkmoes et al. (2003) unpublished;		protein_coding	438.865
RPA0597	2.74852	1.45865	2.74852	1.60965e-18	up	RPA0597		possible competence protein F (COMF);		protein_coding	51.8421
RPA3372	2.74537	1.457	2.74537	7.57315e-25	up	RPA3372		hypothetical protein;		protein_coding	127.592
RPA4754	2.73063	1.44923	2.73063	1.00438e-26	up	RPA4754		possible glutamyl-tRNA synthetase;		protein_coding	57.1399
RPA4525	2.72257	1.44497	2.72257	1.03131e-20	up	RPA4525		hypothetical protein;		protein_coding	1342.28
RPA3594	2.72003	1.44362	2.72003	1.04695e-14	up	RPA3594		conserved hypothetical protein;		protein_coding	253.878
RPA0213	2.71922	1.44319	2.71922	9.48538e-33	up	RPA0213		possible OmpA family member; observed by proteomics; Citation: Proteomics from VerBerkmoes et al. (2003) unpublished;		protein_coding	462.54
RPA1087	2.71221	1.43947	2.71221	0.0134813	up	RPA1087		possible transglycosylase SLT domain;		protein_coding	62.8402
RPA4338	2.71081	1.43872	2.71081	3.40874e-08	up	RPA4338		transcriptional regulator, TetR family;		protein_coding	57.0388
RPA1072	2.70912	1.43782	2.70912	3.35849e-29	up	RPA1072		conserved hypothetical protein;		protein_coding	208.574
RPA1684	2.70331	1.43473	2.70331	3.84109e-27	up	RPA1684		putative 3-ketoacyl-acyl carrier protein reductase; observed by proteomics; Citation: Proteomics from VerBerkmoes et al. (2003) unpublished;		protein_coding	304.879
RPA3457	2.70309	1.43461	2.70309	1.69709e-09	up	RPA3457		Biotin/lipoyl attachment:Biotin-requiring enzyme, attachment site; observed by proteomics; Citation: Proteomics from VerBerkmoes et al. (2003) unpublished;		protein_coding	108.478
RPA1706	2.70115	1.43358	2.70115	1.07562e-28	up	RPA1706		putative enoyl-CoA hydratase;		protein_coding	97.3381
RPA3844	2.6953	1.43044	2.6953	2.12121e-36	up	kefB		possible glutathione-regulated potassium-efflux system protein kefB;		protein_coding	298.371
RPA0689	2.69429	1.4299	2.69429	2.11241e-37	up	phnM1		possible phosphonate utilization (C-P lyase) component; E. coli PhnM, HisM-like integral membrane protein;		protein_coding	139.947
RPA4173	2.6923	1.42884	2.6923	5.22532e-29	up	RPA4173		putative diguanylate cyclase (GGDEF); observed by proteomics; Citation: Proteomics from VerBerkmoes et al. (2003) unpublished;		protein_coding	171.536
RPA3619	2.68903	1.42709	2.68903	3.20845e-21	up	vanA		putative vanillate O-demethylase oxygenase, iron-sulfur subunit;		protein_coding	75.2083
RPA2671	2.68518	1.42502	2.68518	2.07713e-40	up	RPA2671		putative FAD-dependent monoxygenase; observed by proteomics; Citation: Proteomics from VerBerkmoes et al. (2003) unpublished;		protein_coding	935.43
RPA3474	2.67919	1.42179	2.67919	8.40438e-23	up	fabG4		putative 3-oxoacyl-acyl carrier protein reductase; observed by proteomics; Citation: Proteomics from VerBerkmoes et al. (2003) unpublished;		protein_coding	64.9048
RPA1704	2.67312	1.41853	2.67312	5.70633e-36	up	RPA1704		probable transcriptional regulator, TetR family;		protein_coding	418.743
RPA1000	2.66852	1.41604	2.66852	1.05593e-15	up	RPA1000		Nitrogenase-associated protein:Arsenate reductase and related;		protein_coding	67.2297
RPA0463	2.66489	1.41408	2.66489	1.56583e-13	up	RPA0463		transcriptional regulator, TetR family;		protein_coding	56.8443
RPA0024	2.65814	1.41042	2.65814	1.4564e-21	up	RPA0024		Short-chain dehydrogenase/reductase SDR;		protein_coding	187.458
RPA1639	2.65754	1.41009	2.65754	5.95513e-26	up	RPA1639		possible oxalate/formate Major Facilitator Family (MFS) antiporter;		protein_coding	90.1697
RPA3556	2.65195	1.40705	2.65195	6.29928e-15	up	arsR2		transcriptional regulator, ArsR family, ArsR2;		protein_coding	67.13
RPA1621	2.64609	1.40386	2.64609	1.04481e-21	up	RPA1621		hypothetical protein;		protein_coding	600.442
RPA1615	2.63619	1.39845	2.63619	1.22008e-30	up	RPA1615		putative methyltransferase;		protein_coding	107.496
RPA3625	2.62517	1.39241	2.62517	3.6911e-24	up	RPA3625		Excinuclease ABC, C subunit, N-terminal;		protein_coding	181.459
RPA2369a	2.62371	1.39161	2.62371	3.18735e-17	up	RPA2369a		hypothetical protein;		protein_coding	151.33
RPA2178	2.62232	1.39084	2.62232	6.55698e-33	up	RPA2178		possible competence damage protein; observed by proteomics; Citation: Proteomics from VerBerkmoes et al. (2003) unpublished;		protein_coding	554.36
RPA0784	2.61585	1.38728	2.61585	3.5675e-34	up	RPA0784		putative short-chain alcohol dehydrogenase-like protein; observed by proteomics; Citation: Proteomics from VerBerkmoes et al. (2003) unpublished;		protein_coding	145.37
RPA1244	2.61558	1.38713	2.61558	6.40918e-15	up	RPA1244		conserved unknown protein;		protein_coding	363.039
RPA4035	2.60846	1.3832	2.60846	4.12416e-23	up	RPA4035		possible ABC transport system permease protein;		protein_coding	55.4082
RPA1755	2.60809	1.38299	2.60809	1.94577e-17	up	ragD		possible cation/heavy metal efflux pump, HlyD family secretion protein;		protein_coding	65.648
RPA1326	2.60648	1.3821	2.60648	1.63529e-40	up	RPA1326		probable transcriptional regulator, AraC family;		protein_coding	327.359
RPA4154	2.59964	1.37831	2.59964	3.5e-44	up	RPA4154		unknown protein;		protein_coding	1530.15
RPA3160	2.59916	1.37804	2.59916	6.89838e-15	up	RPA3160		DUF218;		protein_coding	71.8795
RPA4069	2.59405	1.37521	2.59405	9.06192e-11	up	RPA4069		DUF25;		protein_coding	272.938
RPA3222	2.59381	1.37507	2.59381	1.16622e-24	up	RPA3222		DUF24, predicted transcriptional regulator, related to MarR family;		protein_coding	208.104
RPA0025	2.58546	1.37042	2.58546	2.03127e-32	up	ggt1		gamma-glutamyltranspeptidase;		protein_coding	73.5171
RPA4720	2.58017	1.36747	2.58017	4.03568e-25	up	RPA4720		conserved hypothetical protein;		protein_coding	735.372
RPA0948	2.57796	1.36623	2.57796	2.13299e-31	up	RPA0948		possible hypothetical RNA methyltransferase;		protein_coding	120.238
RPA3760	2.57356	1.36376	2.57356	2.39441e-29	up	hpcC		5-carboxy-2-hydroxymuconate semialdehyde dehydrogenase; observed by proteomics; Citation: Proteomics from VerBerkmoes et al. (2003) unpublished;		protein_coding	75.0372
RPA0872	2.57304	1.36347	2.57304	1.3732e-38	up	RPA0872		putative peptidyl-dipeptidase; observed by proteomics; Citation: Proteomics from VerBerkmoes et al. (2003) unpublished;		protein_coding	440.833
RPA1440	2.57218	1.36299	2.57218	8.46915e-17	up	RPA1440		conserved hypothetical protein;		protein_coding	116.626
RPA3541	2.56741	1.36032	2.56741	5.3109e-12	up	RPA3541		hypothetical protein;		protein_coding	159.096
RPA3804	2.56243	1.35751	2.56243	3.27833e-39	up	RPA3804		conserved unknown protein; observed by proteomics; Citation: Proteomics from VerBerkmoes et al. (2003) unpublished;		protein_coding	364.649
RPA4425	2.55966	1.35595	2.55966	7e-45	up	RPA4425		2-hydroxyhepta-2,4-diene-1,7-dioate isomerase; observed by proteomics; Citation: Proteomics from VerBerkmoes et al. (2003) unpublished;		protein_coding	218.76
RPA3467	2.55919	1.35569	2.55919	5.09491e-16	up	RPA3467		probable UDP-glucose 4-epimerase; observed by proteomics; Citation: Proteomics from VerBerkmoes et al. (2003) unpublished;		protein_coding	63.9955
RPA2494	2.55794	1.35498	2.55794	1.50885e-13	up	RPA2494		hypothetical protein;		protein_coding	159.644
RPA4819	2.55249	1.35191	2.55249	4.40033e-27	up	RPA4819		hypothetical protein;		protein_coding	737.919
RPA4361	2.54043	1.34507	2.54043	0.00859696	up	RPA4361		conserved hypothetical protein;		protein_coding	330.868
RPA1693	2.52897	1.33855	2.52897	8.0428e-13	up	sodB		superoxide dismutase; observed by proteomics; Citation: Proteomics from VerBerkmoes et al. (2003) unpublished;		protein_coding	4039.4
RPA4550	2.52892	1.33852	2.52892	1.66824e-14	up	RPA4550		conserved hypothetical protein;		protein_coding	96.3195
RPA2773	2.52822	1.33812	2.52822	7.37037e-36	up	RPA2773		epoxide hydrolase;		protein_coding	204.682
RPA1894	2.52773	1.33784	2.52773	2.49829e-08	up	RPA1894		hypothetical protein;		protein_coding	138.083
RPA0383	2.51729	1.33187	2.51729	1.309e-42	up	RPA0383		probable enoyl CoA-hydratase/isomerase; observed by proteomics; Citation: Proteomics from VerBerkmoes et al. (2003) unpublished;		protein_coding	183.1
RPA0559	2.51676	1.33157	2.51676	9.54811e-31	up	RPA0559		putative pirin; observed by proteomics; Citation: Proteomics from VerBerkmoes et al. (2003) unpublished;		protein_coding	115.744
RPA0065	2.51469	1.33038	2.51469	< 1E-45	up	sppA		putative protease IV; observed by proteomics; Citation: Proteomics from VerBerkmoes et al. (2003) unpublished;		protein_coding	674.208
RPA2277	2.51257	1.32917	2.51257	1.19698e-21	up	RPA2277		possible ABC transporter, permease protein;		protein_coding	84.8327
RPA3379	2.51076	1.32813	2.51076	2.75086e-20	up	RPA3379		hypothetical protein;		protein_coding	257.818
RPA1851	2.50936	1.32732	2.50936	4.1542e-20	up	RPA1851		putative aldolase; observed by proteomics; Citation: Proteomics from VerBerkmoes et al. (2003) unpublished;		protein_coding	260.337
RPA1057	2.50398	1.32422	2.50398	4.23466e-27	up	RPA1057		hypothetical protein;		protein_coding	972.929
RPA2418	2.50392	1.32419	2.50392	1.52873e-14	up	RPA2418		psuedogene of ABC transporter, ATPase subunit;		protein_coding	84.5572
RPA2207	2.4973	1.32037	2.4973	9.91386e-37	up	RPA2207		putative recombinase;		protein_coding	169.569
RPA3008	2.49413	1.31853	2.49413	2.21903e-21	up	kup2		potassium uptake protein Kup;		protein_coding	127.735
RPA2544	2.49193	1.31726	2.49193	8.11103e-05	up	RPA2544		conserved hypothetical protein;		protein_coding	162.52
RPA0492	2.49068	1.31654	2.49068	< 1E-45	up	RPA0492		conserved hypothetical protein;		protein_coding	472.838
RPA4834	2.48846	1.31526	2.48846	4.33495e-32	up	msrA2, pms		peptide methionine sulfoxide reductase;		protein_coding	267.61
RPA2508	2.48433	1.31286	2.48433	3.60767e-24	up	recJ		putative single-strand DNA-specific exonuclease;		protein_coding	159.048
RPA1005	2.4823	1.31168	2.4823	1.86399e-24	up	RPA1005		NUDIX hydrolase;		protein_coding	129.258
RPA3044	2.47624	1.30815	2.47624	< 1E-45	up	RPA3044		Protein of unknown function UPF0061;		protein_coding	207.753
RPA1301	2.47554	1.30774	2.47554	2.01353e-06	up	pfpI		putative intracellular protease, PfpI family;		protein_coding	131.106
RPA1587	2.47022	1.30464	2.47022	9.51273e-26	up	RPA1587		hypothetical protein;		protein_coding	502.004
RPA3109	2.46479	1.30147	2.46479	9.583e-34	up	RPA3109		conserved hypothetical protein;		protein_coding	362.006
RPA1690	2.45799	1.29748	2.45799	1.09371e-20	up	RPA1690		conserved unknown protein; observed by proteomics; Citation: Proteomics from VerBerkmoes et al. (2003) unpublished;		protein_coding	1641.59
RPA4487	2.45574	1.29616	2.45574	< 1E-45	up	RPA4487		DSBA oxidoreductase:Tat pathway signal; observed by proteomics; Citation: Proteomics from VerBerkmoes et al. (2003) unpublished;		protein_coding	1149.84
RPA3825	2.45398	1.29513	2.45398	6.60897e-08	up	RPA3825		conserved hypothetical protein;		protein_coding	87.8688
RPA4659	2.452	1.29396	2.452	3.80952e-07	up	RPA4659		possible acetyltransferase;		protein_coding	155.283
RPA0979	2.45189	1.29389	2.45189	3.76604e-33	up	hoxA		two component sigma-54-dependent hydrogenase transcriptional regulator hoxA, Fis family;		protein_coding	83.2603
RPA0568	2.45022	1.29291	2.45022	2.57332e-36	up	RPA0568		probable hydrolase; observed by proteomics; Citation: Proteomics from VerBerkmoes et al. (2003) unpublished;		protein_coding	553.604
RPA2933	2.44826	1.29176	2.44826	2.10686e-19	up	RPA2933		conserved hypothetical protein;		protein_coding	281.31
RPA3486	2.44682	1.29091	2.44682	1.86263e-23	up	RPA3486		putative branched-chain amino acid transport system substrate-binding protein; observed by proteomics; Citation: Proteomics from VerBerkmoes et al. (2003) unpublished;		protein_coding	58.475
RPA3555	2.44347	1.28893	2.44347	2.0723e-18	up	arsC3		arsenate reductase;		protein_coding	79.4208
RPA3855	2.44308	1.2887	2.44308	8.85681e-37	up	RPA3855		conserved hypothetical protein;		protein_coding	360.255
RPA1480	2.44303	1.28867	2.44303	1.6527e-15	up	cpdA		putative ICC protein;		protein_coding	59.6663
RPA0543	2.43579	1.28439	2.43579	1.73165e-34	up	RPA0543		unknown protein; observed by proteomics; Citation: Proteomics from VerBerkmoes et al. (2003) unpublished;		protein_coding	740.361
RPA1277	2.43139	1.28178	2.43139	1.22374e-28	up	RPA1277		possible beta-ketoadipate enol-lactone hydrolase; observed by proteomics; Citation: Proteomics from VerBerkmoes et al. (2003) unpublished;		protein_coding	236.86
RPA3446	2.43005	1.28099	2.43005	1.81953e-28	up	RPA3446		3-hydroxyisobutyrate dehydrogenase; observed by proteomics; Citation: Proteomics from VerBerkmoes et al. (2003) unpublished;		protein_coding	212.141
RPA3257	2.42732	1.27936	2.42732	1.4174e-12	up	RPA3257		probable transcriptional regulator, AraC family;		protein_coding	77.8074
RPA2305	2.42696	1.27915	2.42696	9.46049e-17	up	RPA2305		acyl-CoA dehydrogenase;		protein_coding	55.4556
RPA4380	2.42681	1.27906	2.42681	7.57601e-23	up	RPA4380		Ribonuclease T2;		protein_coding	418.734
RPA3093	2.42021	1.27513	2.42021	8.43294e-20	up	RPA3093		possible urea/short-chain binding protein of ABC transporter; observed by proteomics; Citation: Proteomics from VerBerkmoes et al. (2003) unpublished;		protein_coding	797.044
RPA1347	2.41842	1.27407	2.41842	3.63341e-09	up	RPA1347		RNA polymerase ECF-type sigma factor, possible FecI;		protein_coding	57.7826
RPA3881	2.41786	1.27373	2.41786	4.37018e-35	up	RPA3881		conserved unknown protein; observed by proteomics; Citation: Proteomics from VerBerkmoes et al. (2003) unpublished;		protein_coding	5228.44
RPA2439	2.41618	1.27273	2.41618	2.9387e-33	up	RPA2439		conserved hypothetical protein;		protein_coding	886.778
RPA1884	2.40423	1.26558	2.40423	4.0152e-12	up	RPA1884		methyl-accepting chemotaxis receptor/sensory transducer; observed by proteomics; Citation: Proteomics from VerBerkmoes et al. (2003) unpublished;		protein_coding	92.1888
RPA3157	2.40072	1.26347	2.40072	1.06077e-19	up	RPA3157		hypothetical protein; observed by proteomics; Citation: Proteomics from VerBerkmoes et al. (2003) unpublished;		protein_coding	266.749
RPA2769	2.39945	1.2627	2.39945	1.32868e-31	up	RPA2769		putative diguanylate cyclase (GGDEF);		protein_coding	766.866
RPA3779	2.39707	1.26127	2.39707	1.44395e-21	up	RPA3779		conserved hypothetical protein;		protein_coding	186.604
RPA2867	2.39521	1.26015	2.39521	7.80994e-30	up	RPA2867		pyruvate dehydrogenase E1 alpha subunit; observed by proteomics; Citation: Proteomics from VerBerkmoes et al. (2003) unpublished;		protein_coding	1139.85
RPA3905	2.39316	1.25892	2.39316	1.11447e-15	up	RPA3905		possible transcriptional regulator, TetR family; observed by proteomics; Citation: Proteomics from VerBerkmoes et al. (2003) unpublished;		protein_coding	144.36
RPA4346	2.39213	1.25829	2.39213	< 1E-45	up	RPA4346		putative acetyl-CoA acyltransferase; observed by proteomics; Citation: Proteomics from VerBerkmoes et al. (2003) unpublished;		protein_coding	555.471
RPA2994	2.3901	1.25707	2.3901	2.42087e-15	up	RPA2994		transcriptional regulator, LysR family; observed by proteomics; Citation: Proteomics from VerBerkmoes et al. (2003) unpublished;		protein_coding	54.684
RPA0809	2.38785	1.25571	2.38785	7.43983e-17	up	RPA0809		transcriptional regulator, LysR family;		protein_coding	188.553
RPA4694	2.38576	1.25445	2.38576	4.8188e-14	up	RPA4694		Uncharacterized protein family UPF0065:Tat pathway signal;		protein_coding	388.002
RPA4521	2.38264	1.25256	2.38264	1.13984e-15	up	RPA4521		Thioesterase superfamily;		protein_coding	202.707
RPA3515	2.38128	1.25173	2.38128	< 1E-45	up	RPA3515		aminopeptidase P;		protein_coding	157.066
RPA0995	2.37687	1.24906	2.37687	1.92033e-28	up	RPA0995		probable acyl-CoA dehydrogenase; observed by proteomics; Citation: Proteomics from VerBerkmoes et al. (2003) unpublished;		protein_coding	188.114
RPA2704	2.37078	1.24536	2.37078	5.66294e-35	up	RPA2704		possible Na+/? antiporter;		protein_coding	177.38
RPA0406	2.35667	1.23675	2.35667	6.89988e-25	up	RPA0406		conserved unknown protein;		protein_coding	79.6289
RPA2421	2.35607	1.23638	2.35607	8.50969e-25	up	RPA2421		NADH:ubiquinone oxidoreductase 17.2 k;		protein_coding	1232.78
RPA2838	2.35301	1.2345	2.35301	3.19607e-15	up	pimt2		putative D-aspartate protein carboxylmethyltransferase type II;		protein_coding	66.2993
RPA4360	2.33937	1.22612	2.33937	5.86629e-26	up	RPA4360		DUF152; observed by proteomics; Citation: Proteomics from VerBerkmoes et al. (2003) unpublished;		protein_coding	167.048
RPA4390	2.33871	1.22572	2.33871	4.30184e-15	up	RPA4390		NUDIX hydrolase;		protein_coding	133.417
RPA4646	2.33551	1.22374	2.33551	1.79861e-14	up	RPA4646		putative carboxylesterase; observed by proteomics; Citation: Proteomics from VerBerkmoes et al. (2003) unpublished;		protein_coding	186.627
RPA4486	2.33539	1.22366	2.33539	1.2529e-06	up	RPA4486		conserved hypothetical protein;		protein_coding	203.325
RPA0410	2.33369	1.22261	2.33369	5.8234e-30	up	RPA0410		GCN5-related N-acetyltransferase;		protein_coding	1561.43
RPA0164	2.33052	1.22065	2.33052	3.80666e-35	up	proA		gamma-glutamyl phosphate reductase; observed by proteomics; Citation: Proteomics from VerBerkmoes et al. (2003) unpublished;		protein_coding	381.582
RPA1620	2.33017	1.22044	2.33017	< 1E-45	up	RPA1620		unknown protein; observed by proteomics; Citation: Proteomics from VerBerkmoes et al. (2003) unpublished;		protein_coding	1321.64
RPA0830	2.32978	1.2202	2.32978	4.16476e-14	up	RPA0830		conserved unknown protein; observed by proteomics; Citation: Proteomics from VerBerkmoes et al. (2003) unpublished;		protein_coding	381.108
RPA4745	2.32937	1.21994	2.32937	2.1231e-25	up	RPA4745		hypothetical protein;		protein_coding	562.769
RPA2586	2.32712	1.21855	2.32712	6.26761e-09	up	3mg		possible DNA-3-methyladenine glycosidase;		protein_coding	69.1591
RPA2553	2.32552	1.21756	2.32552	5.54262e-21	up	RPA2553		conserved unknown protein; observed by proteomics; Citation: Proteomics from VerBerkmoes et al. (2003) unpublished;		protein_coding	137.833
RPA2797	2.32479	1.2171	2.32479	2.86938e-27	up	RPA2797		transcriptional regulator, GntR family with aminotransferase domain; Citation: Rossbach et al. (1994) Mol. Gen. Genet. 245:11-24;		protein_coding	74.3299
RPA2155	2.32219	1.21548	2.32219	1.13426e-30	up	ilvD3		dihydroxy-acid dehydratase; observed by proteomics; Citation: Proteomics from VerBerkmoes et al. (2003) unpublished;		protein_coding	144.463
RPA0380	2.32163	1.21514	2.32163	3.11651e-16	up	RPA0380		possible oxidoreductase similar to formate dehydrogenase and cbbBc of R. eutropha.; observed by proteomics; Citation: Proteomics from VerBerkmoes et al. (2003) unpublished;		protein_coding	63.2807
RPA4825	2.31646	1.21192	2.31646	1.89111e-17	up	RPA4825		transcriptional regulator, MerR family;		protein_coding	229.061
RPA2284	2.30984	1.20779	2.30984	3.86316e-08	up	RPA2284		SugE homolog, probable drug efflux protein;		protein_coding	70.2533
RPA0528	2.30444	1.20442	2.30444	1.44249e-09	up	RPA0528		conserved hypothetical protein;		protein_coding	440.499
RPA1290	2.30294	1.20348	2.30294	1.33597e-21	up	RPA1290		possible plasmid maintenance system antidote protein;		protein_coding	280.163
RPA2964	2.30152	1.20259	2.30152	1.14925e-14	up	RPA2964		Multicopper oxidase, type 1;		protein_coding	184.463
RPA2183	2.29875	1.20085	2.29875	8.07738e-12	up	RPA2183		DSBA oxidoreductase;		protein_coding	94.5535
RPA2814	2.29718	1.19987	2.29718	< 1E-45	up	ssb		single-strand DNA-binding protein; observed by proteomics; Citation: Proteomics from VerBerkmoes et al. (2003) unpublished;		protein_coding	1184.47
RPA0774	2.29699	1.19974	2.29699	5.01289e-13	up	RPA0774		conserved hyhpothetical protein;		protein_coding	138.576
RPA2965	2.29665	1.19953	2.29665	7.55784e-12	up	yjeF		Protein of unknown function UPF0031:YjeF-related protein, N-terminal; observed by proteomics; Citation: Proteomics from VerBerkmoes et al. (2003) unpublished;		protein_coding	163.589
RPA0532	2.28554	1.19253	2.28554	6.62246e-26	up	RPA0532		beta-ketothiolase, acetoacetyl-CoA reductase; observed by proteomics; Citation: Proteomics from VerBerkmoes et al. (2003) unpublished;		protein_coding	534.892
RPA2810	2.2851	1.19226	2.2851	1.66327e-32	up	RPA2810		possible exsB protein;		protein_coding	175.764
RPA1758	2.28409	1.19162	2.28409	2.5397e-23	up	RPA1758		putative enoyl-CoA hydratase paaG; observed by proteomics; Citation: Proteomics from VerBerkmoes et al. (2003) unpublished;		protein_coding	195.439
RPA2461	2.28178	1.19016	2.28178	6.95314e-13	up	RPA2461		Protein of unknown function UPF0075; observed by proteomics; Citation: Proteomics from VerBerkmoes et al. (2003) unpublished;		protein_coding	251.979
RPA2733	2.27893	1.18836	2.27893	8.90751e-06	up	RPA2733		unknown protein;		protein_coding	274.188
RPA4420	2.2763	1.18669	2.2763	7.81631e-07	up	RPA4420		conserved hypothetical protein;		protein_coding	92.6285
RPA0581	2.26892	1.18201	2.26892	6.2079e-09	up	RPA0581		hypothetical protein;		protein_coding	52.5447
RPA0560	2.26766	1.1812	2.26766	1.00918e-34	up	MLYCD, MCD		malonyl-CoA decarboxylase; observed by proteomics; Citation: Proteomics from VerBerkmoes et al. (2003) unpublished;		protein_coding	143.095
RPA0959	2.26552	1.17984	2.26552	1.67682e-09	up	hupU		uptake hydrogenase accessory protein hupU;		protein_coding	79.3063
RPA2736	2.26201	1.1776	2.26201	7.77509e-20	up	mexD2		RND multidrug efflux transporter MexD;		protein_coding	98.5297
RPA1969	2.25639	1.17402	2.25639	4.1647e-32	up	yjbN		NifR3/Smm1 family protein;		protein_coding	204.259
RPA4030	2.256	1.17377	2.256	1.20289e-15	up	RPA4030		hypothetical protein;		protein_coding	234.067
RPA1695	2.25483	1.17302	2.25483	1.46072e-20	up	RPA1695		CUPIN domain:transcriptional regulator, AraC family;		protein_coding	85.1636
RPA0855	2.25426	1.17265	2.25426	6.99655e-28	up	RPA0855		Beta-lactamase-like;		protein_coding	201.853
RPA4115	2.25339	1.1721	2.25339	4.83492e-15	up	trbI2		putative conjugal transfer protein trbI;		protein_coding	50.3672
RPA3846	2.2527	1.17166	2.2527	3.81733e-23	up	RPA3846		GCN5-related N-acetyltransferase;		protein_coding	126.658
RPA1499	2.25263	1.17161	2.25263	0.0488533	up	RPA1499		hypothetical protein;		protein_coding	995.431
RPA3162	2.25217	1.17132	2.25217	0.00642609	up	RPA3162		transcriptional regulator, XRE family;		protein_coding	348.143
RPA0119	2.24891	1.16923	2.24891	7.24915e-12	up	rmlD		putative dTDP-6-deoxy-L-mannose-dehydrogenase;		protein_coding	51.8015
RPA4695	2.24199	1.16478	2.24199	1.94201e-08	up	ligR		transcriptional regulator ligR, LysR family;		protein_coding	80.8285
RPA4267	2.24059	1.16388	2.24059	1.4e-45	up	RPA4267		long-chain-fatty-acid-CoA-ligase; observed by proteomics; Citation: Proteomics from VerBerkmoes et al. (2003) unpublished;		protein_coding	903.76
RPA4688	2.23429	1.15982	2.23429	1.25401e-18	up	RPA4688		possible inner mitochondrial membrane protein Sco1p;		protein_coding	753.035
RPA3135	2.23138	1.15793	2.23138	5.08864e-13	up	dinP		DNA damage inducible protein P;		protein_coding	86.9283
RPA4143	2.23061	1.15744	2.23061	1.91914e-12	up	nnrR		putative nitric oxide responsive transcriptional regulator NnrR, Crp/Fnr family;		protein_coding	109.286
RPA3000	2.22958	1.15677	2.22958	3.36883e-12	up	kdpE		two-component osmotic transcriptional regulator kdpE, winged helix family;		protein_coding	150.718
RPA3704	2.22849	1.15607	2.22849	2.64921e-10	up	RPA3704		Excinuclease ABC, C subunit, N-terminal;		protein_coding	79.6073
RPA4152	2.21853	1.14961	2.21853	< 1E-45	up	fbpA		periplasmic iron binding protein FbpA precursor; observed by proteomics; Citation: Proteomics from VerBerkmoes et al. (2003) unpublished;		protein_coding	531.984
RPA2630	2.21708	1.14866	2.21708	2.85356e-14	up	aapM-2		polar amino acid ABC transport system protein, aapM-2; Citation: Walshaw and Poole (1996) Mol. Microbiol. 21:1239-52;		protein_coding	69.2929
RPA1711	2.21354	1.14636	2.21354	1.29596e-11	up	pnbA		putative nitroreductase;		protein_coding	50.0579
RPA2452	2.21289	1.14593	2.21289	< 1E-45	up	RPA2452		putative penicillin-binding protein 1A; observed by proteomics; Citation: Proteomics from VerBerkmoes et al. (2003) unpublished;		protein_coding	885.28
RPA4434	2.21043	1.14433	2.21043	2.01783e-20	up	RPA4434		MOSC domain;		protein_coding	130.774
RPA2525	2.20833	1.14296	2.20833	1.8281e-41	up	cspA2		cold shock DNA binding protein; observed by proteomics; Citation: Proteomics from VerBerkmoes et al. (2003) unpublished;		protein_coding	2145.3
RPA4231	2.20809	1.1428	2.20809	5.09919e-29	up	RPA4231		putative oxidoreductase;		protein_coding	122.14
RPA1889	2.20277	1.13932	2.20277	1.07806e-10	up	RPA1889		hypothetical protein;		protein_coding	86.9107
RPA3597	2.20252	1.13916	2.20252	7.75268e-27	up	RPA3597		conserved hypothetical protein;		protein_coding	71.3622
RPA2702	2.20197	1.1388	2.20197	1.8726e-14	up	RPA2702		DUF24, predicted transcriptional regulator, related to MarR family;		protein_coding	85.8401
RPA2206	2.19461	1.13397	2.19461	5.58735e-09	up	RPA2206		conserved hypothetical protein;		protein_coding	54.0499
RPA0239	2.19304	1.13293	2.19304	3.57269e-19	up	RPA0239		hypothetical protein;		protein_coding	180.454
RPA3159	2.19293	1.13286	2.19293	1.7768e-21	up	RPA3159		probable glutathione S-transferase; observed by proteomics; Citation: Proteomics from VerBerkmoes et al. (2003) unpublished;		protein_coding	260.795
RPA4661	2.18883	1.13016	2.18883	1.04291e-12	up	otsB		putative trehalose-6-phosphate phophatase, biosynthetic;		protein_coding	110.163
RPA3584	2.1887	1.13007	2.1887	9.23931e-12	up	RPA3584		hypothetical protein;		protein_coding	85.4868
RPA0201	2.18641	1.12856	2.18641	8.1458e-17	up	RPA0201		conserved hypothetical protein;		regulatory	459.332
RPA3565	2.18411	1.12705	2.18411	2.49617e-09	up	RPA3565		ErfK/YbiS/YcfS/YnhG;		protein_coding	65.1935
RPA2896	2.18327	1.12649	2.18327	0.00107694	up	RPA2896		hypothetical protein;		protein_coding	84.8988
RPA1689	2.17859	1.1234	2.17859	4.35511e-12	up	RPA1689		conserved hypothetical protein;		protein_coding	89.9916
RPA3289	2.17164	1.11879	2.17164	1.50659e-38	up	RPA3289		acyl-CoA dehydrogenase; observed by proteomics; Citation: Proteomics from VerBerkmoes et al. (2003) unpublished;		protein_coding	362.267
RPA0486	2.17127	1.11854	2.17127	2.59387e-24	up	RPA0486		Staphylococcus nuclease (SNase-like);		protein_coding	124.18
RPA2870	2.17002	1.11771	2.17002	2.42679e-11	up	RPA2870		L-carnitine dehydratase/bile acid-inducible protein F; observed by proteomics; Citation: Proteomics from VerBerkmoes et al. (2003) unpublished;		protein_coding	128.915
RPA0513	2.16754	1.11606	2.16754	2.20905e-16	up	pcaF		putative acetyl-CoA acetyltransferase; observed by proteomics; Citation: Proteomics from VerBerkmoes et al. (2003) unpublished;		protein_coding	262.561
RPA0181	2.167	1.1157	2.167	9.2933e-29	up	priA		putative priA family helicase (primosomal protein N', replication factor Y);		protein_coding	114.635
RPA3591	2.16216	1.11248	2.16216	1.69071e-09	up	RPA3591		Endoribonuclease L-PSP;		protein_coding	54.5102
RPA4107	2.1595	1.1107	2.1595	7.22007e-21	up	oprN		putative outer membrane efflux protein OprN precursor;		protein_coding	133.125
RPA3134	2.15481	1.10756	2.15481	5.33382e-20	up	RPA3134		conserved unknown protein; observed by proteomics; Citation: Proteomics from VerBerkmoes et al. (2003) unpublished;		protein_coding	322.013
RPA3498	2.15228	1.10587	2.15228	3.58413e-09	up	RPA3498		possible chromate transport protein similar to chrA;		protein_coding	88.057
RPA1261	2.14722	1.10247	2.14722	1.85641e-23	up	RPA1261		FAD linked oxidase, C-terminal:FAD linked oxidase, N-terminal; observed by proteomics; Citation: Proteomics from VerBerkmoes et al. (2003) unpublished;		protein_coding	136.092
RPA0708	2.14684	1.10222	2.14684	1.84748e-06	up	RPA0708		hypothetical protein;		protein_coding	165.409
RPA3990	2.1456	1.10138	2.1456	1.31102e-19	up	galE1		UDP-galactose 4-epimerase;		protein_coding	94.193
RPA0875	2.14557	1.10136	2.14557	6.66793e-18	up	hemZ		ferrochelatase; observed by proteomics; Citation: Proteomics from VerBerkmoes et al. (2003) unpublished;		protein_coding	1067.94
RPA0479	2.13905	1.09697	2.13905	5.48164e-31	up	fabG1		possible 3-oxoacyl-acyl carrier protein reductase; observed by proteomics; Citation: Proteomics from VerBerkmoes et al. (2003) unpublished;		protein_coding	262.409
RPA4128	2.13865	1.0967	2.13865	9.88029e-25	up	RPA4128		conserved hypothetical protein;		protein_coding	607.086
RPA4469	2.13768	1.09605	2.13768	3.02258e-13	up	RPA4469		conserved unknown protein; observed by proteomics; Citation: Proteomics from VerBerkmoes et al. (2003) unpublished;		protein_coding	63.0594
RPA0884	2.13644	1.09521	2.13644	2.83025e-23	up	RPA0884		ABC transporter, substrate-binding protein; observed by proteomics; Citation: Proteomics from VerBerkmoes et al. (2003) unpublished;		protein_coding	111.314
RPA4771	2.133	1.09289	2.133	3.99299e-16	up	RPA4771		possible heat shock protein HSP33; observed by proteomics; Citation: Proteomics from VerBerkmoes et al. (2003) unpublished;		protein_coding	336.651
RPA2511	2.12856	1.08988	2.12856	1.8197e-13	up	RPA2511		possible membrane-bound lytic transglycosylase;		protein_coding	545.469
RPA0912	2.12661	1.08856	2.12661	1.6439e-23	up	RPA0912		unknown protein; observed by proteomics; Citation: Proteomics from VerBerkmoes et al. (2003) unpublished;		protein_coding	185.106
RPA4397	2.12637	1.08839	2.12637	9.3005e-32	up	RPA4397		possible substrate binding protein of ABC transporter system; observed by proteomics; Citation: Proteomics from VerBerkmoes et al. (2003) unpublished;		protein_coding	170.889
RPA4707	2.12369	1.08657	2.12369	2.06028e-07	up	RPA4707		conserved hypothetical protein;		protein_coding	76.6253
RPA3154	2.12327	1.08629	2.12327	6.26496e-14	up	RPA3154		possible chromosome partitioning protein ParA;		protein_coding	278.806
RPA4184	2.12272	1.08592	2.12272	2.33726e-14	up	RPA4184		hypothetical protein;		protein_coding	397.632
RPA1588	2.11913	1.08348	2.11913	2.73586e-25	up	RPA1588		putative L-allo-threonine aldolase;		protein_coding	131
RPA0826	2.11667	1.0818	2.11667	3.48028e-10	up	RPA0826		DUF433;		protein_coding	612.605
RPA4602	2.11481	1.08053	2.11481	7.37687e-06	up	fixX		ferredoxin like protein, fixX; observed by proteomics; Citation: Proteomics from VerBerkmoes et al. (2003) unpublished;		protein_coding	62.0759
RPA2790	2.11389	1.0799	2.11389	6.078e-07	up	phaC		pH adaptation K efflux system component; Citation: Putkorny et al. (1998) Mol. Microbiol. 28:1091-1101;		protein_coding	120.639
RPA3361	2.11353	1.07965	2.11353	1.26459e-10	up	RPA3361		hypothetical protein;		protein_coding	451.67
RPA1881	2.11308	1.07935	2.11308	4.99921e-14	up	RPA1881		hypothetical protein;		protein_coding	249.982
RPA2888	2.11282	1.07917	2.11282	1.45713e-12	up	cbbJ, tpi, tim		triose-phosphate isomerase; observed by proteomics; Citation: Proteomics from VerBerkmoes et al. (2003) unpublished;		protein_coding	203.013
RPA4335	2.10665	1.07495	2.10665	3.72673e-18	up	RPA4335		DnaB helicase; observed by proteomics; Citation: Proteomics from VerBerkmoes et al. (2003) unpublished;		protein_coding	150.325
RPA0571	2.10626	1.07468	2.10626	5.52133e-29	up	regR		two-component transcriptional regulator RegR, Fis family; observed by proteomics; Citation: Proteomics from VerBerkmoes et al. (2003) unpublished;		protein_coding	2215.61
RPA3216	2.10265	1.07221	2.10265	5.27266e-16	up	RPA3216		sensor histidine kinase with multiple PAS and a response regulator receiver domain;		protein_coding	53.5316
RPA0224	2.10108	1.07113	2.10108	2.07856e-11	up	RPA0224		similar to eukaryotic molybdopterin oxidoreductase:Tat pathway signal;		protein_coding	60.3435
RPA2291	2.09976	1.07022	2.09976	2.75427e-14	up	RPA2291		putative Adenylate/Guanylate cyclase; observed by proteomics; Citation: Proteomics from VerBerkmoes et al. (2003) unpublished;		protein_coding	68.8708
RPA0085	2.09818	1.06914	2.09818	6.09518e-20	up	RPA0085		unknown protein; observed by proteomics; Citation: Proteomics from VerBerkmoes et al. (2003) unpublished;		protein_coding	177.859
RPA1508	2.09584	1.06753	2.09584	5.01868e-11	up	RPA1508		conserved hypothetical protein;		protein_coding	161.097
RPA3136	2.09522	1.0671	2.09522	1.33128e-16	up	RPA3136		conserved unknown protein; observed by proteomics; Citation: Proteomics from VerBerkmoes et al. (2003) unpublished;		protein_coding	382.255
RPA4526	2.09468	1.06673	2.09468	1.28842e-13	up	RPA4526		hypothetical protein;		protein_coding	154.034
RPA1907	2.09399	1.06625	2.09399	4.17286e-14	up	RPA1907		putative protein;		protein_coding	292.193
RPA3101	2.09282	1.06545	2.09282	5.50654e-25	up	RPA3101		conserved unknown protein; observed by proteomics; Citation: Proteomics from VerBerkmoes et al. (2003) unpublished;		protein_coding	1982.62
RPA4322	2.091	1.06419	2.091	4.60659e-18	up	RPA4322		response regulator receiver (CheY-like protein);		protein_coding	370.971
RPA1926	2.08686	1.06133	2.08686	1.79222e-15	up	RPA1926		possible transcriptional regulator, XRE family;		protein_coding	143.469
RPA0663	2.08641	1.06103	2.08641	2.04933e-17	up	badM		putative transcriptional regulator, badM;		protein_coding	155.293
RPA0481	2.08529	1.06025	2.08529	4.42391e-13	up	RPA0481		putative acyl-CoA dehydrogenase;		protein_coding	65.0529
RPA3550	2.08428	1.05955	2.08428	2.75461e-16	up	RPA3550		Coenzyme B12-binding:Elongator protein 3/MiaB/NifB;		protein_coding	71.3143
RPA2818	2.08249	1.05831	2.08249	1.27795e-17	up	RPA2818		conserved hypothetical protein;		protein_coding	192.712
RPA0317	2.07715	1.05461	2.07715	6.80739e-11	up	RPA0317		sensor histidine kinase with a response regulator receiver domain;		protein_coding	100.815
RPA3195	2.07506	1.05315	2.07506	6.32251e-13	up	RPA3195		related to Pyruvate ferredoxin/flavodoxin oxidoreductase; observed by proteomics; Citation: Proteomics from VerBerkmoes et al. (2003) unpublished;		protein_coding	257.016
RPA0374	2.07209	1.05109	2.07209	2.08139e-15	up	RPA0374		putative Zn-containing alcohol dehydrogenase;		protein_coding	109.927
RPA3387	2.06876	1.04876	2.06876	1.59034e-12	up	RPA3387		transcriptional regulator, LysR family; observed by proteomics; Citation: Proteomics from VerBerkmoes et al. (2003) unpublished;		protein_coding	167.689
RPA1163	2.06456	1.04583	2.06456	4.15598e-07	up	RPA1163		possible epoxide hydrolase;		protein_coding	135.323
RPA3127	2.06299	1.04474	2.06299	1.02105e-24	up	RPA3127		NUDIX hydrolase; observed by proteomics; Citation: Proteomics from VerBerkmoes et al. (2003) unpublished;		protein_coding	216.882
RPA1780	2.06183	1.04393	2.06183	6.87728e-12	up	RPA1780		Phenylacetic acid degradation-related protein;		protein_coding	61.7407
RPA3067	2.06049	1.04298	2.06049	7.64967e-36	up	RPA3067		putative NAD-dependent alcohol dehydrogenase; observed by proteomics; Citation: Proteomics from VerBerkmoes et al. (2003) unpublished;		protein_coding	722.541
RPA1258	2.0565	1.04019	2.0565	2.7449e-11	up	RPA1258		hypothetical protein;		protein_coding	3626.66
RPA0452	2.05525	1.03932	2.05525	4.4166e-14	up	RPA0452		Glycoprotease (M22) metalloprotease;		protein_coding	658.308
RPA1042	2.05491	1.03907	2.05491	1.79842e-14	up	RPA1042		conserved unknown protein; observed by proteomics; Citation: Proteomics from VerBerkmoes et al. (2003) unpublished;		protein_coding	142.988
RPA4782	2.05345	1.03805	2.05345	5.00955e-26	up	RPA4782		conserved hypothetical protein;		protein_coding	561.578
RPA2872	2.05063	1.03607	2.05063	1.12724e-15	up	RPA2872		unknown protein; observed by proteomics; Citation: Proteomics from VerBerkmoes et al. (2003) unpublished;		protein_coding	328.632
RPA4514	2.04869	1.0347	2.04869	2.86461e-19	up	RPA4514		possible alkaline phosphatase D precursor;		protein_coding	52.763
RPA0825	2.0485	1.03457	2.0485	2.41478e-36	up	RPA0825		TldD protein, suppresses inhibitory activity of CsrA; observed by proteomics; Citation: Proteomics from VerBerkmoes et al. (2003) unpublished;		protein_coding	339.56
RPA4080	2.04761	1.03394	2.04761	1.75962e-07	up	RPA4080		hypothetical protein;		protein_coding	74.4757
RPA2203	2.04526	1.03229	2.04526	6.93343e-34	up	guaA		GMP synthetase;		protein_coding	580.229
RPA4226	2.04184	1.02987	2.04184	4.67741e-13	up	RPA4226		putative signal transduction histidine kinase with Chase domain;		protein_coding	279.441
RPA2422	2.04119	1.02941	2.04119	2.54681e-09	up	RPA2422		Family of unknown function ThiJ/PfpI;		protein_coding	96.2798
RPA2181	2.03704	1.02647	2.03704	2.47991e-15	up	RPA2181		possible metE (5-methyltetrahydropteroyltriglutamate-homocysteine methyltransferase); observed by proteomics; Citation: Proteomics from VerBerkmoes et al. (2003) unpublished;		protein_coding	157.558
RPA2180	2.03692	1.02639	2.03692	5.90566e-11	up	RPA2180		conserved hypothetical protein;		protein_coding	61.0531
RPA1823	2.02904	1.0208	2.02904	6.23091e-17	up	RPA1823		TonB dependent receptor;		protein_coding	98.2626
RPA0022	2.02801	1.02006	2.02801	6.49206e-13	up	RPA0022		DSBA oxidoreductase;		protein_coding	80.4649
RPA0203	2.02294	1.01645	2.02294	1.89659e-18	up	cycV, ccmA		heme exporter protein A (heme ABC transporter ATP-binding protein), cytochrome c biogenesis;		protein_coding	176.491
RPA4243	2.02065	1.01482	2.02065	4.41534e-22	up	phaC		putative poly-beta-hydroxyalkanoate synthase;		protein_coding	352.909
RPA4539	2.01989	1.01428	2.01989	1.39702e-13	up	RPA4539		hypothetical protein;		protein_coding	104.708
RPA0341	2.01813	1.01302	2.01813	3.69129e-22	up	ogt		possible Ada polyprotein (O6-methylguanine-DNA methyltransferase);		protein_coding	177.438
RPA2243	2.01354	1.00973	2.01354	2.38641e-05	up	RPA2243		possible transcriptional regulator, XRE family;		protein_coding	64.0501
RPA3488	2.00934	1.00672	2.00934	1.64997e-14	up	RPA3488		probable serine protease; observed by proteomics; Citation: Proteomics from VerBerkmoes et al. (2003) unpublished;		protein_coding	971.206
RPA4087	2.00664	1.00478	2.00664	4.1633e-23	up	RPA4087		ABC-2 type transport system permease and double ATP-binding protein fusion;		protein_coding	266.753
RPA2487	2.00444	1.0032	2.00444	1.13871e-09	up	RPA2487		possible DedA family. Putative integral membrane protein.;		protein_coding	171.765

## Sheet: DOWN - FC ( D1 light  vs  log)
Gene ID	FC ([D1 light] vs [log-phase])	Log FC ([D1 light] vs [log-phase])	FC (abs) ([D1 light] vs [log-phase])	p-value	Regulation ([D1 light] vs [log-phase])	Gene Symbol	Aliases	Description	GO Accession	Gene Type	Max RPKM (D1 light vs log)
RPA2654	-71.6912	-6.16372	71.6912	< 1E-45	down	pucBa		light harvesting protein B-800-850, beta chain A (antenna pigment protein, beta chain A) (LH II-A beta);		protein_coding	59696.3
RPA2334	-70.9899	-6.14954	70.9899	5.31939e-16	down	RPA2334		unknown protein; observed by proteomics; Citation: Proteomics from VerBerkmoes et al. (2003) unpublished;		protein_coding	395.781
RPA1874	-61.148	-5.93423	61.148	< 1E-45	down	RPA1874		hypothetical protein;		protein_coding	135.515
RPA3251	-59.6175	-5.89766	59.6175	2.7596e-41	down	rpsJ		30S ribosomal protein S10; observed by proteomics; Citation: Proteomics from VerBerkmoes et al. (2003) unpublished;		protein_coding	4113.33
RPA3080	-55.6187	-5.7975	55.6187	< 1E-45	down	RPL9		putative 50S ribosomal protein L9, cultivar specific nodulation protein Csn1; observed by proteomics; Citation: Proteomics from VerBerkmoes et al. (2003) unpublished;		protein_coding	1457.79
RPA4057	-55.3841	-5.7914	55.3841	< 1E-45	down	RPA4057		possible dolichol phosphate mannose synthase; observed by proteomics; Citation: Proteomics from VerBerkmoes et al. (2003) unpublished;		protein_coding	437.639
RPA4402	-55.2969	-5.78913	55.2969	< 1E-45	down	RPA4402		hypothetical protein;		protein_coding	1634.9
RPA3240	-51.6406	-5.69043	51.6406	< 1E-45	down	rplN		50S ribosomal protein L14; observed by proteomics; Citation: Proteomics from VerBerkmoes et al. (2003) unpublished;		protein_coding	2952.8
RPA1422	-49.0936	-5.61746	49.0936	1.19515e-06	down	RPA1422		unknown protein; observed by proteomics; Citation: Proteomics from VerBerkmoes et al. (2003) unpublished;		protein_coding	1487.16
RPA1875	-48.2806	-5.59337	48.2806	< 1E-45	down	RPA1875		possible uncharacterized iron-regulated membrane protein;		protein_coding	146.073
RPA1831	-48.2172	-5.59148	48.2172	< 1E-45	down	RPA1831		conserved hypothetical protein;		protein_coding	289.242
RPA2164	-47.5118	-5.57021	47.5118	< 1E-45	down	groEL2		chaperonin GroEL2, cpn60; observed by proteomics; Citation: Proteomics from VerBerkmoes et al. (2003) unpublished;		protein_coding	1429.61
RPA3245	-45.0788	-5.49438	45.0788	< 1E-45	down	rplV		50S ribosomal protein L22; observed by proteomics; Citation: Proteomics from VerBerkmoes et al. (2003) unpublished;		protein_coding	2359.99
RPA3078	-44.4332	-5.47357	44.4332	< 1E-45	down	RPS18		30S ribosomal protein S18; observed by proteomics; Citation: Proteomics from VerBerkmoes et al. (2003) unpublished;		protein_coding	954.446
RPA3246	-43.8934	-5.45593	43.8934	6.4644e-34	down	rpsS		30S ribosomal protein S19; observed by proteomics; Citation: Proteomics from VerBerkmoes et al. (2003) unpublished;		protein_coding	3708.63
RPA2653	-43.4702	-5.44196	43.4702	< 1E-45	down	pucAa		light harvesting protein B-800-850, alpha chain A (antenna pigment protein, alpha chain A) (LH II-A alpha); Citation: Tadros and Waterkamp (1989) EMBO J. 8:1303-1308;		protein_coding	17687.5
RPA3238	-42.1213	-5.39648	42.1213	< 1E-45	down	rplE		50S ribosomal protein L5; observed by proteomics; Citation: Proteomics from VerBerkmoes et al. (2003) unpublished;		protein_coding	2769.16
RPA3237	-42.0653	-5.39456	42.0653	< 1E-45	down	rpsN		30S ribosomal protein S14; observed by proteomics; Citation: Proteomics from VerBerkmoes et al. (2003) unpublished;		protein_coding	2152.77
RPA2321	-41.8551	-5.38733	41.8551	< 1E-45	down	RPA2321		possible TctB subunit of the Tripartite Tricarboxylate Transporter(TTT) Family;		protein_coding	370.187
RPA3248	-41.2167	-5.36516	41.2167	< 1E-45	down	rplW		50S ribosomal protein L23; observed by proteomics; Citation: Proteomics from VerBerkmoes et al. (2003) unpublished;		protein_coding	3137.59
RPA3239	-40.9399	-5.35543	40.9399	< 1E-45	down	rplX		50S ribosomal protein L24; observed by proteomics; Citation: Proteomics from VerBerkmoes et al. (2003) unpublished;		protein_coding	2465.52
RPA4058	-40.4443	-5.33786	40.4443	< 1E-45	down	RPA4058		Glycosyl transferase, family 2:Mitochondrial substrate carrier;		protein_coding	122.444
RPA4181	-39.9089	-5.31864	39.9089	< 1E-45	down	pntA beta		nicotinamide nucleotide transhydrogenase, subunit alpha2;		protein_coding	1228.06
RPA0845	-39.2601	-5.29499	39.2601	< 1E-45	down	atpE		probable ATP synthase subunit C TRANSMEMBRANE protein;		protein_coding	4933.6
RPA2320	-39.1669	-5.29156	39.1669	< 1E-45	down	RPA2320		possible TctA subunit of the Tripartite Tricarboxylate Transport(TTT) Family;		protein_coding	321.731
RPA3244	-38.4689	-5.26562	38.4689	< 1E-45	down	rpsC		30S ribosomal protein S3; observed by proteomics; Citation: Proteomics from VerBerkmoes et al. (2003) unpublished;		protein_coding	1947.03
RPA0764	-37.9825	-5.24726	37.9825	< 1E-45	down	RPA0764		conserved hypothetical protein;		protein_coding	150.002
RPA4212	-37.2256	-5.21822	37.2256	< 1E-45	down	RPA4212		conserved hypothetical protein;		protein_coding	351.272
RPA1428	-37.0886	-5.21291	37.0886	< 1E-45	down	RPA1428		possible lipoprotein; observed by proteomics; Citation: Proteomics from VerBerkmoes et al. (2003) unpublished;		protein_coding	1030.47
RPA4051	-36.0775	-5.17303	36.0775	< 1E-45	down	RPA4051		possible oxo-acyl acyl carrier protein dehydrogenase;		protein_coding	313.692
RPA2355	-35.0339	-5.13068	35.0339	< 1E-45	down	RPA2355		possible nitrogenase NifB;		protein_coding	165.819
RPA3269	-34.9121	-5.12566	34.9121	5.01816e-35	down	rplL		50S ribosomal protein L7/L12; observed by proteomics; Citation: Proteomics from VerBerkmoes et al. (2003) unpublished;		protein_coding	6503.63
RPA3236	-33.7004	-5.07469	33.7004	< 1E-45	down	rpsH		30S ribosomal protein S8; observed by proteomics; Citation: Proteomics from VerBerkmoes et al. (2003) unpublished;		protein_coding	1698.14
RPA1423	-33.6571	-5.07284	33.6571	< 1E-45	down	RPA1423		putative membrane protein; observed by proteomics; Citation: Proteomics from VerBerkmoes et al. (2003) unpublished;		protein_coding	497.428
RPA2351	-32.3352	-5.01503	32.3352	< 1E-45	down	RPA2351		transcriptional regulator, AsnC family;		protein_coding	319.839
RPA4049	-31.7757	-4.98985	31.7757	< 1E-45	down	rfbG		cdp-glucose 4,6-dehydratase; observed by proteomics; Citation: Proteomics from VerBerkmoes et al. (2003) unpublished;		protein_coding	652.442
RPA4641	-31.7117	-4.98694	31.7117	< 1E-45	down	cbbM		ribulose-bisphosphate carboxylase form II; observed by proteomics; Citation: Proteomics from VerBerkmoes et al. (2003) unpublished;		protein_coding	2312.67
RPA1430	-31.1837	-4.96272	31.1837	< 1E-45	down	RPA1430		putative outer membrane protein; observed by proteomics; Citation: Proteomics from VerBerkmoes et al. (2003) unpublished;		protein_coding	421.237
RPA2095	-30.7451	-4.94228	30.7451	< 1E-45	down	RPA2095		possible cobalamin (5`-phosphate) synthase;		protein_coding	193.542
RPA3241	-29.8286	-4.89863	29.8286	< 1E-45	down	rpsQ		30S ribosomal protein S17; observed by proteomics; Citation: Proteomics from VerBerkmoes et al. (2003) unpublished;		protein_coding	3944.07
RPA4056	-29.6492	-4.88992	29.6492	< 1E-45	down	RPA4056		unknown protein; observed by proteomics; Citation: Proteomics from VerBerkmoes et al. (2003) unpublished;		protein_coding	357.599
RPA2567	-28.8841	-4.85221	28.8841	< 1E-45	down	RPA2567		possible EA31 gene protein, phage lambda;		protein_coding	245.965
RPA2117	-28.8733	-4.85166	28.8733	< 1E-45	down	RPA2117		putative flavodoxin; observed by proteomics; Citation: Proteomics from VerBerkmoes et al. (2003) unpublished;		protein_coding	519.483
RPA0064	-28.7735	-4.84667	28.7735	< 1E-45	down	rpsA		ribosomal protein S1; observed by proteomics; Citation: Proteomics from VerBerkmoes et al. (2003) unpublished;		protein_coding	2652.54
RPA2165	-28.7045	-4.8432	28.7045	< 1E-45	down	groES2		chaperonin GroES2, cpn10; observed by proteomics; Citation: Proteomics from VerBerkmoes et al. (2003) unpublished;		protein_coding	2000.92
RPA4352	-27.1814	-4.76455	27.1814	< 1E-45	down	RPA4352		conserved unknown protein; observed by proteomics; Citation: Proteomics from VerBerkmoes et al. (2003) unpublished;		protein_coding	786.238
RPA4053	-26.8407	-4.74635	26.8407	< 1E-45	down	RPA4053		possible dTDPglucose 4,6-dehydratase; observed by proteomics; Citation: Proteomics from VerBerkmoes et al. (2003) unpublished;		protein_coding	283.832
RPA1830	-26.8058	-4.74448	26.8058	< 1E-45	down	RPA1830		hypothetical protein;		protein_coding	227.174
RPA0750	-26.7099	-4.7393	26.7099	< 1E-45	down	sbp		sulfate ABC transporter, periplasmic binding protein component; observed by proteomics; Citation: Proteomics from VerBerkmoes et al. (2003) unpublished;		protein_coding	1011.2
RPA3232	-26.5746	-4.73198	26.5746	< 1E-45	down	rpmD		ribosomal protein L30; observed by proteomics; Citation: Proteomics from VerBerkmoes et al. (2003) unpublished;		protein_coding	3369.79
RPA3701	-26.0623	-4.70389	26.0623	< 1E-45	down	metF		putative 5,10-methylenetetrahydrofolate reductase; observed by proteomics; Citation: Proteomics from VerBerkmoes et al. (2003) unpublished;		protein_coding	464.668
RPA4182	-25.8154	-4.69016	25.8154	< 1E-45	down	pntA alpha		nicotinamide nucleotide transhydrogenase, subunit alpha1; observed by proteomics; Citation: Proteomics from VerBerkmoes et al. (2003) unpublished;		protein_coding	1150.58
RPA0843	-25.6073	-4.67848	25.6073	< 1E-45	down	atpF1		putative Fo ATP synthase B chain; observed by proteomics; Citation: Proteomics from VerBerkmoes et al. (2003) unpublished;		protein_coding	3645.37
RPA2096	-25.5471	-4.67509	25.5471	< 1E-45	down	cobQ2		cobyric acid synthase; observed by proteomics; Citation: Proteomics from VerBerkmoes et al. (2003) unpublished;		protein_coding	223.454
RPA4642	-25.5321	-4.67424	25.5321	< 1E-45	down	cbbA		fructose-bisphosphate aldolase; observed by proteomics; Citation: Proteomics from VerBerkmoes et al. (2003) unpublished;		protein_coding	2185.29
RPA3247	-25.4842	-4.67153	25.4842	< 1E-45	down	rplB		50S ribosomal protein L2; observed by proteomics; Citation: Proteomics from VerBerkmoes et al. (2003) unpublished;		protein_coding	2842.81
RPA1362	-25.0148	-4.64471	25.0148	< 1E-45	down	RPA1362		putative sulfate ester transport system substrate-binding protein; observed by proteomics; Citation: Proteomics from VerBerkmoes et al. (2003) unpublished;		protein_coding	388.136
RPA1363	-24.28	-4.60169	24.28	< 1E-45	down	RPA1363		sulfate ester transport system permease protein;		protein_coding	141.238
RPA0778	-24.2558	-4.60026	24.2558	< 1E-45	down	RPA0778		conserved hypothetical protein;		protein_coding	1160.78
RPA2125	-23.7587	-4.57038	23.7587	< 1E-45	down	RPA2125		conserved unknown protein; observed by proteomics; Citation: Proteomics from VerBerkmoes et al. (2003) unpublished;		protein_coding	1473.65
RPA4316	-23.4006	-4.54848	23.4006	< 1E-45	down	RPA4316		conserved hypothetical protein;		protein_coding	438.758
RPA4055	-23.1153	-4.53077	23.1153	< 1E-45	down	RPA4055		hypothetical protein;		protein_coding	293.008
RPA0177	-22.9694	-4.52164	22.9694	< 1E-45	down	atpG		putative H+-transporting ATP synthase gamma chain.; observed by proteomics; Citation: Proteomics from VerBerkmoes et al. (2003) unpublished;		protein_coding	1158.08
RPA0176	-22.9561	-4.52081	22.9561	< 1E-45	down	atpD		putative H+-transporting ATP synthase beta chain.; observed by proteomics; Citation: Proteomics from VerBerkmoes et al. (2003) unpublished;		protein_coding	2738.54
RPA2978	-22.6023	-4.4984	22.6023	< 1E-45	down	RPA2978		unknown protein; observed by proteomics; Citation: Proteomics from VerBerkmoes et al. (2003) unpublished;		protein_coding	722.335
RPA4213	-22.4699	-4.48992	22.4699	< 1E-45	down	RPA4213		sulfite reductase hemoprotein subunit; observed by proteomics; Citation: Proteomics from VerBerkmoes et al. (2003) unpublished;		protein_coding	416.779
RPA1852	-22.4453	-4.48834	22.4453	< 1E-45	down	mucR		putative transcriptional regulator MucR; observed by proteomics; Citation: Proteomics from VerBerkmoes et al. (2003) unpublished;		protein_coding	494.604
RPA3250	-22.2602	-4.47639	22.2602	< 1E-45	down	rplC		50S ribosomal protein L3; observed by proteomics; Citation: Proteomics from VerBerkmoes et al. (2003) unpublished;		protein_coding	2111.89
RPA4063	-22.043	-4.46225	22.043	< 1E-45	down	RPA4063		hypothetical protein;		protein_coding	68.4983
RPA0819	-21.8189	-4.44751	21.8189	< 1E-45	down	RPA0819		conserved hypothetical protein;		protein_coding	312.757
RPA0594	-21.661	-4.43703	21.661	< 1E-45	down	mutT		putative mutator protein mutT;		protein_coding	72.3352
RPA4257	-21.6042	-4.43324	21.6042	< 1E-45	down	nuoI2		NADH-ubiquinone dehydrogenase chain I;		protein_coding	126.673
RPA4050	-21.5128	-4.42713	21.5128	< 1E-45	down	RPA4050		unknown protein; observed by proteomics; Citation: Proteomics from VerBerkmoes et al. (2003) unpublished;		protein_coding	1749.4
RPA2116	-21.5049	-4.42659	21.5049	< 1E-45	down	RPA2116		hypothetical protein;		protein_coding	447.386
RPA0678	-21.2556	-4.40977	21.2556	< 1E-45	down	gltA		possible pyridine nucleotide-linked oxidoreductase, possible glutamate synthase; observed by proteomics; Citation: Proteomics from VerBerkmoes et al. (2003) unpublished;		protein_coding	494.018
RPA3702	-21.1838	-4.40489	21.1838	< 1E-45	down	metH		methionine synthase; observed by proteomics; Citation: Proteomics from VerBerkmoes et al. (2003) unpublished;		protein_coding	445.997
RPA1876	-20.9955	-4.39201	20.9955	< 1E-45	down	RPA1876		putative TonB-dependent iron siderophore receptor; observed by proteomics; Citation: Proteomics from VerBerkmoes et al. (2003) unpublished;		protein_coding	209.584
RPA2566	-20.7023	-4.37172	20.7023	< 1E-45	down	RPA2566		putative EA59 gene protein, phage lambda;		protein_coding	302.015
RPA3242	-20.6154	-4.36565	20.6154	< 1E-45	down	rpmC		50S ribosomal protein L29; observed by proteomics; Citation: Proteomics from VerBerkmoes et al. (2003) unpublished;		protein_coding	2778.2
RPA3252	-20.4075	-4.35103	20.4075	< 1E-45	down	tufA, EF-Tu		elongation factor Tu; observed by proteomics; Citation: Proteomics from VerBerkmoes et al. (2003) unpublished;		protein_coding	3017.37
RPA4180	-20.406	-4.35092	20.406	< 1E-45	down	pntB		nicotinamide nucleotide transhydrogenase, subunit beta; observed by proteomics; Citation: Proteomics from VerBerkmoes et al. (2003) unpublished;		protein_coding	1852.99
RPA3253	-20.3393	-4.3462	20.3393	3.78929e-26	down	fusA, EF-G		elongation factor G; observed by proteomics; Citation: Proteomics from VerBerkmoes et al. (2003) unpublished;		protein_coding	3268.52
RPA0290	-20.2852	-4.34236	20.2852	< 1E-45	down	RPA0290		hypothetical protein;		protein_coding	253.106
RPA3886	-20.1164	-4.3303	20.1164	< 1E-45	down	RPA3886		Flagellar hook-basal body complex protein FliE;		protein_coding	217.948
RPA1442	-19.609	-4.29344	19.609	< 1E-45	down	RPA1442		possible uridine monophosphate kinase; observed by proteomics; Citation: Proteomics from VerBerkmoes et al. (2003) unpublished;		protein_coding	684.638
RPA2082	-19.6082	-4.29339	19.6082	< 1E-45	down	cobA		putative uroporphyrin III methylase; observed by proteomics; Citation: Proteomics from VerBerkmoes et al. (2003) unpublished;		protein_coding	111.042
RPA4256	-19.4662	-4.2829	19.4662	< 1E-45	down	nuoJ2		NADH-ubiquinone dehydrogenase chain J;		protein_coding	79.124
RPA1578	-19.3385	-4.2734	19.3385	< 1E-45	down	fpr		ferredoxin--NADP+ reductase;		protein_coding	695.589
RPA4048	-19.2437	-4.26631	19.2437	< 1E-45	down	rfbF		alpha-D-glucose-1-phosphate cytidylyltransferase; observed by proteomics; Citation: Proteomics from VerBerkmoes et al. (2003) unpublished;		protein_coding	513.245
RPA4356	-19.0793	-4.25394	19.0793	< 1E-45	down	ctc, rplY, L25		putative 50S ribosomal protein L25; observed by proteomics; Citation: Proteomics from VerBerkmoes et al. (2003) unpublished;		protein_coding	1094.84
RPA0844	-18.8407	-4.23578	18.8407	3.15291e-19	down	atpF2		putative FoF1 ATP synthase, subunit B'; observed by proteomics; Citation: Proteomics from VerBerkmoes et al. (2003) unpublished;		protein_coding	3081.82
RPA2297	-18.7806	-4.23117	18.7806	< 1E-45	down	RPA2297		conserved unknown protein; observed by proteomics; Citation: Proteomics from VerBerkmoes et al. (2003) unpublished;		protein_coding	2061.85
RPA0244	-18.762	-4.22974	18.762	< 1E-45	down	rpsP, S16		ribosomal protein S16; observed by proteomics; Citation: Proteomics from VerBerkmoes et al. (2003) unpublished;		protein_coding	951.819
RPA2357	-18.7392	-4.22799	18.7392	< 1E-45	down	RPA2357		cystathionine gamma-lyase;		protein_coding	215.199
RPA2979	-18.7175	-4.22631	18.7175	< 1E-45	down	RPA2979		conserved hypothetical protein;		protein_coding	296.08
RPA4016	-18.6824	-4.22361	18.6824	< 1E-45	down	metK		methionine S-adenosyltransferase; observed by proteomics; Citation: Proteomics from VerBerkmoes et al. (2003) unpublished;		protein_coding	1272.07
RPA0752	-18.4632	-4.20658	18.4632	< 1E-45	down	cysD		putative ATP sulfurylase small subunit; observed by proteomics; Citation: Proteomics from VerBerkmoes et al. (2003) unpublished;		protein_coding	247.337
RPA4502	-18.3283	-4.19601	18.3283	< 1E-45	down	RPA4502		putative outer membrane protein; observed by proteomics; Citation: Proteomics from VerBerkmoes et al. (2003) unpublished;		protein_coding	2306.16
RPA2084	-18.3014	-4.19388	18.3014	3.99707e-19	down	cobM		precorrin 3 or 4 methylase; observed by proteomics; Citation: Proteomics from VerBerkmoes et al. (2003) unpublished;		protein_coding	120.616
RPA2312	-18.2541	-4.19015	18.2541	< 1E-45	down	RPA2312		hypothetical protein;		protein_coding	244.038
RPA2646	-18.0979	-4.17775	18.0979	< 1E-45	down	RPA2646		putative ABC transporter oligopeptide-binding protein; observed by proteomics; Citation: Proteomics from VerBerkmoes et al. (2003) unpublished;		protein_coding	314.705
RPA4797	-17.828	-4.15607	17.828	< 1E-45	down	RPA4797		ABC transporter, amino acid binding protein; observed by proteomics; Citation: Proteomics from VerBerkmoes et al. (2003) unpublished;		protein_coding	310.17
RPA2349	-17.5875	-4.13648	17.5875	< 1E-45	down	metY		putative homocysteine synthase;		protein_coding	306.595
RPA2939	-17.3811	-4.11945	17.3811	< 1E-45	down	nuoL1		NADH-ubiquinone dehydrogenase chain L;		protein_coding	182.632
RPA2731	-17.2867	-4.11159	17.2867	< 1E-45	down	RPA2731		H+ translocating pyrophosphate synthase; observed by proteomics; Citation: Baltscheffsky et al. (1998) Biochim. Biophys. Acta 1364:301-306;		protein_coding	1321.29
RPA1507	-16.8269	-4.0727	16.8269	< 1E-45	down	bchD		putative magnesium chelatase subunit BchD; observed by proteomics; Citation: Proteomics from VerBerkmoes et al. (2003) unpublished;		protein_coding	318.787
RPA1046	-16.7924	-4.06974	16.7924	< 1E-45	down	RPA1046		conserved hypothetical protein;		protein_coding	112.364
RPA3254	-16.5533	-4.04904	16.5533	4.0098e-33	down	rpsG		30S ribosomal protein S7; observed by proteomics; Citation: Proteomics from VerBerkmoes et al. (2003) unpublished;		protein_coding	2547.36
RPA2920	-16.4672	-4.04152	16.4672	< 1E-45	down	pyrH		uridylate kinase; observed by proteomics; Citation: Proteomics from VerBerkmoes et al. (2003) unpublished;		protein_coding	233.994
RPA2089	-16.26	-4.02325	16.26	< 1E-45	down	cobI		precorrin 2 methylase; observed by proteomics; Citation: Proteomics from VerBerkmoes et al. (2003) unpublished;		protein_coding	133.348
RPA1526	-16.0981	-4.00882	16.0981	< 1E-45	down	pufA		light-harvesting complex 1 alpha chain;		protein_coding	34282.9
RPA2345	-16.0773	-4.00696	16.0773	< 1E-45	down	RPA2345		unknown protein; observed by proteomics; Citation: Proteomics from VerBerkmoes et al. (2003) unpublished;		protein_coding	399.326
RPA3249	-16.0262	-4.00236	16.0262	< 1E-45	down	rplD		50S ribosomal protein L4; observed by proteomics; Citation: Proteomics from VerBerkmoes et al. (2003) unpublished;		protein_coding	2473.38
RPA2379	-15.9993	-3.99994	15.9993	2.10911e-27	down	RPA2379		probable acetyltransferase;		protein_coding	58.7793
RPA2756	-15.9415	-3.99472	15.9415	< 1E-45	down	RPA2756		hypothetical protein;		protein_coding	434.193
RPA3243	-15.5849	-3.96208	15.5849	< 1E-45	down	rplP		50S ribosomal protein L16; observed by proteomics; Citation: Proteomics from VerBerkmoes et al. (2003) unpublished;		protein_coding	2201.73
RPA0608	-15.5244	-3.95646	15.5244	< 1E-45	down	RPA0608		conserved unknown protein; observed by proteomics; Citation: Proteomics from VerBerkmoes et al. (2003) unpublished;		protein_coding	515.591
RPA4394	-15.4451	-3.94908	15.4451	< 1E-45	down	aceA		isocitrate lyase; observed by proteomics; Citation: Proteomics from VerBerkmoes et al. (2003) unpublished;		protein_coding	5123.5
RPA1841	-15.4092	-3.94572	15.4092	< 1E-45	down	RPA1841		conserved unknown protein;		protein_coding	328.35
RPA3426	-15.1726	-3.9234	15.1726	< 1E-45	down	RPA3426		conserved hypothetical protein;		protein_coding	178.694
RPA2356	-15.0403	-3.91076	15.0403	< 1E-45	down	RPA2356		putative cystathionine beta-synthase;		protein_coding	297.633
RPA2618	-15.0341	-3.91017	15.0341	< 1E-45	down	RPA2618		putative sulfonate transport system substrate-binding protein;		protein_coding	280.254
RPA4252	-15.0306	-3.90983	15.0306	< 1E-45	down	nuoN2		NADH-ubiquinone dehydrogenase chain N;		protein_coding	80.115
RPA4251	-14.8431	-3.89172	14.8431	< 1E-45	down	oahs		O-acetylhomoserine sulfhydrylase; observed by proteomics; Citation: Proteomics from VerBerkmoes et al. (2003) unpublished;		protein_coding	792.308
RPA0934	-14.797	-3.88723	14.797	< 1E-45	down	RPA0934		conserved unknown protein; observed by proteomics; Citation: Proteomics from VerBerkmoes et al. (2003) unpublished;		protein_coding	658.818
RPA0302	-14.7262	-3.88032	14.7262	< 1E-45	down	secB		putative protein-export protein SecB; observed by proteomics; Citation: Proteomics from VerBerkmoes et al. (2003) unpublished;		protein_coding	803.884
RPA1140	-14.5532	-3.86327	14.5532	< 1E-45	down	groEL1		chaperonin GroEL1, cpn60; observed by proteomics; Citation: Proteomics from VerBerkmoes et al. (2003) unpublished;		protein_coding	1618.04
RPA0082	-14.5088	-3.85886	14.5088	< 1E-45	down	ubiB		ubiquinone biosynthesis protein AarF, a gene required for the first monooxygenase step in CoQ biosynthesis, recently renamed ubiB; observed by proteomics; Citation: Proteomics from VerBerkmoes et al. (2003) unpublished;		protein_coding	198.405
RPA1525	-14.5062	-3.8586	14.5062	< 1E-45	down	pufB		light-harvesting complex 1 beta chain;		protein_coding	112092
RPA2090	-14.3867	-3.84667	14.3867	< 1E-45	down	cobH		precorrin isomerase CobH; observed by proteomics; Citation: Proteomics from VerBerkmoes et al. (2003) unpublished;		protein_coding	99.011
RPA1141	-14.3295	-3.84091	14.3295	< 1E-45	down	groES1		chaperonin GroES1, cpn10; observed by proteomics; Citation: Proteomics from VerBerkmoes et al. (2003) unpublished;		protein_coding	1412.89
RPA4017	-14.2583	-3.83373	14.2583	< 1E-45	down	RPA4017		hypothetical protein;		protein_coding	557.673
RPA2921	-14.165	-3.82426	14.165	< 1E-45	down	tsf		elongation factor Ts; observed by proteomics; Citation: Proteomics from VerBerkmoes et al. (2003) unpublished;		protein_coding	883.353
RPA3423	-14.1481	-3.82254	14.1481	< 1E-45	down	RPA3423		conserved unknown protein; observed by proteomics; Citation: Proteomics from VerBerkmoes et al. (2003) unpublished;		protein_coding	6320.71
RPA2946	-14.1327	-3.82097	14.1327	< 1E-45	down	RPA2946		conserved hypothetical protein;		protein_coding	118.932
RPA3064	-14.1276	-3.82045	14.1276	< 1E-45	down	RPA3064		conserved unknown protein; observed by proteomics; Citation: Proteomics from VerBerkmoes et al. (2003) unpublished;		protein_coding	449.927
RPA3564	-14.0882	-3.81642	14.0882	< 1E-45	down	RPA3564		putative tyrosine phenol-lyase; observed by proteomics; Citation: Proteomics from VerBerkmoes et al. (2003) unpublished;		protein_coding	387.421
RPA3763	-14.0417	-3.81164	14.0417	< 1E-45	down	ilvB		putative acetolactate synthase large subunit; observed by proteomics; Citation: Proteomics from VerBerkmoes et al. (2003) unpublished;		protein_coding	72.7483
RPA3807	-14.0334	-3.81079	14.0334	< 1E-45	down	livM		putative permease of ABC transporter (high-affinity branched-chain amino acid transport);		protein_coding	161.085
RPA1193	-14.0307	-3.81052	14.0307	< 1E-45	down	RPA1193		cytochrome b/c1 precursor; observed by proteomics; Citation: Proteomics from VerBerkmoes et al. (2003) unpublished;		protein_coding	2546.35
RPA2333	-14.0155	-3.80895	14.0155	< 1E-45	down	ctpC		putative cation transport ATPase, possible copper transporter; observed by proteomics; Citation: Proteomics from VerBerkmoes et al. (2003) unpublished;		protein_coding	219.616
RPA2344	-14.0079	-3.80817	14.0079	< 1E-45	down	RPA2344		conserved unknown protein; observed by proteomics; Citation: Proteomics from VerBerkmoes et al. (2003) unpublished;		protein_coding	233.442
RPA1424	-13.9761	-3.80489	13.9761	< 1E-45	down	RPA1424		possible selenocysteine lyase;		protein_coding	336.955
RPA0175	-13.9658	-3.80382	13.9658	< 1E-45	down	atpC		putative H+-transporting ATP synthase epsilon chain.; observed by proteomics; Citation: Proteomics from VerBerkmoes et al. (2003) unpublished;		protein_coding	1734.1
RPA1527	-13.9275	-3.79987	13.9275	< 1E-45	down	pufL		photosynthetic reaction center L subunit;		protein_coding	7164.44
RPA0943	-13.7918	-3.78574	13.7918	< 1E-45	down	cbbK		phosphoglycerate kinase; observed by proteomics; Citation: Proteomics from VerBerkmoes et al. (2003) unpublished;		protein_coding	422.869
RPA1505	-13.7086	-3.77701	13.7086	< 1E-45	down	RPA1505		putative porphobilinogen deaminase; observed by proteomics; Citation: Proteomics from VerBerkmoes et al. (2003) unpublished;		protein_coding	982.787
RPA1745	-13.6377	-3.76953	13.6377	< 1E-45	down	RPA1745		N-carbamoyl-beta-alanine amidohydrolase; observed by proteomics; Citation: Proteomics from VerBerkmoes et al. (2003) unpublished;		protein_coding	223.748
RPA2088	-13.634	-3.76913	13.634	< 1E-45	down	cobJ		precorrin 3 methylase;		protein_coding	176.968
RPA4643	-13.6191	-3.76756	13.6191	< 1E-45	down	cbbT1		transketolase; observed by proteomics; Citation: Proteomics from VerBerkmoes et al. (2003) unpublished;		protein_coding	1364.11
RPA0216	-13.5982	-3.76535	13.5982	< 1E-45	down	sdhB		succinate dehydrogenase iron-sulfur protein subunit; observed by proteomics; Citation: Proteomics from VerBerkmoes et al. (2003) unpublished;		protein_coding	546.625
RPA1365	-13.58	-3.76342	13.58	< 1E-45	down	RPA1365		putative sulfatase;		protein_coding	120.603
RPA2386	-13.5126	-3.75624	13.5126	< 1E-45	down	RPA2386		conserved hypothetical protein;		protein_coding	91.5185
RPA2938	-13.3885	-3.74292	13.3885	< 1E-45	down	nuoM1		NADH-ubiquinone dehydrogenase chain M;		protein_coding	203.403
RPA0190	-13.3025	-3.73363	13.3025	< 1E-45	down	sucD		succinyl-CoA synthetase alpha-subunit; observed by proteomics; Citation: Proteomics from VerBerkmoes et al. (2003) unpublished;		protein_coding	609.608
RPA2048	-13.2903	-3.7323	13.2903	< 1E-45	down	dctQ1		possible TrapT family, dctQ subunit, C4-dicarboxylate transport;		protein_coding	364.13
RPA3883	-13.237	-3.72651	13.237	< 1E-45	down	flhB		putative flagellar biosynthetic protein flhB;		protein_coding	107.967
RPA2917	-13.1018	-3.71169	13.1018	< 1E-45	down	cdsA		Phosphatidate cytidylyltransferase; observed by proteomics; Citation: Proteomics from VerBerkmoes et al. (2003) unpublished;		protein_coding	145.565
RPA2563	-13.0684	-3.70801	13.0684	< 1E-45	down	aapP-1		amino acid ABC transporter, ATP-binding protein aapP-1; Citation: Walshaw and Poole (1996) Mol. Microbiol. 21:1239-52; observed by proteomics; Citation: Proteomics from VerBerkmoes et al. (2003) unpublished;		protein_coding	162.673
RPA2912	-12.9546	-3.69539	12.9546	< 1E-45	down	RPA2912		possible (3R)-hydroxymyristoyl-acyl carrier protein dehydratase;		protein_coding	456.046
RPA2319	-12.8716	-3.68612	12.8716	< 1E-45	down	RPA2319		Uncharacterized protein family UPF0065; observed by proteomics; Citation: Proteomics from VerBerkmoes et al. (2003) unpublished;		protein_coding	486.388
RPA0296	-12.7997	-3.67803	12.7997	< 1E-45	down	rho		transcription termination factor rho; observed by proteomics; Citation: Proteomics from VerBerkmoes et al. (2003) unpublished;		protein_coding	815.913
RPA0717	-12.74	-3.6713	12.74	< 1E-45	down	cobO, cobA, btuR		putative cob(I)alamin adenosyltransferase; observed by proteomics; Citation: Proteomics from VerBerkmoes et al. (2003) unpublished;		protein_coding	267.337
RPA4052	-12.7371	-3.67096	12.7371	< 1E-45	down	RPA4052		possible 3-dehydroquinate synthase; observed by proteomics; Citation: Proteomics from VerBerkmoes et al. (2003) unpublished;		protein_coding	360.622
RPA1267	-12.72	-3.66902	12.72	< 1E-45	down	fliY		putative flagellar motor switch protein;		protein_coding	243.658
RPA2311	-12.6458	-3.66058	12.6458	< 1E-45	down	RPA2311		hypothetical protein;		protein_coding	249.691
RPA2628	-12.5158	-3.64568	12.5158	< 1E-45	down	aapJ-2		polar amino acid ABC transport substrate-binding protein, aapJ-2; Citation: Walshaw and Poole (1996) Mol. Microbiol. 21:1239-52;		protein_coding	192.463
RPA4230	-12.5093	-3.64493	12.5093	< 1E-45	down	RPA4230		conserved unknown protein; observed by proteomics; Citation: Proteomics from VerBerkmoes et al. (2003) unpublished;		protein_coding	8556.91
RPA3932	-12.4712	-3.64052	12.4712	< 1E-45	down	RPA3932		probable flagellar hook protein flgE; observed by proteomics; Citation: Proteomics from VerBerkmoes et al. (2003) unpublished;		protein_coding	183.173
RPA3234	-12.4375	-3.63662	12.4375	< 1E-45	down	rplR		50S ribosomal protein L18; observed by proteomics; Citation: Proteomics from VerBerkmoes et al. (2003) unpublished;		protein_coding	1899.25
RPA2335	-12.4031	-3.63263	12.4031	1.83956e-11	down	RPA2335		unknown protein; observed by proteomics; Citation: Proteomics from VerBerkmoes et al. (2003) unpublished;		protein_coding	215.582
RPA0632	-12.386	-3.63064	12.386	< 1E-45	down	RPA0632		60 kDa inner membrane protein; observed by proteomics; Citation: Proteomics from VerBerkmoes et al. (2003) unpublished;		protein_coding	593.674
RPA4308	-12.3576	-3.62733	12.3576	< 1E-45	down	serA2		putative phosphoglycerate dehydrogenase; observed by proteomics; Citation: Proteomics from VerBerkmoes et al. (2003) unpublished;		protein_coding	830.365
RPA3326	-12.3333	-3.62449	12.3333	< 1E-45	down	RPA3326		hypothetical protein;		protein_coding	159.275
RPA4761	-12.3089	-3.62163	12.3089	< 1E-45	down	RPA4761		conserved hypothetical protein;		protein_coding	1618.38
RPA1429	-12.2823	-3.6185	12.2823	< 1E-45	down	RPA1429		putative coenzyme F390 synthetase;		protein_coding	262.199
RPA3225	-12.1022	-3.5972	12.1022	1.69237e-21	down	rplQ		50S ribosomal protein L17; observed by proteomics; Citation: Proteomics from VerBerkmoes et al. (2003) unpublished;		protein_coding	2508.92
RPA0037	-11.9805	-3.58262	11.9805	< 1E-45	down	pheS		phenylalanyl-tRNA synthetase, alpha-subunit; observed by proteomics; Citation: Proteomics from VerBerkmoes et al. (2003) unpublished;		protein_coding	391.91
RPA2360	-11.9751	-3.58197	11.9751	< 1E-45	down	RPA2360		ABC transporter, ATP-binding protein;		protein_coding	53.2601
RPA3577	-11.8966	-3.57248	11.8966	1.95372e-23	down	thiC		thiamin biosynthesis protein thiC; observed by proteomics; Citation: Proteomics from VerBerkmoes et al. (2003) unpublished;		protein_coding	315.153
RPA2337	-11.8271	-3.56402	11.8271	< 1E-45	down	RPA2337		hypothetical protein;		protein_coding	188.327
RPA2124	-11.7604	-3.55587	11.7604	< 1E-45	down	RPA2124		tonB dependent iron siderophore receptor; observed by proteomics; Citation: Proteomics from VerBerkmoes et al. (2003) unpublished;		protein_coding	694.379
RPA3528	-11.7434	-3.55378	11.7434	< 1E-45	down	murB		UDP-N-acetylenolpyruvoylglucosamine reductase; observed by proteomics; Citation: Proteomics from VerBerkmoes et al. (2003) unpublished;		protein_coding	127.534
RPA3809	-11.6905	-3.54727	11.6905	< 1E-45	down	livF		ATP-binding component of ABC transporter (putatively for branched chain amino acids); observed by proteomics; Citation: Proteomics from VerBerkmoes et al. (2003) unpublished;		protein_coding	178.044
RPA0854	-11.555	-3.53044	11.555	< 1E-45	down	hemO		5-aminolevulinic acid synthase (ALAS); observed by proteomics; Citation: Proteomics from VerBerkmoes et al. (2003) unpublished;		protein_coding	1793.15
RPA1364	-11.4985	-3.52338	11.4985	< 1E-45	down	RPA1364		sulfate ester transport system ATP-binding protein;		protein_coding	141.421
RPA0035	-11.4888	-3.52216	11.4888	< 1E-45	down	pheT		putative phenylalanine-tRNA ligase beta chain; observed by proteomics; Citation: Proteomics from VerBerkmoes et al. (2003) unpublished;		protein_coding	199.673
RPA2390	-11.4717	-3.52001	11.4717	3.063e-12	down	RPA2390		possible Rhizobactin siderophore biosynthesis protein rhbC;		protein_coding	129.616
RPA3885	-11.453	-3.51766	11.453	< 1E-45	down	fliQ		putative flagellar biosynthesis protein fliQ;		protein_coding	206.324
RPA0243	-11.4245	-3.51406	11.4245	< 1E-45	down	rimM		putative 16S rRNA processing protein.; observed by proteomics; Citation: Proteomics from VerBerkmoes et al. (2003) unpublished;		protein_coding	344.22
RPA2627	-11.4006	-3.51104	11.4006	< 1E-45	down	RPA2627		putative carboxylesterase; observed by proteomics; Citation: Proteomics from VerBerkmoes et al. (2003) unpublished;		protein_coding	240.868
RPA3231	-11.3328	-3.50243	11.3328	< 1E-45	down	rplO		50S ribosomal protein L15; observed by proteomics; Citation: Proteomics from VerBerkmoes et al. (2003) unpublished;		protein_coding	1913.2
RPA3229	-11.2862	-3.49648	11.2862	< 1E-45	down	adk		Adenylate kinase; observed by proteomics; Citation: Proteomics from VerBerkmoes et al. (2003) unpublished;		protein_coding	1507.62
RPA3255	-11.2636	-3.49359	11.2636	< 1E-45	down	rpsL		30S ribosomal protein S12; observed by proteomics; Citation: Proteomics from VerBerkmoes et al. (2003) unpublished;		protein_coding	1390.06
RPA0781	-11.26	-3.49313	11.26	< 1E-45	down	RPA0781		putative cytochrome c552 precursor;		protein_coding	322.18
RPA1286	-11.2506	-3.49192	11.2506	< 1E-45	down	RPA1286		hypothetical protein;		protein_coding	813.04
RPA2126	-11.2444	-3.49113	11.2444	< 1E-45	down	RPA2126		conserved unknown protein; observed by proteomics; Citation: Proteomics from VerBerkmoes et al. (2003) unpublished;		protein_coding	497.516
RPA0036	-11.2436	-3.49103	11.2436	< 1E-45	down	RPA0036		conserved unknown protein;		protein_coding	236.988
RPA4147	-11.2222	-3.48829	11.2222	< 1E-45	down	RPA4147		putative nucleoside phosphorylase; observed by proteomics; Citation: Proteomics from VerBerkmoes et al. (2003) unpublished;		protein_coding	317.86
RPA2347	-11.1255	-3.4758	11.1255	< 1E-45	down	RPA2347		possible vanadium nitrogenase associated protein N (U51863);		protein_coding	135.23
RPA2377	-11.1094	-3.47371	11.1094	4.67014e-09	down	RPA2377		conserved hypothetical protein;		protein_coding	136.471
RPA2546	-11.0565	-3.46682	11.0565	< 1E-45	down	RPA2546		FKBP-type peptidyl-prolyl cis-trans isomerase; observed by proteomics; Citation: Proteomics from VerBerkmoes et al. (2003) unpublished;		protein_coding	392.695
RPA1047	-11.0252	-3.46274	11.0252	< 1E-45	down	sygB		putative glycyl-tRNA synthetase, beta chain; observed by proteomics; Citation: Proteomics from VerBerkmoes et al. (2003) unpublished;		protein_coding	164.182
RPA4594	-10.99	-3.45812	10.99	< 1E-45	down	RPA4594		conserved hypothetical protein;		protein_coding	90.4018
RPA4355	-10.9189	-3.44875	10.9189	< 1E-45	down	pth		putative peptidyl-tRNA hydrolase;		protein_coding	257.636
RPA4215	-10.8742	-3.44284	10.8742	< 1E-45	down	cysG		putative siroheme synthase;		protein_coding	258.082
RPA1426	-10.8473	-3.43926	10.8473	< 1E-45	down	RPA1426		ABC transporter, ATP-binding protein; observed by proteomics; Citation: Proteomics from VerBerkmoes et al. (2003) unpublished;		protein_coding	418.701
RPA1270	-10.8074	-3.43394	10.8074	5.51049e-22	down	RPA1270		conserved hypothetical protein;		protein_coding	57.292
RPA4644	-10.7963	-3.43246	10.7963	< 1E-45	down	cbbP		phosphoribulokinase (phosphopentokinase) (PRK); observed by proteomics; Citation: Proteomics from VerBerkmoes et al. (2003) unpublished;		protein_coding	1574.91
RPA1120	-10.6384	-3.4112	10.6384	< 1E-45	down	TolB		putative tolB protein precursor, periplasmic protein involved in the tonb-independent uptake of group A colicins; observed by proteomics; Citation: Proteomics from VerBerkmoes et al. (2003) unpublished;		protein_coding	230.399
RPA0780	-10.6186	-3.40852	10.6186	< 1E-45	down	RPA0780		possible acyl-CoA dehydrogenase;		protein_coding	90.2385
RPA2281	-10.5974	-3.40564	10.5974	< 1E-45	down	RPA2281		putative low-affinity phosphate transport protein;		protein_coding	137.062
RPA2049	-10.5745	-3.40252	10.5745	< 1E-45	down	dctM1		TrapT family, dctM subunit, C4-dicarboxylate transport;		protein_coding	633.77
RPA0749	-10.552	-3.39944	10.552	< 1E-45	down	cysT		putative sulfate ABC transporter, permease component;		protein_coding	192.603
RPA2336	-10.5395	-3.39774	10.5395	< 1E-45	down	RPA2336		unknown protein; observed by proteomics; Citation: Proteomics from VerBerkmoes et al. (2003) unpublished;		protein_coding	466.717
RPA2220	-10.5222	-3.39537	10.5222	< 1E-45	down	RPA2220		conserved unknown protein;		protein_coding	134.48
RPA0457	-10.4885	-3.39074	10.4885	< 1E-45	down	RPA0457		possible cabohydrate kinases; observed by proteomics; Citation: Proteomics from VerBerkmoes et al. (2003) unpublished;		protein_coding	68.6274
RPA1848	-10.4181	-3.38103	10.4181	< 1E-45	down	RPA1848		Uncharacterized iron-regulated membrane protein DUF337;		protein_coding	93.0651
RPA0753	-10.3873	-3.37674	10.3873	< 1E-45	down	cysN		putative CysN/CysC bifunctional enzyme, ATP-sulfurylase large subunit and adenylyl sulfate kinase; observed by proteomics; Citation: Proteomics from VerBerkmoes et al. (2003) unpublished;		protein_coding	301.62
RPA2378	-10.3831	-3.37617	10.3831	4.6446e-14	down	RPA2378		putative tonB-dependent receptor protein; observed by proteomics; Citation: Proteomics from VerBerkmoes et al. (2003) unpublished;		protein_coding	271.813
RPA2086	-10.2922	-3.36348	10.2922	2.0282e-41	down	cobL		putative precorrin 6y methylase;		protein_coding	86.0183
RPA0069	-10.2459	-3.35698	10.2459	< 1E-45	down	trpB		tryptophan synthase beta chain; observed by proteomics; Citation: Proteomics from VerBerkmoes et al. (2003) unpublished;		protein_coding	313.349
RPA2313	-10.2077	-3.35158	10.2077	< 1E-45	down	RPA2313		unknown protein;		protein_coding	165.824
RPA0846	-10.1543	-3.34402	10.1543	< 1E-45	down	atpB		Fo ATP synthase subunit A;		protein_coding	722.235
RPA2940	-10.1414	-3.34219	10.1414	< 1E-45	down	nuoK1		NADH-ubiquinone dehydrogenase chain K;		protein_coding	231.35
RPA4803	-10.1389	-3.34183	10.1389	< 1E-45	down	RPA4803		putative outer membrane hemin/siderophore receptor protein;		protein_coding	519.598
RPA4015	-10.1248	-3.33983	10.1248	< 1E-45	down	ahcY		S-adenosyl L-homocysteine hydrolase; observed by proteomics; Citation: Proteomics from VerBerkmoes et al. (2003) unpublished;		protein_coding	1132.09
RPA2768	-10.1081	-3.33744	10.1081	< 1E-45	down	rpsI, S9		ribosomal protein S9; observed by proteomics; Citation: Proteomics from VerBerkmoes et al. (2003) unpublished;		protein_coding	1328.85
RPA0001	-10.0316	-3.32649	10.0316	< 1E-45	down	dnaA		chromosomal replication initiator protein DnaA;		protein_coding	239.85
RPA2168	-9.95586	-3.31555	9.95586	< 1E-45	down	RPA2168		putative H+/nucleoside symporter; Citation: Saier et al. BBA 1422:1-56, 1999;		protein_coding	120.584
RPA3066	-9.83419	-3.29781	9.83419	< 1E-45	down	ksgA		dimethyladenosine transferase;		protein_coding	92.8572
RPA2307	-9.82398	-3.29631	9.82398	< 1E-45	down	RPA2307		possible tonB-dependent receptor precursor;		protein_coding	110.358
RPA4350	-9.80684	-3.29379	9.80684	< 1E-45	down	RPA4350		hypothetical protein;		protein_coding	2575.92
RPA2967	-9.77469	-3.28905	9.77469	< 1E-45	down	glnA		glutamine synthetase I; observed by proteomics; Citation: Proteomics from VerBerkmoes et al. (2003) unpublished;		protein_coding	2627.38
RPA4214	-9.72812	-3.28216	9.72812	3.90872e-07	down	RPA4214		conserved hypothetical protein; observed by proteomics; Citation: Proteomics from VerBerkmoes et al. (2003) unpublished;		protein_coding	149.325
RPA4149	-9.67767	-3.27466	9.67767	< 1E-45	down	RPA4149		Beta-lactamase-like; observed by proteomics; Citation: Proteomics from VerBerkmoes et al. (2003) unpublished;		protein_coding	195.868
RPA0240	-9.66629	-3.27296	9.66629	< 1E-45	down	leuC		3-isopropylmalate dehydratase; observed by proteomics; Citation: Proteomics from VerBerkmoes et al. (2003) unpublished;		protein_coding	248.102
RPA0631	-9.66522	-3.2728	9.66522	< 1E-45	down	RPA0631		possible GTPases;		protein_coding	112.028
RPA4689	-9.65358	-3.27106	9.65358	< 1E-45	down	RPA4689		conserved hypothetical protein;		protein_coding	776.071
RPA2128	-9.61102	-3.26469	9.61102	< 1E-45	down	exbD3		biopolymer transport protein ExbD/TolR;		protein_coding	376.415
RPA4099	-9.59819	-3.26276	9.59819	< 1E-45	down	RPA4099		hypothetical protein;		protein_coding	444.75
RPA4315	-9.57976	-3.25999	9.57976	< 1E-45	down	RPA4315		conserved hypothetical protein;		protein_coding	183.772
RPA4309	-9.55442	-3.25617	9.55442	< 1E-45	down	serC		phosphoserine aminotransferase; observed by proteomics; Citation: Proteomics from VerBerkmoes et al. (2003) unpublished;		protein_coding	1843.74
RPA1268	-9.54271	-3.2544	9.54271	< 1E-45	down	flbD		two-component flagellar transcriptional activator FlbD, Fis-type; observed by proteomics; Citation: Proteomics from VerBerkmoes et al. (2003) unpublished;		protein_coding	201.359
RPA0312	-9.48821	-3.24614	9.48821	< 1E-45	down	hisA		phosphoribosylformimino-5-aminoimidazole carboxamide ribotide isomerase; observed by proteomics; Citation: Proteomics from VerBerkmoes et al. (2003) unpublished;		protein_coding	284.294
RPA0191	-9.48531	-3.2457	9.48531	< 1E-45	down	sucC		succinyl-coA synthetase beta chain; observed by proteomics; Citation: Proteomics from VerBerkmoes et al. (2003) unpublished;		protein_coding	924.552
RPA1528	-9.4765	-3.24435	9.4765	< 1E-45	down	pufM		photosynthetic reaction center M protein; observed by proteomics; Citation: Proteomics from VerBerkmoes et al. (2003) unpublished;		protein_coding	7661.23
RPA3762	-9.45085	-3.24044	9.45085	< 1E-45	down	RPA3762		putative 2-oxo-3-ene-1,7-dioic acid hydratase;		protein_coding	216.451
RPA4100	-9.41685	-3.23524	9.41685	< 1E-45	down	RPA4100		hypothetical protein;		protein_coding	1078.17
RPA2352	-9.34253	-3.22381	9.34253	< 1E-45	down	RPA2352		conserved hypothetical protein;		protein_coding	125.727
RPA3030	-9.34096	-3.22357	9.34096	< 1E-45	down	RPA3030		hypothetical protein;		protein_coding	572.493
RPA2020	-9.31847	-3.22009	9.31847	< 1E-45	down	RPA2020		3-oxoacyl-acyl carrier protein synthase; observed by proteomics; Citation: Proteomics from VerBerkmoes et al. (2003) unpublished;		protein_coding	292.366
RPA0217	-9.30082	-3.21736	9.30082	< 1E-45	down	sdhA		succinate dehydrogenase flavoprotein subunit; observed by proteomics; Citation: Proteomics from VerBerkmoes et al. (2003) unpublished;		protein_coding	526.662
RPA2436	-9.29697	-3.21676	9.29697	< 1E-45	down	accB		putative biotin carboxyl carrier protein of acetyl-CoA carboxylase; observed by proteomics; Citation: Proteomics from VerBerkmoes et al. (2003) unpublished;		protein_coding	185.95
RPA0028	-9.24972	-3.20941	9.24972	< 1E-45	down	purH		bifunctional purine biosynthesis protein; observed by proteomics; Citation: Proteomics from VerBerkmoes et al. (2003) unpublished;		protein_coding	276.322
RPA3230	-9.22274	-3.2052	9.22274	< 1E-45	down	secY		secretion protein SecY;		protein_coding	1008.43
RPA3174	-9.19916	-3.2015	9.19916	< 1E-45	down	RPA3174		conserved unknown protein; observed by proteomics; Citation: Proteomics from VerBerkmoes et al. (2003) unpublished;		protein_coding	242.985
RPA1498	-9.13494	-3.1914	9.13494	< 1E-45	down	mexD2		RND multidrug efflux transporter MexD;		protein_coding	536.298
RPA2937	-9.10611	-3.18683	9.10611	< 1E-45	down	nuoN1		NADH-ubiquinone dehydrogenase chain N;		protein_coding	129.574
RPA2607	-9.04148	-3.17656	9.04148	< 1E-45	down	RPA2607		possible transcriptional regulator, XRE family, CUPIN domain;		protein_coding	179.247
RPA4062	-9.00259	-3.17034	9.00259	< 1E-45	down	RPA4062		conserved hypothetical protein;		protein_coding	51.4528
RPA0715	-8.92972	-3.15861	8.92972	< 1E-45	down	cobW		putative cobalamin synthesis protein cobW; observed by proteomics; Citation: Proteomics from VerBerkmoes et al. (2003) unpublished;		protein_coding	298.945
RPA0714	-8.91147	-3.15566	8.91147	2.485e-42	down	cobU		bifunctional cobinamide kinase, cobinamide phosphate guanylyltransferase protein;		protein_coding	229.403
RPA3077	-8.88333	-3.1511	8.88333	< 1E-45	down	RPS6		possible 30S ribosomal protein S6; observed by proteomics; Citation: Proteomics from VerBerkmoes et al. (2003) unpublished;		protein_coding	898.282
RPA0291	-8.78448	-3.13496	8.78448	< 1E-45	down	parB1		chromosome partitioning protein, ParB; observed by proteomics; Citation: Proteomics from VerBerkmoes et al. (2003) unpublished;		protein_coding	155.513
RPA0432	-8.76744	-3.13216	8.76744	< 1E-45	down	pnp		polyribonucleotide nucleotidyltransferase; observed by proteomics; Citation: Proteomics from VerBerkmoes et al. (2003) unpublished;		protein_coding	1010.19
RPA3065	-8.76508	-3.13177	8.76508	< 1E-45	down	pdxA		pyridoxal phosphate biosynthetic protein PdxA; observed by proteomics; Citation: Proteomics from VerBerkmoes et al. (2003) unpublished;		protein_coding	151.074
RPA2942	-8.68171	-3.11798	8.68171	< 1E-45	down	nuoI1		NADH-ubiquinone dehydrogenase chain I; observed by proteomics; Citation: Proteomics from VerBerkmoes et al. (2003) unpublished;		protein_coding	103.153
RPA0472	-8.64456	-3.11179	8.64456	< 1E-45	down	RPA0472		OmpA-like transmembrane domain;		protein_coding	127.908
RPA1265	-8.62771	-3.10898	8.62771	< 1E-45	down	fliG		putative flagellar motor switch protein;		protein_coding	131.637
RPA0718	-8.60028	-3.10438	8.60028	< 1E-45	down	cobQ1, cbiP		cobyric acid synthase; observed by proteomics; Citation: Proteomics from VerBerkmoes et al. (2003) unpublished;		protein_coding	115.387
RPA3016	-8.51589	-3.09016	8.51589	< 1E-45	down	phyB2		Bacteriophytochrome (light-regulated signal transduction histidine kinase), PhyB2;		protein_coding	144.902
RPA2028	-8.50745	-3.08873	8.50745	< 1E-45	down	RPA2028		conserved hypothetical protein;		protein_coding	1154.15
RPA4102	-8.43043	-3.07561	8.43043	< 1E-45	down	RPA4102		transcriptional regulator, MarR family;		protein_coding	227.09
RPA1220	-8.42179	-3.07413	8.42179	< 1E-45	down	RPA1220		CBS domain; observed by proteomics; Citation: Proteomics from VerBerkmoes et al. (2003) unpublished;		protein_coding	285.312
RPA4275	-8.39198	-3.06901	8.39198	< 1E-45	down	RPA4275		hypothetical protein;		protein_coding	110.981
RPA2941	-8.35856	-3.06325	8.35856	< 1E-45	down	nuoJ1		NADH-ubiquinone dehydrogenase chain J; observed by proteomics; Citation: Proteomics from VerBerkmoes et al. (2003) unpublished;		protein_coding	188.69
RPA3576	-8.34576	-3.06104	8.34576	< 1E-45	down	thiE		thiamin phosphate pyrophosphorylase; observed by proteomics; Citation: Proteomics from VerBerkmoes et al. (2003) unpublished;		protein_coding	317.332
RPA2085	-8.3377	-3.05965	8.3377	1.64428e-33	down	CbiG		cobalamin biosynthesis protein G; CbiG;		protein_coding	81.7011
RPA4260	-8.33434	-3.05907	8.33434	< 1E-45	down	nuoF2		NADH-ubiquinone dehydrogenase chain F;		protein_coding	203.497
RPA0748	-8.24539	-3.04359	8.24539	< 1E-45	down	cysW		possible sulfate ABC transporter, permease component;		protein_coding	197.089
RPA0892	-8.20863	-3.03714	8.20863	< 1E-45	down	gltD		glutamate synthase (NADPH) small chain; observed by proteomics; Citation: Proteomics from VerBerkmoes et al. (2003) unpublished;		protein_coding	582.829
RPA1594	-8.19253	-3.03431	8.19253	< 1E-45	down	trpB-1		putative tryptophan synthase beta chain; observed by proteomics; Citation: Proteomics from VerBerkmoes et al. (2003) unpublished;		protein_coding	614.135
RPA4403	-8.182	-3.03245	8.182	< 1E-45	down	RPA4403		morphinone reductase; observed by proteomics; Citation: Proteomics from VerBerkmoes et al. (2003) unpublished;		protein_coding	161.839
RPA1540	-8.17148	-3.0306	8.17148	< 1E-45	down	RPA1540		Coenzyme B12-binding;		protein_coding	279.931
RPA4261	-8.14086	-3.02518	8.14086	< 1E-45	down	nuoE2		NADH-ubiquinone dehydrogenase chain E;		protein_coding	223.162
RPA4537	-8.1247	-3.02231	8.1247	< 1E-45	down	RPA4537		conserved hypothetical protein;		protein_coding	92.9657
RPA3902	-8.117	-3.02095	8.117	< 1E-45	down	flgH		putative flagellar L-ring protein FlgH;		protein_coding	85.8974
RPA0716	-8.07599	-3.01364	8.07599	< 1E-45	down	cobN		putative cobaltochelatase subunit CobN.;		protein_coding	164.367
RPA2767	-8.07561	-3.01357	8.07561	< 1E-45	down	rplM, L13		ribosomal protein L13; observed by proteomics; Citation: Proteomics from VerBerkmoes et al. (2003) unpublished;		protein_coding	1309.3
RPA2505	-8.07063	-3.01268	8.07063	< 1E-45	down	glpX		Fructose-1,6-bisphosphatase/sedoheptulose 1,7-bisphosphatase related protein; observed by proteomics; Citation: Proteomics from VerBerkmoes et al. (2003) unpublished;		protein_coding	326.359
RPA4101	-8.0666	-3.01196	8.0666	< 1E-45	down	RPA4101		putative organic hydroperoxide resistance protein; observed by proteomics; Citation: Proteomics from VerBerkmoes et al. (2003) unpublished;		protein_coding	257.894
RPA3363	-8.04185	-3.00753	8.04185	5.96308e-36	down	RPA3363		hypothetical protein;		protein_coding	81.5506
RPA2094	-8.04002	-3.0072	8.04002	< 1E-45	down	cobT1		putative nicotinate-nucleotide--dimethylbenzimidazole phosphoribosyltransferase; observed by proteomics; Citation: Proteomics from VerBerkmoes et al. (2003) unpublished;		protein_coding	179.391
RPA1890	-8.01993	-3.00359	8.01993	< 1E-45	down	RPA1890		hypothetical protein;		protein_coding	88.512
RPA1976	-7.98359	-2.99704	7.98359	< 1E-45	down	RPA1976		possible TrapT family, dctM subunit, glutamate transport;		protein_coding	182.919
RPA1964	-7.98233	-2.99681	7.98233	< 1E-45	down	RPA1964		hypothetical protein;		protein_coding	107.524
RPA2385	-7.97812	-2.99605	7.97812	2.66609e-30	down	RPA2385		putative ABC transporter, periplasmic Fe+3 siderophore binding protein;		protein_coding	114.609
RPA0427	-7.92627	-2.98664	7.92627	< 1E-45	down	RPA0427		enoyl-acyl carrier protein reductase; observed by proteomics; Citation: Proteomics from VerBerkmoes et al. (2003) unpublished;		protein_coding	436.337
RPA4722	-7.92538	-2.98648	7.92538	< 1E-45	down	RPA4722		possible glutamate synthase, small subunit; observed by proteomics; Citation: Proteomics from VerBerkmoes et al. (2003) unpublished;		protein_coding	559.719
RPA2943	-7.87981	-2.97816	7.87981	< 1E-45	down	nuoH1		NADH-ubiquinone dehydrogenase chain H;		protein_coding	193.962
RPA3930	-7.87692	-2.97763	7.87692	< 1E-45	down	RPA3930		unknown protein; observed by proteomics; Citation: Proteomics from VerBerkmoes et al. (2003) unpublished;		protein_coding	80.5127
RPA3031	-7.86016	-2.97456	7.86016	< 1E-45	down	RPA3031		possible Acetyltransferase (GNAT) family;		protein_coding	705.266
RPA0311	-7.78568	-2.96082	7.78568	< 1E-45	down	hisH		imidazoleglycerol-phosphate synthase, amidotransferase component; observed by proteomics; Citation: Proteomics from VerBerkmoes et al. (2003) unpublished;		protein_coding	243.409
RPA2318	-7.78259	-2.96025	7.78259	< 1E-45	down	gctA		possible glutaconate CoA-transferase, subunit A;		protein_coding	298.264
RPA3019	-7.7754	-2.95892	7.7754	< 1E-45	down	mexF pseudogene		pseudogene of RND multidrug efflux transporter MexF; AcrB/AcrD/AcrF family;		protein_coding	847.849
RPA2947	-7.72263	-2.94909	7.72263	< 1E-45	down	nuoE1		NADH-ubiquinone dehydrogenase chain E; observed by proteomics; Citation: Proteomics from VerBerkmoes et al. (2003) unpublished;		protein_coding	193.398
RPA4060	-7.72068	-2.94873	7.72068	< 1E-45	down	RPA4060		hypothetical protein;		protein_coding	94.1986
RPA0146	-7.70105	-2.94506	7.70105	< 1E-45	down	RPA0146		hypothetical protein;		protein_coding	455.613
RPA1421	-7.70001	-2.94486	7.70001	0.00161851	down	RPA1421		possible efflux protein; observed by proteomics; Citation: Proteomics from VerBerkmoes et al. (2003) unpublished;		protein_coding	198.456
RPA4292	-7.67805	-2.94074	7.67805	< 1E-45	down	pucAb		light harvesting protein B-800-850, alpha chain B (antenna pigment protein, alpha chain B) (LH II-B alpha);		protein_coding	6336.55
RPA3407	-7.67214	-2.93963	7.67214	< 1E-45	down	RPA3407		hypothetical protein;		protein_coding	58.7461
RPA3982	-7.67202	-2.93961	7.67202	< 1E-45	down	RPA3982		Glycosyl transferase, family 4;		protein_coding	52.298
RPA2922	-7.67195	-2.93959	7.67195	< 1E-45	down	rpsB		30S ribosomal protein S2; observed by proteomics; Citation: Proteomics from VerBerkmoes et al. (2003) unpublished;		protein_coding	1278.06
RPA2118	-7.65112	-2.93567	7.65112	< 1E-45	down	RPA2118		putative ATP-binding protein of ABC transporter;		protein_coding	122.575
RPA4258	-7.65023	-2.9355	7.65023	< 1E-45	down	nuoH2		NADH-ubiquinone dehydrogenase chain H;		protein_coding	152.763
RPA4103	-7.6238	-2.93051	7.6238	6.41143e-29	down	RPA4103		possible glutathione S-transferase;		protein_coding	126.652
RPA0141	-7.62294	-2.93035	7.62294	< 1E-45	down	cheW1-1		chemotaxis signal transduction/oligomerization protein CheW1-1;		protein_coding	69.6814
RPA3983	-7.62255	-2.93027	7.62255	< 1E-45	down	RPA3983		putative nucleotide sugar epimerase/dehydratase; observed by proteomics; Citation: Proteomics from VerBerkmoes et al. (2003) unpublished;		protein_coding	178.744
RPA3682	-7.62121	-2.93002	7.62121	< 1E-45	down	RPA3682		conserved unknown protein;		protein_coding	85.3538
RPA3175	-7.61919	-2.92964	7.61919	< 1E-45	down	RPA3175		propionyl-CoA carboxylase precursor, biotin carrier protein; observed by proteomics; Citation: Proteomics from VerBerkmoes et al. (2003) unpublished;		protein_coding	463.415
RPA3915	-7.60716	-2.92736	7.60716	< 1E-45	down	RPA3915		conserved unknown protein; observed by proteomics; Citation: Proteomics from VerBerkmoes et al. (2003) unpublished;		protein_coding	440.136
RPA4395	-7.5963	-2.9253	7.5963	< 1E-45	down	RPA4395		transcriptional regulator, XRE family; observed by proteomics; Citation: Proteomics from VerBerkmoes et al. (2003) unpublished;		protein_coding	171.56
RPA3786	-7.54075	-2.91471	7.54075	< 1E-45	down	RPA3786		unknown protein; observed by proteomics; Citation: Proteomics from VerBerkmoes et al. (2003) unpublished;		protein_coding	1781.15
RPA3226	-7.53365	-2.91335	7.53365	< 1E-45	down	rpoA		DNA-directed RNA polymerase alpha subunit; observed by proteomics; Citation: Proteomics from VerBerkmoes et al. (2003) unpublished;		protein_coding	1939.61
RPA4351	-7.50478	-2.90781	7.50478	< 1E-45	down	RPA4351		conserved unknown protein; observed by proteomics; Citation: Proteomics from VerBerkmoes et al. (2003) unpublished;		protein_coding	505.211
RPA1420	-7.4993	-2.90676	7.4993	0.000686373	down	ybdE		putative inner membrane component for iron transport; observed by proteomics; Citation: Proteomics from VerBerkmoes et al. (2003) unpublished;		protein_coding	253.376
RPA4148	-7.46149	-2.89946	7.46149	< 1E-45	down	prsA		putative ribose-phosphate pyrophosphokinase; observed by proteomics; Citation: Proteomics from VerBerkmoes et al. (2003) unpublished;		protein_coding	171.268
RPA4317	-7.45832	-2.89885	7.45832	< 1E-45	down	RPA4317		putative fosmidomycin resistance protein;		protein_coding	60.3567
RPA0829	-7.44554	-2.89638	7.44554	< 1E-45	down	ohr		organic hydroperoxide resistance protein;		protein_coding	190.368
RPA2014	-7.43778	-2.89487	7.43778	< 1E-45	down	RPA2014		ABC transporter, polyamine transport protein; observed by proteomics; Citation: Proteomics from VerBerkmoes et al. (2003) unpublished;		protein_coding	201.742
RPA2977	-7.41456	-2.89036	7.41456	< 1E-45	down	nrd		ribonucleotide reductase; observed by proteomics; Citation: Proteomics from VerBerkmoes et al. (2003) unpublished;		protein_coding	1883.41
RPA2119	-7.41127	-2.88972	7.41127	< 1E-45	down	RPA2119		putative permease protein of ABC transporter;		protein_coding	100.374
RPA2280	-7.37763	-2.88316	7.37763	< 1E-45	down	RPA2280		putative low-affinity phosphate transport accessory protein; observed by proteomics; Citation: Proteomics from VerBerkmoes et al. (2003) unpublished;		protein_coding	266.91
RPA1846	-7.36085	-2.87987	7.36085	< 1E-45	down	RPA1846		unknown protein; observed by proteomics; Citation: Proteomics from VerBerkmoes et al. (2003) unpublished;		protein_coding	268.472
RPA1162	-7.34764	-2.87728	7.34764	< 1E-45	down	garS		Phosphoribosylglycinamide synthetase (GARS); observed by proteomics; Citation: Proteomics from VerBerkmoes et al. (2003) unpublished;		protein_coding	188.421
RPA1307	-7.34075	-2.87593	7.34075	< 1E-45	down	RPA1307		putative phosphatidylethanolamine-N-methyltransferase; observed by proteomics; Citation: Proteomics from VerBerkmoes et al. (2003) unpublished;		protein_coding	191.251
RPA4452	-7.32755	-2.87333	7.32755	< 1E-45	down	RPA4452		putative aromatic-L-amino-acid decarboxylase;		protein_coding	56.9716
RPA2447	-7.32689	-2.8732	7.32689	< 1E-45	down	RPA2447		possible biotin synthase;		protein_coding	199.069
RPA0354	-7.31645	-2.87114	7.31645	< 1E-45	down	RPA0354		PTS system phosphocarrier protein HPr, nitrogen regulation;		protein_coding	297.689
RPA3233	-7.30542	-2.86897	7.30542	< 1E-45	down	rpsE		ribosomal protein S5; observed by proteomics; Citation: Proteomics from VerBerkmoes et al. (2003) unpublished;		protein_coding	3110.24
RPA3205	-7.27994	-2.86393	7.27994	9.98161e-18	down	RPA3205		Type III secretion proteins, related to flagellar biosynthesis protein FlhB;		protein_coding	50.4852
RPA3367	-7.27573	-2.86309	7.27573	< 1E-45	down	RPA3367		possible activator of photopigment and puc with BLUF domain;		protein_coding	269.813
RPA4574	-7.27406	-2.86276	7.27406	< 1E-45	down	RPA4574		hypothetical protein;		protein_coding	208.077
RPA2568	-7.26799	-2.86156	7.26799	< 1E-45	down	RPA2568		O-acetylserine (thiol) lyase; observed by proteomics; Citation: Proteomics from VerBerkmoes et al. (2003) unpublished;		protein_coding	218.452
RPA1441	-7.26414	-2.86079	7.26414	< 1E-45	down	RPA1441		possible uridylate kinase; observed by proteomics; Citation: Proteomics from VerBerkmoes et al. (2003) unpublished;		protein_coding	247.746
RPA2727	-7.25231	-2.85844	7.25231	< 1E-45	down	ribC		riboflavin synthase alpha chain; observed by proteomics; Citation: Proteomics from VerBerkmoes et al. (2003) unpublished;		protein_coding	228.453
RPA4440	-7.23854	-2.8557	7.23854	< 1E-45	down	tyrC		putative cyclohexadienyl dehydrogenase; observed by proteomics; Citation: Proteomics from VerBerkmoes et al. (2003) unpublished;		protein_coding	231.252
RPA1050	-7.21877	-2.85175	7.21877	4.20328e-21	down	RPA1050		hypothetical protein;		protein_coding	117.553
RPA2362	-7.21317	-2.85063	7.21317	< 1E-45	down	RPA2362		putative O-acetylhomoserine sulfhydrylase;		protein_coding	55.4853
RPA2562	-7.18063	-2.84411	7.18063	< 1E-45	down	aapM-1		polar amino acid ABC transport permease protein aapM-1; Citation: Walshaw and Poole (1996) Mol. Microbiol. 21:1239-52;		protein_coding	104.148
RPA2911	-7.16128	-2.84022	7.16128	< 1E-45	down	lpxA		acyl-acyl carrier protein-UDP-N-acetylglucosamine O-acyltransferase; observed by proteomics; Citation: Proteomics from VerBerkmoes et al. (2003) unpublished;		protein_coding	255.295
RPA0313	-7.15626	-2.83921	7.15626	< 1E-45	down	hisF		imidazoleglycerol-phosphate synthase, cyclase subunit; observed by proteomics; Citation: Proteomics from VerBerkmoes et al. (2003) unpublished;		protein_coding	186.639
RPA2830	-7.1472	-2.83738	7.1472	< 1E-45	down	secF		putative protein-export membrane protein secF; observed by proteomics; Citation: Proteomics from VerBerkmoes et al. (2003) unpublished;		protein_coding	386.626
RPA0606	-7.12995	-2.83389	7.12995	< 1E-45	down	prfA		peptide chain release factor 1; observed by proteomics; Citation: Proteomics from VerBerkmoes et al. (2003) unpublished;		protein_coding	87.9562
RPA2608	-7.11123	-2.8301	7.11123	< 1E-45	down	RPA2608		possible sulfonate binding protein;		protein_coding	55.173
RPA2676	-7.1048	-2.82879	7.1048	< 1E-45	down	RPA2676		transcriptional regulator, LysR family;		protein_coding	304.745
RPA4291	-7.07773	-2.82329	7.07773	< 1E-45	down	pucBb		light harvesting protein B-800-850, beta chain B (antenna pigment protein, beta chain B);		protein_coding	6742.42
RPA4276	-7.05848	-2.81936	7.05848	3.30907e-40	down	RPA4276		hypothetical protein;		protein_coding	165.452
RPA3227	-7.03159	-2.81385	7.03159	< 1E-45	down	rpsK		30S ribosomal protein S11; observed by proteomics; Citation: Proteomics from VerBerkmoes et al. (2003) unpublished;		protein_coding	1395.03
RPA2317	-7.02465	-2.81243	7.02465	< 1E-45	down	gctB		putative CoA transferase, small subunit B;		protein_coding	380.433
RPA0425	-7.00215	-2.8078	7.00215	< 1E-45	down	fabA		3-hydroxydecanoyl-acyl carrier protein dehydrase;		protein_coding	565.851
RPA0285	-6.98609	-2.80449	6.98609	< 1E-45	down	RPA0285		Protein of unknown function UPF0001;		protein_coding	114.208
RPA1229	-6.972	-2.80157	6.972	< 1E-45	down	RPA1229		probable aerobic phenylacetate-CoA ligase; observed by proteomics; Citation: Proteomics from VerBerkmoes et al. (2003) unpublished;		protein_coding	271.084
RPA2097	-6.9555	-2.79815	6.9555	< 1E-45	down	cobF		putative cobF protein;		protein_coding	339.321
RPA4059	-6.95187	-2.7974	6.95187	< 1E-45	down	RPA4059		conserved unknown protein;		protein_coding	80.3175
RPA4206	-6.94667	-2.79632	6.94667	< 1E-45	down	RPA4206		D-beta-hydroxybutyrate dehydrogenase; observed by proteomics; Citation: Proteomics from VerBerkmoes et al. (2003) unpublished;		protein_coding	212.879
RPA1506	-6.94079	-2.7951	6.94079	< 1E-45	down	bchI		putative Mg chelatase subunit Bchl; observed by proteomics; Citation: Proteomics from VerBerkmoes et al. (2003) unpublished;		protein_coding	791.387
RPA3981	-6.93848	-2.79462	6.93848	< 1E-45	down	RPA3981		conserved hypothetical protein;		protein_coding	65.1644
RPA3992	-6.93218	-2.79331	6.93218	< 1E-45	down	RPA3992		Fumarylacetoacetate (FAA) hydrolase; observed by proteomics; Citation: Proteomics from VerBerkmoes et al. (2003) unpublished;		protein_coding	154.27
RPA2697	-6.92781	-2.7924	6.92781	< 1E-45	down	RPA2697		putative ribonuclease III; observed by proteomics; Citation: Proteomics from VerBerkmoes et al. (2003) unpublished;		protein_coding	151.076
RPA2354	-6.91642	-2.79003	6.91642	< 1E-45	down	nifB2		putative nitrogenase iron-molybdenum cofactor biosynthesis protein NifB;		protein_coding	90.6918
RPA2606	-6.90568	-2.78778	6.90568	< 1E-45	down	tgt		tRNA guanine transglycosylase;		protein_coding	76.3305
RPA3283	-6.87358	-2.78106	6.87358	< 1E-45	down	tuf, EF-Tu		elongation factor Tu; observed by proteomics; Citation: Proteomics from VerBerkmoes et al. (2003) unpublished;		protein_coding	82.0257
RPA4741	-6.81903	-2.76957	6.81903	< 1E-45	down	lysA		diaminopimelate decarboxylase;		protein_coding	276.89
RPA0782	-6.77983	-2.76125	6.77983	< 1E-45	down	RPA0782		conserved unknown protein; observed by proteomics; Citation: Proteomics from VerBerkmoes et al. (2003) unpublished;		protein_coding	698.731
RPA1668	-6.77637	-2.76051	6.77637	< 1E-45	down	bchE		Mg-protoporphyrin IX monomethyl ester oxidative cyclase 66kD subunit; observed by proteomics; Citation: Proteomics from VerBerkmoes et al. (2003) unpublished;		protein_coding	2186.23
RPA1859	-6.76881	-2.7589	6.76881	< 1E-45	down	RPA1859		conserved hypothetical protein;		protein_coding	143.228
RPA3906	-6.70011	-2.74418	6.70011	< 1E-45	down	RPA3906		unknown protein;		protein_coding	418.176
RPA2890	-6.69793	-2.74372	6.69793	< 1E-45	down	trpD		anthranilate phosphoribosyltransferase; observed by proteomics; Citation: Proteomics from VerBerkmoes et al. (2003) unpublished;		protein_coding	163.363
RPA4379	-6.68086	-2.74003	6.68086	< 1E-45	down	ribF		putative riboflavin kinase ribF; observed by proteomics; Citation: Proteomics from VerBerkmoes et al. (2003) unpublished;		protein_coding	111.556
RPA0067	-6.67761	-2.73933	6.67761	< 1E-45	down	RPA0067		conserved unknown protein; observed by proteomics; Citation: Proteomics from VerBerkmoes et al. (2003) unpublished;		protein_coding	428.425
RPA2913	-6.65717	-2.73491	6.65717	< 1E-45	down	lpxD		UDP-3-o-[3-hydroxymyristoyl] glucosamine n-acyltransferase; observed by proteomics; Citation: Proteomics from VerBerkmoes et al. (2003) unpublished;		protein_coding	552.04
RPA0289	-6.63186	-2.72941	6.63186	< 1E-45	down	RPA0289		conserved hypothetical protein;		protein_coding	87.7425
RPA1658	-6.62356	-2.72761	6.62356	< 1E-45	down	ptpS		putative 6-pyruvol tetrahydrobiopterin synthase;		protein_coding	281.24
RPA0622	-6.61782	-2.72636	6.61782	< 1E-45	down	fmt		putative methionyl-tRNA formyltransferase;		protein_coding	162.917
RPA2017	-6.60545	-2.72366	6.60545	< 1E-45	down	RPA2017		putative lipid A biosynthesis lauroyl acyltransferase; observed by proteomics; Citation: Proteomics from VerBerkmoes et al. (2003) unpublished;		protein_coding	122.256
RPA3770	-6.60424	-2.72339	6.60424	< 1E-45	down	RPA3770		conserved unknown protein; observed by proteomics; Citation: Proteomics from VerBerkmoes et al. (2003) unpublished;		protein_coding	1107.56
RPA2388	-6.60328	-2.72318	6.60328	1.71e-43	down	RPA2388		possible acyl-CoA ligase for activation during siderophore synthesis; observed by proteomics; Citation: Proteomics from VerBerkmoes et al. (2003) unpublished;		protein_coding	135.791
RPA0723	-6.58997	-2.72027	6.58997	< 1E-45	down	RPA0723		possible hemin ABC transporter, permease component;		protein_coding	102.087
RPA3532	-6.58614	-2.71943	6.58614	< 1E-45	down	murD		UDP-N-acetylmuramoylalanine-D-glutamate ligase; observed by proteomics; Citation: Proteomics from VerBerkmoes et al. (2003) unpublished;		protein_coding	139.618
RPA3358	-6.52919	-2.7069	6.52919	1.4e-45	down	RPA3358		conserved hypothetical protein;		protein_coding	130.309
RPA4065	-6.50898	-2.70243	6.50898	< 1E-45	down	RPA4065		hypothetical protein;		protein_coding	69.2668
RPA4477	-6.50037	-2.70052	6.50037	< 1E-45	down	RPA4477		Possible membrane protein with ATP/GTP-binding site motif A (P-loop);		protein_coding	121.104
RPA1965	-6.49204	-2.69867	6.49204	< 1E-45	down	RPA1965		putative Adenylate/Guanylate cyclase;		protein_coding	91.9572
RPA1266	-6.47918	-2.69581	6.47918	< 1E-45	down	RPA1266		possible FlbE protein;		protein_coding	113.38
RPA1048	-6.4678	-2.69327	6.4678	< 1E-45	down	RPA1048		conserved unknown protein;		protein_coding	120.353
RPA1847	-6.46418	-2.69247	6.46418	1.55112e-20	down	RPA1847		conserved hypothetical protein;		protein_coding	55.1541
RPA2961	-6.39506	-2.67696	6.39506	< 1E-45	down	clpP		ATP-dependent Clp protease proteolytic subunit; observed by proteomics; Citation: Proteomics from VerBerkmoes et al. (2003) unpublished;		protein_coding	872.539
RPA0490	-6.38676	-2.67508	6.38676	5.41726e-38	down	RPA0490		conserved hypothetical protein;		protein_coding	216.824
RPA3547	-6.34947	-2.66664	6.34947	7e-44	down	RPA3547		hypothetical protein;		protein_coding	119.659
RPA1822	-6.31108	-2.65789	6.31108	< 1E-45	down	RPA1822		methyl-accepting chemotaxis receptor/sensory transducer; observed by proteomics; Citation: Proteomics from VerBerkmoes et al. (2003) unpublished;		protein_coding	181.261
RPA0624	-6.30327	-2.6561	6.30327	< 1E-45	down	dapE		putative succinyl-diaminopimelate desuccinylase; observed by proteomics; Citation: Proteomics from VerBerkmoes et al. (2003) unpublished;		protein_coding	136.3
RPA3954	-6.28281	-2.65141	6.28281	< 1E-45	down	RPA3954		thioredoxin reductase; observed by proteomics; Citation: Proteomics from VerBerkmoes et al. (2003) unpublished;		protein_coding	345.773
RPA4721	-6.2767	-2.65001	6.2767	< 1E-45	down	RPA4721		possible+E2677 pyruvate-flavodoxin oxidoreductase; observed by proteomics; Citation: Proteomics from VerBerkmoes et al. (2003) unpublished;		protein_coding	471.27
RPA3333	-6.27387	-2.64936	6.27387	1.4e-45	down	csgG		putative curli production assembly/transport component csgg precursor;		protein_coding	78.6925
RPA4354	-6.26651	-2.64766	6.26651	1.4e-45	down	RPA4354		putative GTP-binding protein; observed by proteomics; Citation: Proteomics from VerBerkmoes et al. (2003) unpublished;		protein_coding	117.088
RPA3671	-6.23421	-2.64021	6.23421	3.89225e-35	down	infA		translation initiation factor if-1 (infA); observed by proteomics; Citation: Proteomics from VerBerkmoes et al. (2003) unpublished;		protein_coding	263.912
RPA2350	-6.22053	-2.63704	6.22053	< 1E-45	down	metC		putative O-acetylhomoserine sulfhydrylase;		protein_coding	409.137
RPA0426	-6.2171	-2.63624	6.2171	< 1E-45	down	fabB		beta-ketoacyl-ACP synthase I; observed by proteomics; Citation: Proteomics from VerBerkmoes et al. (2003) unpublished;		protein_coding	596.868
RPA4255	-6.20134	-2.63258	6.20134	3.38214e-37	down	nuoK2		NADH-ubiquinone dehydrogenase chain K;		protein_coding	81.919
RPA0068	-6.18463	-2.62869	6.18463	< 1E-45	down	trpF		putative N-(5'-phosphoribosyl)anthranilate isomerase; observed by proteomics; Citation: Proteomics from VerBerkmoes et al. (2003) unpublished;		protein_coding	223.664
RPA0219	-6.15868	-2.62262	6.15868	< 1E-45	down	sdhC		succinate dehydrogenase membrane anchor/cytochrome b subunit;		protein_coding	377.949
RPA0307	-6.15348	-2.6214	6.15348	6.6119e-41	down	RPA0307		conserved hypothetical protein;		protein_coding	92.6212
RPA3817	-6.13954	-2.61813	6.13954	< 1E-45	down	purB		adenylosuccinate lyase; observed by proteomics; Citation: Proteomics from VerBerkmoes et al. (2003) unpublished;		protein_coding	234.265
RPA4061	-6.12769	-2.61534	6.12769	< 1E-45	down	RPA4061		putative glycosyltransferase;		protein_coding	77.5969
RPA1982	-6.12445	-2.61458	6.12445	< 1E-45	down	RPA1982		conserved unknown protein; observed by proteomics; Citation: Proteomics from VerBerkmoes et al. (2003) unpublished;		protein_coding	811.889
RPA4377	-6.06006	-2.59933	6.06006	< 1E-45	down	ileS		isoleucyl-tRNA synthetase; observed by proteomics; Citation: Proteomics from VerBerkmoes et al. (2003) unpublished;		protein_coding	304.097
RPA4264	-6.05808	-2.59886	6.05808	< 1E-45	down	nuoA2		NADH-ubiquinone dehydrogenase chain A;		protein_coding	286.465
RPA3818	-6.04491	-2.59572	6.04491	< 1E-45	down	purL		phosphoribosylformylglycinamidine synthase I; observed by proteomics; Citation: Proteomics from VerBerkmoes et al. (2003) unpublished;		protein_coding	213.994
RPA4262	-6.04294	-2.59525	6.04294	< 1E-45	down	nuoCD		NADH-ubiquinone dehydrogenase chain C,D;		protein_coding	225.739
RPA0797	-6.01284	-2.58805	6.01284	< 1E-45	down	uraI		dihydroorotate dehydrogenase; observed by proteomics; Citation: Proteomics from VerBerkmoes et al. (2003) unpublished;		protein_coding	108.474
RPA0360	-5.99872	-2.58466	5.99872	< 1E-45	down	pckA		phosphoenolpyruvate carboxykinase; observed by proteomics; Citation: Proteomics from VerBerkmoes et al. (2003) unpublished;		protein_coding	1622.11
RPA4376	-5.99732	-2.58432	5.99732	< 1E-45	down	lspA		Signal peptidase II, family A8;		protein_coding	158.557
RPA0879	-5.99666	-2.58416	5.99666	< 1E-45	down	kpsF		CBS domain:Sugar isomerase (SIS):KpsF/GutQ family protein; observed by proteomics; Citation: Proteomics from VerBerkmoes et al. (2003) unpublished;		protein_coding	280.476
RPA2130	-5.9861	-2.58162	5.9861	< 1E-45	down	RPA2130		DUF81;		protein_coding	216.847
RPA3102	-5.97928	-2.57997	5.97928	2.3018e-40	down	RPA3102		conserved hypothetical protein;		protein_coding	83.9268
RPA3790	-5.97721	-2.57947	5.97721	< 1E-45	down	RPA3790		putative efflux protein;		protein_coding	69.0955
RPA0004	-5.9494	-2.57274	5.9494	< 1E-45	down	gyrB		DNA gyrase subunit B; observed by proteomics; Citation: Proteomics from VerBerkmoes et al. (2003) unpublished;		protein_coding	357.366
RPA4054	-5.94377	-2.57138	5.94377	< 1E-45	down	RPA4054		possible acetolactate synthase large subunit; observed by proteomics; Citation: Proteomics from VerBerkmoes et al. (2003) unpublished;		protein_coding	670.73
RPA0298	-5.92976	-2.56797	5.92976	< 1E-45	down	RPA0298		DUF299;		protein_coding	231.223
RPA0139	-5.90373	-2.56163	5.90373	< 1E-45	down	RPA0139		methyl-accepting chemotaxis receptor/sensory transducer; observed by proteomics; Citation: Proteomics from VerBerkmoes et al. (2003) unpublished;		protein_coding	173.29
RPA3834	-5.89078	-2.55846	5.89078	< 1E-45	down	idh		NADP-dependent isocitrate dehydrogenase; observed by proteomics; Citation: Proteomics from VerBerkmoes et al. (2003) unpublished;		protein_coding	493.232
RPA2129	-5.87954	-2.5557	5.87954	7.40571e-32	down	RPA2129		possible energy transducer TonB, C-terminal region;		protein_coding	98.5568
RPA2316	-5.84137	-2.54631	5.84137	< 1E-45	down	RPA2316		enoyl-CoA hydratase; observed by proteomics; Citation: Proteomics from VerBerkmoes et al. (2003) unpublished;		protein_coding	178.666
RPA3235	-5.82637	-2.5426	5.82637	< 1E-45	down	rplF		50S ribosomal protein L6; observed by proteomics; Citation: Proteomics from VerBerkmoes et al. (2003) unpublished;		protein_coding	2482.12
RPA0395	-5.82145	-2.54138	5.82145	< 1E-45	down	RPA0395		Metal dependent phosphohydrolase;		protein_coding	106.935
RPA0038	-5.80451	-2.53717	5.80451	< 1E-45	down	rplT		ribosomal protein L20; observed by proteomics; Citation: Proteomics from VerBerkmoes et al. (2003) unpublished;		protein_coding	1994.18
RPA4364	-5.7995	-2.53593	5.7995	< 1E-45	down	RPA4364		conserved hypothetical protein;		protein_coding	201.626
RPA2348	-5.78402	-2.53207	5.78402	< 1E-45	down	RPA2348		possible nitrogenase molybdenum-iron protein alpha chain (nitrogenase component I) (dinitrogenase);		protein_coding	114.994
RPA0253	-5.77227	-2.52914	5.77227	< 1E-45	down	RPA0253		DUF589; observed by proteomics; Citation: Proteomics from VerBerkmoes et al. (2003) unpublished;		protein_coding	210.267
RPA4253	-5.76137	-2.52641	5.76137	< 1E-45	down	nuoM2		NADH-ubiquinone dehydrogenase chain M;		protein_coding	165.771
RPA4439	-5.74384	-2.52202	5.74384	< 1E-45	down	hisC		putative histidinol-phosphate aminotransferase; observed by proteomics; Citation: Proteomics from VerBerkmoes et al. (2003) unpublished;		protein_coding	193.964
RPA0234	-5.74027	-2.52112	5.74027	< 1E-45	down	RPA0234		methyl-accepting chemotaxis receptor/sensory transducer;		protein_coding	84.9949
RPA1114	-5.72471	-2.5172	5.72471	< 1E-45	down	RPA1114		conserved unknown protein; observed by proteomics; Citation: Proteomics from VerBerkmoes et al. (2003) unpublished;		protein_coding	4217.05
RPA2364	-5.71528	-2.51482	5.71528	< 1E-45	down	RPA2364		possible nitrogenase iron-molybdenum cofactor biosynthesis protein NifE homolog;		protein_coding	60.0989
RPA2726	-5.69833	-2.51054	5.69833	2.46234e-25	down	ribD		putative riboflavin-specific deaminase / reductase; EC_number 1.1.193.-; observed by proteomics; Citation: Proteomics from VerBerkmoes et al. (2003) unpublished;		protein_coding	109.532
RPA3735	-5.66533	-2.50216	5.66533	< 1E-45	down	RPA3735		conserved unknown protein; observed by proteomics; Citation: Proteomics from VerBerkmoes et al. (2003) unpublished;		protein_coding	348.456
RPA3924	-5.66326	-2.50163	5.66326	< 1E-45	down	RPA3924		conserved hypothetical protein;		protein_coding	82.8509
RPA0558	-5.66053	-2.50094	5.66053	< 1E-45	down	purC1		putative phosphoribosylaminoimidazole-succinocarboxamide synthase; observed by proteomics; Citation: Proteomics from VerBerkmoes et al. (2003) unpublished;		protein_coding	188.287
RPA3578	-5.633	-2.4939	5.633	< 1E-45	down	RPA3578		conserved hypothetical protein;		protein_coding	210.085
RPA0293	-5.63063	-2.4933	5.63063	1.063e-40	down	gidB		putative glucose inhibited division protein B (GidB);		protein_coding	238.134
RPA4259	-5.62914	-2.49291	5.62914	< 1E-45	down	nuoG2		NADH-ubiquinone dehydrogenase chain G; observed by proteomics; Citation: Proteomics from VerBerkmoes et al. (2003) unpublished;		protein_coding	176.413
RPA1530	-5.62298	-2.49134	5.62298	< 1E-45	down	bchG		geranylgeranyl bacteriochlorophyll synthase;		protein_coding	325.464
RPA2010	-5.61191	-2.48849	5.61191	< 1E-45	down	motB1		putative chemotaxis protein motB1;		protein_coding	94.0892
RPA0765	-5.60422	-2.48651	5.60422	< 1E-45	down	RPA0765		putative outer membrane receptor for iron transport;		protein_coding	155.573
RPA0287	-5.59893	-2.48515	5.59893	< 1E-45	down	leuS		leucyl-tRNA synthetase; observed by proteomics; Citation: Proteomics from VerBerkmoes et al. (2003) unpublished;		protein_coding	321.562
RPA3806	-5.58882	-2.48254	5.58882	< 1E-45	down	livH		permease of ABC transporter,putatively for branched chain amino acuds;		protein_coding	225.2
RPA4719	-5.57189	-2.47817	5.57189	< 1E-45	down	RPA4719		molybdo-pterin binding protein; observed by proteomics; Citation: Proteomics from VerBerkmoes et al. (2003) unpublished;		protein_coding	1611.17
RPA2363	-5.56427	-2.47619	5.56427	< 1E-45	down	NifD1		possible nitrogenase molybdenum-iron protein alpha chain (nitrogenase component I) (dinitrogenase);		protein_coding	78.6365
RPA3017	-5.56144	-2.47546	5.56144	< 1E-45	down	rphyB		response regulator receiver (CheY-like protein);		protein_coding	72.6058
RPA0273	-5.54213	-2.47044	5.54213	< 1E-45	down	amtB1		ammonium transporter AmtB;		protein_coding	116.334
RPA0502	-5.51659	-2.46378	5.51659	< 1E-45	down	RPA0502		probable HlyC/CorC family of transporters with 2 CBS domains;		protein_coding	99.5945
RPA1961	-5.51446	-2.46322	5.51446	< 1E-45	down	RPA1961		RND efflux transporter;		protein_coding	93.3406
RPA2047	-5.49862	-2.45907	5.49862	< 1E-45	down	dctP1		TrapT family, dctP subunit, C4-dicarboxylate periplasmic binding protein; observed by proteomics; Citation: Proteomics from VerBerkmoes et al. (2003) unpublished;		protein_coding	2223.17
RPA0751	-5.49565	-2.45829	5.49565	< 1E-45	down	cysH		putative phosphoadenosine phosphosulfate reductase; observed by proteomics; Citation: Proteomics from VerBerkmoes et al. (2003) unpublished;		protein_coding	201.426
RPA1987	-5.48908	-2.45656	5.48908	4.02098e-27	down	RPA1987		hypothetical protein;		protein_coding	51.5189
RPA4323	-5.47897	-2.45391	5.47897	< 1E-45	down	RPA4323		hypothetical protein;		protein_coding	191.198
RPA4324	-5.4697	-2.45146	5.4697	< 1E-45	down	RPA4324		hypothetical protein;		protein_coding	121.706
RPA3202	-5.46792	-2.45099	5.46792	< 1E-45	down	RPA3202		conserved hypothetical protein;		protein_coding	59.7713
RPA0720	-5.46468	-2.45014	5.46468	1.08142e-38	down	RPA0720		putative ABC-type cobalamin/Fe3+-siderophores transport systems, periplasmic components; observed by proteomics; Citation: Proteomics from VerBerkmoes et al. (2003) unpublished;		protein_coding	55.5681
RPA3267	-5.46256	-2.44958	5.46256	< 1E-45	down	rpoC		RNA polymerase beta' subunit; observed by proteomics; Citation: Proteomics from VerBerkmoes et al. (2003) unpublished;		protein_coding	1113.76
RPA3598	-5.45104	-2.44653	5.45104	< 1E-45	down	RPA3598		methyl-accepting chemotaxis receptor/sensory transducer; observed by proteomics; Citation: Proteomics from VerBerkmoes et al. (2003) unpublished;		protein_coding	330.011
RPA3042	-5.45008	-2.44628	5.45008	< 1E-45	down	mao		malate oxidoreductase; observed by proteomics; Citation: Proteomics from VerBerkmoes et al. (2003) unpublished;		protein_coding	280.97
RPA1298	-5.42818	-2.44047	5.42818	< 1E-45	down	RPA1298		putative 3-oxoacyl-acyl carrier protein synthase III; observed by proteomics; Citation: Proteomics from VerBerkmoes et al. (2003) unpublished;		protein_coding	225.245
RPA3015	-5.42633	-2.43998	5.42633	< 1E-45	down	phyB1		Bacteriophytochrome (light-regulated signal transduction histidine kinase), PhyB1;		protein_coding	246.627
RPA1548	-5.39805	-2.43244	5.39805	< 1E-45	down	puhA		H subunit of photosynthetic reaction center complex; observed by proteomics; Citation: Proteomics from VerBerkmoes et al. (2003) unpublished;		protein_coding	6262.66
RPA3018	-5.39538	-2.43173	5.39538	< 1E-45	down	RPA3018		response regulator receiver:histidine kinase;		protein_coding	110.609
RPA3376	-5.39079	-2.4305	5.39079	< 1E-45	down	RPA3376		possible DNA methyltransferase; observed by proteomics; Citation: Proteomics from VerBerkmoes et al. (2003) unpublished;		protein_coding	192.675
RPA1552	-5.38372	-2.4286	5.38372	< 1E-45	down	RPA1552		conserved unknown protein; observed by proteomics; Citation: Proteomics from VerBerkmoes et al. (2003) unpublished;		protein_coding	882.878
RPA1509	-5.35837	-2.42179	5.35837	< 1E-45	down	hemE		uroporphyrinogen decarboxylase; observed by proteomics; Citation: Proteomics from VerBerkmoes et al. (2003) unpublished;		protein_coding	977.944
RPA1289	-5.34884	-2.41923	5.34884	7.09918e-18	down	RPA1289		hypothetical protein;		protein_coding	132.347
RPA0537	-5.34635	-2.41855	5.34635	< 1E-45	down	RPA0537		coenzyme A transferase;		protein_coding	360.607
RPA2507	-5.33571	-2.41568	5.33571	1.41482e-35	down	RPA2507		possible haloacid dehalogenase;		protein_coding	50.2584
RPA1598	-5.32252	-2.41211	5.32252	< 1E-45	down	RPA1598		Peptidylprolyl isomerase, FKBP-type:Acyltransferase 3 family;		protein_coding	183.407
RPA1192	-5.32236	-2.41207	5.32236	< 1E-45	down	RPA1192		cytochrome b6-F complex iron-sulfur subunit; observed by proteomics; Citation: Proteomics from VerBerkmoes et al. (2003) unpublished;		protein_coding	2050.14
RPA2221	-5.31818	-2.41093	5.31818	< 1E-45	down	RPA2221		conserved unknown protein; observed by proteomics; Citation: Proteomics from VerBerkmoes et al. (2003) unpublished;		protein_coding	115.03
RPA0178	-5.31223	-2.40932	5.31223	< 1E-45	down	atpA		putative H+-transporting ATP synthase alpha chain.; observed by proteomics; Citation: Proteomics from VerBerkmoes et al. (2003) unpublished;		protein_coding	2604.69
RPA3040	-5.30535	-2.40745	5.30535	< 1E-45	down	RPA3040		unknown protein;		protein_coding	118.23
RPA2843	-5.29811	-2.40548	5.29811	< 1E-45	down	RPA2843		pseudo gene of Fe+3 siderophore transport receptor;		protein_coding	333.594
RPA4216	-5.29232	-2.4039	5.29232	< 1E-45	down	glcB		malate synthase G; observed by proteomics; Citation: Proteomics from VerBerkmoes et al. (2003) unpublished;		protein_coding	459.87
RPA1864	-5.27785	-2.39995	5.27785	< 1E-45	down	RPA1864		hypothetical protein;		protein_coding	70.6301
RPA0158	-5.27337	-2.39873	5.27337	< 1E-45	down	rplU, L21		putative ribosomal protein L21; observed by proteomics; Citation: Proteomics from VerBerkmoes et al. (2003) unpublished;		protein_coding	637.761
RPA2506	-5.26782	-2.39721	5.26782	< 1E-45	down	RPA2506		possible acetyltransferase;		protein_coding	153.955
RPA2019	-5.26412	-2.39619	5.26412	< 1E-45	down	RPA2019		3-oxoacyl-acyl carrier protein synthase II; observed by proteomics; Citation: Proteomics from VerBerkmoes et al. (2003) unpublished;		protein_coding	393.535
RPA0272	-5.2609	-2.39531	5.2609	< 1E-45	down	glnK1		GlnK, nitrogen regulatory protein P-II; observed by proteomics; Citation: Proteomics from VerBerkmoes et al. (2003) unpublished;		protein_coding	520.456
RPA0394	-5.19217	-2.37634	5.19217	8.4724e-40	down	RPA0394		conserved hypothetical protein;		protein_coding	68.5823
RPA2127	-5.18871	-2.37538	5.18871	1.30777e-10	down	exbB3		putative exbB, uptake of enterochelin; tonB-dependent uptake of B colicins;		protein_coding	402.517
RPA0218	-5.17593	-2.37182	5.17593	< 1E-45	down	sdhD		succinate dehydrogenase cytochrome b small subunit;		protein_coding	271.95
RPA0763	-5.16776	-2.36954	5.16776	< 1E-45	down	RPA0763		possible methyltransferases;		protein_coding	91.3758
RPA0907	-5.1648	-2.36871	5.1648	< 1E-45	down	RPA0907		response regulator receiver (CheY-like protein); observed by proteomics; Citation: Proteomics from VerBerkmoes et al. (2003) unpublished;		protein_coding	425.314
RPA1529	-5.1558	-2.3662	5.1558	< 1E-45	down	ppsR1		transcriptional regulator PpsR1; Fis family;		protein_coding	238.765
RPA3273	-5.15456	-2.36585	5.15456	< 1E-45	down	rplK		50S ribosomal protein L11; observed by proteomics; Citation: Proteomics from VerBerkmoes et al. (2003) unpublished;		protein_coding	1661.83
RPA2022	-5.14389	-2.36286	5.14389	< 1E-45	down	RPA2022		specialized acyl carrier protein;		protein_coding	648.176
RPA1304	-5.14014	-2.36181	5.14014	7.03674e-30	down	RPA1304		possible flagellar basal-body rod modification protein FlgD;		protein_coding	147.491
RPA2755	-5.10924	-2.35311	5.10924	< 1E-45	down	RPA2755		possible DNA-binding stress protein; observed by proteomics; Citation: Proteomics from VerBerkmoes et al. (2003) unpublished;		protein_coding	1327.43
RPA0439	-5.10063	-2.35068	5.10063	< 1E-45	down	RPA0439		DUF150; observed by proteomics; Citation: Proteomics from VerBerkmoes et al. (2003) unpublished;		protein_coding	212.625
RPA2359	-5.0959	-2.34934	5.0959	< 1E-45	down	RPA2359		putative periplasmic protein;		protein_coding	132.238
RPA3055	-5.09361	-2.34869	5.09361	< 1E-45	down	RPA3055		Integral membrane protein TerC family;		protein_coding	104.768
RPA2581	-5.08921	-2.34744	5.08921	< 1E-45	down	RPA2581		putative outer membrane protein; observed by proteomics; Citation: Proteomics from VerBerkmoes et al. (2003) unpublished;		protein_coding	774.689
RPA3791	-5.07566	-2.3436	5.07566	7.57773e-14	down	RPA3791		probable transcriptional regulator, TetR family;		protein_coding	73.716
RPA3670	-5.0467	-2.33534	5.0467	< 1E-45	down	RPA3670		putative ATP-dependent RNA helicase;		protein_coding	448.321
RPA1553	-5.04651	-2.33529	5.04651	< 1E-45	down	RPA1553		conserved hypothetical protein;		protein_coding	554.497
RPA2314	-5.04346	-2.33441	5.04346	< 1E-45	down	RPA2314		cytochrome c556; observed by proteomics; Citation: Proteomics from VerBerkmoes et al. (2003) unpublished;		protein_coding	1049.41
RPA0850	-5.04056	-2.33358	5.04056	1.36087e-27	down	RPA0850		Protein of unknown function UPF0047;		protein_coding	88.0995
RPA2353	-5.0382	-2.33291	5.0382	< 1E-45	down	nifH1		putative nitrogenase NifH subunit;		protein_coding	172.81
RPA1610	-5.03553	-2.33214	5.03553	< 1E-45	down	RPA1610		conserved unknown protein; observed by proteomics; Citation: Proteomics from VerBerkmoes et al. (2003) unpublished;		protein_coding	270.362
RPA0887	-5.03011	-2.33059	5.03011	< 1E-45	down	exoN		UTP-glucose-1-phosphate uridylyltransferase; observed by proteomics; Citation: Proteomics from VerBerkmoes et al. (2003) unpublished;		protein_coding	392.619
RPA1589	-5.01455	-2.32612	5.01455	< 1E-45	down	rpsD		30S ribosomal protein S4; observed by proteomics; Citation: Proteomics from VerBerkmoes et al. (2003) unpublished;		protein_coding	929.124
RPA3500	-5.00524	-2.32344	5.00524	< 1E-45	down	fumC2		fumarate hydratase C; observed by proteomics; Citation: Proteomics from VerBerkmoes et al. (2003) unpublished;		protein_coding	80.5019
RPA2779	-5.00263	-2.32269	5.00263	< 1E-45	down	RPA2779		possible hydrolase;		protein_coding	117.167
RPA2509	-4.99613	-2.32081	4.99613	2.51146e-18	down	RPA2509		hypothetical protein;		protein_coding	138.001
RPA0379	-4.97524	-2.31477	4.97524	< 1E-45	down	pfkB		putative 6-phosphofructokinase; observed by proteomics; Citation: Proteomics from VerBerkmoes et al. (2003) unpublished;		protein_coding	209.365
RPA2000	-4.96527	-2.31187	4.96527	< 1E-45	down	leuA		putative isopropyl malate synthase; observed by proteomics; Citation: Proteomics from VerBerkmoes et al. (2003) unpublished;		protein_coding	416.287
RPA3688	-4.96282	-2.31116	4.96282	< 1E-45	down	RPA3688		peptide ABC transporter, ATP-binding protein;		protein_coding	90.6326
RPA3680	-4.96048	-2.31048	4.96048	< 1E-45	down	RPA3680		possible pilus assembly protein cpaE;		protein_coding	220.767
RPA3922	-4.93393	-2.30274	4.93393	< 1E-45	down	RPA3922		putative acetoin dehydrogenase (TPP-dependent) beta chain;		protein_coding	84.798
RPA0495	-4.93217	-2.30222	4.93217	1.22e-43	down	RPA0495		conserved hypothetical protein;		protein_coding	61.2302
RPA3074	-4.92235	-2.29935	4.92235	< 1E-45	down	fabG2		3-oxoacyl-acyl carrier protein reductase fabG; observed by proteomics; Citation: Proteomics from VerBerkmoes et al. (2003) unpublished;		protein_coding	471.624
RPA0794	-4.91801	-2.29808	4.91801	< 1E-45	down	acaP		a-type carbonic anhydrase; observed by proteomics; Citation: Proteomics from VerBerkmoes et al. (2003) unpublished;		protein_coding	1264.11
RPA3072	-4.9082	-2.29519	4.9082	< 1E-45	down	fabF		3-oxoacyl-acyl carrier protein synthase II; observed by proteomics; Citation: Proteomics from VerBerkmoes et al. (2003) unpublished;		protein_coding	455.186
RPA0281	-4.8859	-2.28862	4.8859	< 1E-45	down	xthA1		possible exodeoxyribonuclease III;		protein_coding	82.7623
RPA0081	-4.88582	-2.2886	4.88582	1.26e-43	down	coaBC		pantothenate metabolism flavoprotein;		protein_coding	66.6602
RPA0682	-4.8375	-2.27426	4.8375	< 1E-45	down	RPA0682		possible ABC transporter ATP-binding component, membrane bound;		protein_coding	91.512
RPA0933	-4.83582	-2.27376	4.83582	< 1E-45	down	RPA0933		putative protease, putative; observed by proteomics; Citation: Proteomics from VerBerkmoes et al. (2003) unpublished;		protein_coding	933.145
RPA0633	-4.83324	-2.27299	4.83324	< 1E-45	down	rnpA		probable ribonuclease p protein component (protein c5);		protein_coding	338.708
RPA3079	-4.82616	-2.27088	4.82616	9.50007e-33	down	RPA3079		hypothetical protein;		protein_coding	97.8136
RPA3432	-4.81534	-2.26764	4.81534	4.07229e-28	down	RPA3432		conserved hypothetical protein;		protein_coding	1098
RPA2557	-4.81478	-2.26747	4.81478	< 1E-45	down	RPA2557		Glycosyl transferase, family 2; observed by proteomics; Citation: Proteomics from VerBerkmoes et al. (2003) unpublished;		protein_coding	53.4221
RPA4336	-4.8101	-2.26607	4.8101	< 1E-45	down	RPA4336		putative oxidoreductase; observed by proteomics; Citation: Proteomics from VerBerkmoes et al. (2003) unpublished;		protein_coding	136.149
RPA4504	-4.80089	-2.2633	4.80089	< 1E-45	down	RPA4504		acetyl-CoA synthetase; observed by proteomics; Citation: Proteomics from VerBerkmoes et al. (2003) unpublished;		protein_coding	797.537
RPA2949	-4.80053	-2.26319	4.80053	3.81173e-26	down	nuoD		NADH-ubiquinone dehydrogenase chain D; observed by proteomics; Citation: Proteomics from VerBerkmoes et al. (2003) unpublished;		protein_coding	170.403
RPA4595	-4.79885	-2.26269	4.79885	< 1E-45	down	RPA4595		conserved unknown protein; observed by proteomics; Citation: Proteomics from VerBerkmoes et al. (2003) unpublished;		protein_coding	73.5325
RPA2029	-4.78123	-2.25738	4.78123	< 1E-45	down	serB		putative phosphoserine phosphatase; observed by proteomics; Citation: Proteomics from VerBerkmoes et al. (2003) unpublished;		protein_coding	141.916
RPA0822	-4.77931	-2.2568	4.77931	< 1E-45	down	gshA		gamma-glutamylcysteine synthetase;		protein_coding	209.741
RPA3683	-4.76618	-2.25283	4.76618	< 1E-45	down	RPA3683		conserved hypothetical protein;		protein_coding	98.87
RPA2668	-4.76264	-2.25176	4.76264	< 1E-45	down	RPA2668		unknown protein;		protein_coding	148.426
RPA2604	-4.76237	-2.25168	4.76237	< 1E-45	down	RPA2604		peptidyl prolyl cis-trans isomerase; observed by proteomics; Citation: Proteomics from VerBerkmoes et al. (2003) unpublished;		protein_coding	332.384
RPA3890	-4.73512	-2.2434	4.73512	< 1E-45	down	fliP		putative flagellar biosynthesis protein fliP;		protein_coding	91.6091
RPA0604	-4.73232	-2.24255	4.73232	< 1E-45	down	lysC		putative aspartokinase, alpha and beta subunits; observed by proteomics; Citation: Proteomics from VerBerkmoes et al. (2003) unpublished;		protein_coding	349.594
RPA3988	-4.71114	-2.23608	4.71114	7.22097e-23	down	RPA3988		putative phosphatase;		protein_coding	57.0232
RPA2242	-4.68776	-2.2289	4.68776	< 1E-45	down	RPA2242		conserved hypothetical protein;		protein_coding	678.755
RPA1592	-4.68639	-2.22848	4.68639	1.9779e-24	down	murI		putative glutamate racemase;		protein_coding	161.491
RPA0508	-4.68497	-2.22804	4.68497	< 1E-45	down	accA		acetyl-CoA carboxylase carboxyltransferase alpha subunit; observed by proteomics; Citation: Proteomics from VerBerkmoes et al. (2003) unpublished;		protein_coding	202.365
RPA1550	-4.67182	-2.22399	4.67182	< 1E-45	down	RPA1550		possible photosynthetic complex assembly protein; observed by proteomics; Citation: Proteomics from VerBerkmoes et al. (2003) unpublished;		protein_coding	2435.69
RPA3043	-4.66817	-2.22286	4.66817	< 1E-45	down	aspS		aspartate-tRNA ligase; observed by proteomics; Citation: Proteomics from VerBerkmoes et al. (2003) unpublished;		protein_coding	421.492
RPA0140	-4.65918	-2.22008	4.65918	9.40865e-33	down	cheW1-3		chemotaxis signal transduction/oligomerization protein CheW1-2;		protein_coding	66.2529
RPA1227	-4.65701	-2.2194	4.65701	< 1E-45	down	oorB		putative 2-oxoglutarate ferredoxin oxidoreductase, beta subunit; observed by proteomics; Citation: Proteomics from VerBerkmoes et al. (2003) unpublished;		protein_coding	184.807
RPA3418	-4.64268	-2.21496	4.64268	< 1E-45	down	RPA3418		conserved hypothetical protein;		protein_coding	170.19
RPA1748	-4.63105	-2.21134	4.63105	< 1E-45	down	RPA1748		putative branched-chain amino acid transport system substrate-binding protein; observed by proteomics; Citation: Proteomics from VerBerkmoes et al. (2003) unpublished;		protein_coding	278.306
RPA2889	-4.62227	-2.2086	4.62227	< 1E-45	down	RPA2889		putative peptidyl-prolyl cis-trans isomerse D; observed by proteomics; Citation: Proteomics from VerBerkmoes et al. (2003) unpublished;		protein_coding	271.446
RPA2892	-4.61111	-2.20511	4.61111	< 1E-45	down	moaC		molybdenum cofactor biosynthesis protein C; observed by proteomics; Citation: Proteomics from VerBerkmoes et al. (2003) unpublished;		protein_coding	141.609
RPA4190	-4.60887	-2.20441	4.60887	< 1E-45	down	RPA4190		conserved unknown protein; observed by proteomics; Citation: Proteomics from VerBerkmoes et al. (2003) unpublished;		protein_coding	523.514
RPA2338	-4.60526	-2.20328	4.60526	6.37661e-35	down	RPA2338		unknown protein; observed by proteomics; Citation: Proteomics from VerBerkmoes et al. (2003) unpublished;		protein_coding	316.523
RPA2448	-4.60352	-2.20274	4.60352	< 1E-45	down	dctA2		C4-dicarboxylic acid transport protein;		protein_coding	112.244
RPA1669	-4.59657	-2.20056	4.59657	< 1E-45	down	RPA1669		unknown protein; observed by proteomics; Citation: Proteomics from VerBerkmoes et al. (2003) unpublished;		protein_coding	1567.88
RPA4796	-4.58299	-2.19629	4.58299	< 1E-45	down	RPA4796		ErfK/YbiS/YcfS/YnhG; observed by proteomics; Citation: Proteomics from VerBerkmoes et al. (2003) unpublished;		protein_coding	271.129
RPA0730	-4.55857	-2.18858	4.55857	7.18579e-40	down	RPA0730		conserved hypothetical protein;		protein_coding	51.4318
RPA3689	-4.5555	-2.18761	4.5555	2.11582e-32	down	RPA3689		peptide ABC transporter, permease protein;		protein_coding	111.695
RPA0629	-4.55389	-2.1871	4.55389	< 1E-45	down	argB		putative acetylglutamate kinase; observed by proteomics; Citation: Proteomics from VerBerkmoes et al. (2003) unpublished;		protein_coding	157.391
RPA3321	-4.55205	-2.18652	4.55205	< 1E-45	down	algC		possible phosphomannomutase AlgC;		protein_coding	64.5223
RPA2919	-4.54596	-2.18459	4.54596	< 1E-45	down	rrf		ribosome releasing factor; observed by proteomics; Citation: Proteomics from VerBerkmoes et al. (2003) unpublished;		protein_coding	529.095
RPA0557	-4.53045	-2.17966	4.53045	< 1E-45	down	cysK		cysteine synthase, cytosolic O-acetylserine(thiol)lyase; observed by proteomics; Citation: Proteomics from VerBerkmoes et al. (2003) unpublished;		protein_coding	1735.16
RPA1045	-4.51902	-2.17601	4.51902	< 1E-45	down	sygA		glycyl-tRNA synthetase alpha chain;		protein_coding	155.234
RPA0722	-4.51414	-2.17445	4.51414	2.49054e-37	down	fecE		putative iron(III) dicitrate ABC transporter, ATP-binding component FecE; observed by proteomics; Citation: Proteomics from VerBerkmoes et al. (2003) unpublished;		protein_coding	141.455
RPA3492	-4.51053	-2.1733	4.51053	5.28264e-39	down	dyr		dihydrofolate reductase;		protein_coding	140.702
RPA2115	-4.50171	-2.17047	4.50171	6.47644e-24	down	cynS		putative cyanate lyase;		protein_coding	94.3953
RPA1532	-4.49836	-2.1694	4.49836	< 1E-45	down	bchP		geranylgeranyl reductase; observed by proteomics; Citation: Proteomics from VerBerkmoes et al. (2003) unpublished;		protein_coding	404.29
RPA1219	-4.49565	-2.16853	4.49565	< 1E-45	down	RPA1219		conserved unknown protein; observed by proteomics; Citation: Proteomics from VerBerkmoes et al. (2003) unpublished;		protein_coding	214.486
RPA4263	-4.49473	-2.16824	4.49473	< 1E-45	down	nuoB2		NADH-ubiquinone dehydrogenase chain B;		protein_coding	181.729
RPA2667	-4.49426	-2.16808	4.49426	< 1E-45	down	RPA2667		conserved unknown protein; observed by proteomics; Citation: Proteomics from VerBerkmoes et al. (2003) unpublished;		protein_coding	1022.13
RPA1177	-4.4934	-2.16781	4.4934	< 1E-45	down	RPA1177		4-oxalocrotonate tautomerase; observed by proteomics; Citation: Proteomics from VerBerkmoes et al. (2003) unpublished;		protein_coding	258.983
RPA1158	-4.48959	-2.16658	4.48959	< 1E-45	down	RPA1158		putative 3-deoxy-D-manno-octulosonic-acid transferase; observed by proteomics; Citation: Proteomics from VerBerkmoes et al. (2003) unpublished;		protein_coding	130.013
RPA3681	-4.4791	-2.16321	4.4791	< 1E-45	down	RPA3681		secretory protein kinase, cpaF;		protein_coding	150.066
RPA2844	-4.47565	-2.1621	4.47565	< 1E-45	down	RPA2844		SCP-like extracellular protein;		protein_coding	131.213
RPA0932	-4.47369	-2.16147	4.47369	< 1E-45	down	RPA0932		conserved unknown protein; observed by proteomics; Citation: Proteomics from VerBerkmoes et al. (2003) unpublished;		protein_coding	507.848
RPA1495	-4.47059	-2.16047	4.47059	< 1E-45	down	RPA1495		unknown protein; observed by proteomics; Citation: Proteomics from VerBerkmoes et al. (2003) unpublished;		protein_coding	11513.9
RPA1998	-4.46794	-2.15961	4.46794	8.49202e-26	down	RPA1998		hypothetical protein;		protein_coding	171.081
RPA0144	-4.4596	-2.15692	4.4596	2.96462e-32	down	RPA0144		Sulfate transporter/antisigma-factor antagonist domain;		protein_coding	79.5567
RPA3118	-4.45843	-2.15654	4.45843	< 1E-45	down	pyr		putative noncatalytic chain of dihydroorotase; observed by proteomics; Citation: Proteomics from VerBerkmoes et al. (2003) unpublished;		protein_coding	208.854
RPA3901	-4.44977	-2.15373	4.44977	< 1E-45	down	RPA3901		Flageller protein FlgA;		protein_coding	52.0017
RPA4584	-4.44877	-2.15341	4.44877	1.1e-44	down	RPA4584		possible endoglucanase;		protein_coding	57.3258
RPA0435	-4.4482	-2.15322	4.4482	1.285e-28	down	rbfA		putative ribosome-binding factor A;		protein_coding	77.3536
RPA3921	-4.44559	-2.15237	4.44559	< 1E-45	down	RPA3921		possible acetoin dehydrogenase (TPP-dependent) beta chain;		protein_coding	71.9613
RPA0865	-4.44507	-2.15221	4.44507	< 1E-45	down	RPA0865		homospermidine synthase; observed by proteomics; Citation: Proteomics from VerBerkmoes et al. (2003) unpublished;		protein_coding	613.78
RPA0438	-4.44484	-2.15213	4.44484	< 1E-45	down	nusA		putative NusA protein, transcriptional termination factor; observed by proteomics; Citation: Proteomics from VerBerkmoes et al. (2003) unpublished;		protein_coding	538.559
RPA0711	-4.41256	-2.14161	4.41256	< 1E-45	down	RPA0711		Nitroreductase family;		protein_coding	243.088
RPA4744	-4.40151	-2.138	4.40151	< 1E-45	down	RPA4744		possible thioredoxin-like protein;		protein_coding	110.384
RPA0143	-4.38499	-2.13257	4.38499	2.87772e-26	down	cheY1		response regulator receiver, CheY1; observed by proteomics; Citation: Proteomics from VerBerkmoes et al. (2003) unpublished;		protein_coding	60.7226
RPA2880	-4.37244	-2.12844	4.37244	< 1E-45	down	RPA2880		conserved hypothetical protein;		protein_coding	72.8624
RPA2121	-4.3686	-2.12717	4.3686	4.40182e-19	down	RPA2121		conserved unknown protein; observed by proteomics; Citation: Proteomics from VerBerkmoes et al. (2003) unpublished;		protein_coding	205.611
RPA4272	-4.36583	-2.12626	4.36583	< 1E-45	down	RPA4272		conserved unknown protein; observed by proteomics; Citation: Proteomics from VerBerkmoes et al. (2003) unpublished;		protein_coding	470.042
RPA3859	-4.34725	-2.1201	4.34725	< 1E-45	down	RPA3859		hypothetical protein;		protein_coding	135.155
RPA3270	-4.3458	-2.11962	4.3458	7.2013e-41	down	rplJ		50S ribosomal protein L10; observed by proteomics; Citation: Proteomics from VerBerkmoes et al. (2003) unpublished;		protein_coding	5652.68
RPA1858	-4.34466	-2.11924	4.34466	< 1E-45	down	RPA1858		sensor histidine kinase with a PAS domain;		protein_coding	148.035
RPA0880	-4.34186	-2.11831	4.34186	7.5853e-35	down	RPA0880		hypothetical protein;		protein_coding	58.8119
RPA0220	-4.33888	-2.11732	4.33888	< 1E-45	down	czcD		putative cation efflux system protein;		protein_coding	125.41
RPA4795	-4.33835	-2.11715	4.33835	1.66028e-05	down	RPA4795		conserved hypothetical protein;		protein_coding	50.7285
RPA0724	-4.32505	-2.11272	4.32505	< 1E-45	down	nxiA, nixA, hoxN, hupN		putative high-affinity nickel-transport protein;		protein_coding	183.717
RPA2083	-4.32461	-2.11257	4.32461	8.0224e-41	down	cobB		putative cobyrinic acid a,c-diamide synthase;		protein_coding	108.44
RPA0857	-4.3202	-2.1111	4.3202	< 1E-45	down	RPA0857		possible outer membrane protein; observed by proteomics; Citation: Proteomics from VerBerkmoes et al. (2003) unpublished;		protein_coding	29121.2
RPA2847	-4.31786	-2.11032	4.31786	9.18e-43	down	tatC		putative sec-independent protein translocase component TatC;		protein_coding	193.067
RPA2643	-4.31031	-2.10779	4.31031	< 1E-45	down	RPA2643		putative ABC transporter ATP-binding protein; observed by proteomics; Citation: Proteomics from VerBerkmoes et al. (2003) unpublished;		protein_coding	104.508
RPA4635	-4.30611	-2.10639	4.30611	< 1E-45	down	feoB		ferrous iron transport protein B;		protein_coding	545.774
RPA0402	-4.28436	-2.09908	4.28436	1.77329e-23	down	RPA0402		possible transcriptional regulator, TetR family;		protein_coding	77.4156
RPA2698	-4.28114	-2.098	4.28114	< 1E-45	down	era		possible GTP-binding protein Era; observed by proteomics; Citation: Proteomics from VerBerkmoes et al. (2003) unpublished;		protein_coding	212.237
RPA1963	-4.28039	-2.09774	4.28039	< 1E-45	down	RPA1963		Patatin-like phospholipase domain;		protein_coding	99.2609
RPA3742	-4.28016	-2.09766	4.28016	< 1E-45	down	RPA3742		putative poly-isoprenyl transferase;		protein_coding	71.6346
RPA1494	-4.27337	-2.09537	4.27337	< 1E-45	down	RPA1494		unknown protein; observed by proteomics; Citation: Proteomics from VerBerkmoes et al. (2003) unpublished;		protein_coding	3812.66
RPA2122	-4.26377	-2.09213	4.26377	< 1E-45	down	RPA2122		putative oxygen independent coproporphyrinogen III oxidase;		protein_coding	260.801
RPA1736	-4.2633	-2.09197	4.2633	< 1E-45	down	bglA		putative beta-glucosidase; observed by proteomics; Citation: Proteomics from VerBerkmoes et al. (2003) unpublished;		protein_coding	494.952
RPA2953	-4.24321	-2.08515	4.24321	< 1E-45	down	hupA		possible DNA-binding protein hu-alpha (NS2) (HU-2); observed by proteomics; Citation: Proteomics from VerBerkmoes et al. (2003) unpublished;		protein_coding	4291.99
RPA1159	-4.2396	-2.08393	4.2396	1.03785e-30	down	lpxK		putative tetraacyldisaccharide 4'-kinase; observed by proteomics; Citation: Proteomics from VerBerkmoes et al. (2003) unpublished;		protein_coding	104.254
RPA3805	-4.23868	-2.08362	4.23868	< 1E-45	down	RPA3805		hypothetical protein;		protein_coding	180.403
RPA1535	-4.23224	-2.08142	4.23224	< 1E-45	down	cycA		cytochrome c2; observed by proteomics; Citation: Proteomics from VerBerkmoes et al. (2003) unpublished;		protein_coding	6847.73
RPA1666	-4.22446	-2.07877	4.22446	< 1E-45	down	hemN1		putative coproporphyrinogen oxidase III; observed by proteomics; Citation: Proteomics from VerBerkmoes et al. (2003) unpublished;		protein_coding	820.748
RPA0408	-4.20765	-2.07302	4.20765	< 1E-45	down	bipA		conserved GTPase; observed by proteomics; Citation: Proteomics from VerBerkmoes et al. (2003) unpublished;		protein_coding	289.456
RPA3787	-4.202	-2.07108	4.202	< 1E-45	down	RPA3787		hypothetical protein;		protein_coding	127.659
RPA2588	-4.19972	-2.07029	4.19972	8.5e-44	down	RPA2588		Protein of unknown function UPF0083;		protein_coding	109.066
RPA1119	-4.19852	-2.06988	4.19852	7.85025e-34	down	TolA		putative TolA;		protein_coding	228.659
RPA2848	-4.19664	-2.06923	4.19664	< 1E-45	down	tatB		possible sec-independent protein secretion pathway component TatB; observed by proteomics; Citation: Proteomics from VerBerkmoes et al. (2003) unpublished;		protein_coding	518.472
RPA3618	-4.18005	-2.06352	4.18005	< 1E-45	down	RPA3618		AAA ATPase; observed by proteomics; Citation: Proteomics from VerBerkmoes et al. (2003) unpublished;		protein_coding	180.184
RPA1224	-4.17696	-2.06245	4.17696	< 1E-45	down	iorA		putative indolepyruvate ferredoxin oxidoreductase, alpha subunit; observed by proteomics; Citation: Proteomics from VerBerkmoes et al. (2003) unpublished;		protein_coding	220.407
RPA0052	-4.17462	-2.06164	4.17462	1.7668e-17	down	ptsN1		putative nitrogen regulatory IIA protein;		protein_coding	274.842
RPA4716	-4.17211	-2.06078	4.17211	< 1E-45	down	modB		molybdate transport system permease protein;		protein_coding	117.131
RPA2430	-4.16687	-2.05897	4.16687	< 1E-45	down	RPA2430		conserved hypothetical protein;		protein_coding	55.7774
RPA2831	-4.16684	-2.05895	4.16684	< 1E-45	down	secD		protein-export membrane protein secD; observed by proteomics; Citation: Proteomics from VerBerkmoes et al. (2003) unpublished;		protein_coding	449.552
RPA2021	-4.16059	-2.05679	4.16059	< 1E-45	down	RPA2021		3-hydroxymyristoyl-acyl carrier protein dehydratase;		protein_coding	236.958
RPA1554	-4.14094	-2.04996	4.14094	< 1E-45	down	hemA		5-aminolevulinic acid synthase (ALAS); observed by proteomics; Citation: Proteomics from VerBerkmoes et al. (2003) unpublished;		protein_coding	1203.98
RPA3978	-4.1398	-2.04956	4.1398	< 1E-45	down	wpbE		putative aminotransferase (aminosugar biosynthesis); observed by proteomics; Citation: Proteomics from VerBerkmoes et al. (2003) unpublished;		protein_coding	151.377
RPA3952	-4.13727	-2.04868	4.13727	2.54488e-38	down	RPA3952		possible oxidoreductase Rmd;		protein_coding	68.3118
RPA3056	-4.13564	-2.04811	4.13564	< 1E-45	down	RPA3056		nucleoside-diphosphate-kinase; observed by proteomics; Citation: Proteomics from VerBerkmoes et al. (2003) unpublished;		protein_coding	1022.51
RPA0079	-4.13243	-2.04699	4.13243	< 1E-45	down	RPA0079		sensor histidine kinase with multiple PAS domains;		protein_coding	192.122
RPA2644	-4.13202	-2.04685	4.13202	1.50495e-35	down	RPA2644		putative ABC transporter permease protein;		protein_coding	105.325
RPA3626	-4.11213	-2.03989	4.11213	< 1E-45	down	RPA3626		conserved unknown protein; observed by proteomics; Citation: Proteomics from VerBerkmoes et al. (2003) unpublished;		protein_coding	295.943
RPA1611	-4.10619	-2.0378	4.10619	< 1E-45	down	RPA1611		putative dehydratase; observed by proteomics; Citation: Proteomics from VerBerkmoes et al. (2003) unpublished;		protein_coding	219.833
RPA4227	-4.10226	-2.03642	4.10226	2.92198e-37	down	ureG		urease accessory protein UreG;		protein_coding	83.157
RPA2154	-4.10079	-2.0359	4.10079	< 1E-45	down	RPA2154		putative acyltransferase;		protein_coding	132.727
RPA0056	-4.07626	-2.02725	4.07626	1.39988e-27	down	ugpE		sn-glycerol 3-phosphate transport system, integral membrane protein;		protein_coding	52.2665
RPA0493	-4.07502	-2.02681	4.07502	< 1E-45	down	rpmB, L28		50S ribosomal protein L28; observed by proteomics; Citation: Proteomics from VerBerkmoes et al. (2003) unpublished;		protein_coding	1078.09
RPA0019	-4.07471	-2.0267	4.07471	< 1E-45	down	ccoN, fixN		cytochrome-c oxidase fixN chain, heme and copper binding subunit;		protein_coding	1547.81
RPA3530	-4.05822	-2.02085	4.05822	2.8844e-32	down	murG		UDP-N-acetylglucosamine:N-acetylmuramyl- (pentapeptide) pyrophosphoryl-undecaprenol N-acetylglucosamine transferase; observed by proteomics; Citation: Proteomics from VerBerkmoes et al. (2003) unpublished;		protein_coding	101.106
RPA0449	-4.05659	-2.02027	4.05659	1.72983e-38	down	RPA0449		possible hydrolases/phosphatases;		protein_coding	150.405
RPA1999	-4.05112	-2.01832	4.05112	< 1E-45	down	RPA1999		GCN5-related N-acetyltransferase:Aminotransferase, class-II; observed by proteomics; Citation: Proteomics from VerBerkmoes et al. (2003) unpublished;		protein_coding	262.692
RPA2380	-4.04678	-2.01677	4.04678	7.63491e-08	down	RPA2380		probable tonB dependent iron siderophore receptor;		protein_coding	94.8207
RPA1607	-4.04313	-2.01547	4.04313	< 1E-45	down	RPA1607		Appr-1''-p processing enzyme family protein homolog; CTG start codon; 64% identity to Bradyrhizobium japonicum Bll5710 protein;		protein_coding	160.049
RPA0564	-4.04005	-2.01437	4.04005	1.59773e-27	down	RPA0564		conserved hypothetical protein;		protein_coding	51.6949
RPA3690	-4.02464	-2.00886	4.02464	< 1E-45	down	RPA3690		peptide ABC transporter, permease protein;		protein_coding	99.0206
RPA2775	-4.02226	-2.00801	4.02226	1.01426e-26	down	RPA2775		thymidylate kinase;		protein_coding	62.7246
RPA1653	-4.02117	-2.00761	4.02117	< 1E-45	down	RPA1653		conserved unknown protein; observed by proteomics; Citation: Proteomics from VerBerkmoes et al. (2003) unpublished;		protein_coding	262.643
RPA2406	-4.01902	-2.00684	4.01902	2.38964e-34	down	draG		dinitrogenase reductase activating glycohydrolase;		protein_coding	56.5222
RPA2935	-4.01879	-2.00676	4.01879	< 1E-45	down	RPA2935		Beta-lactamase-like;		protein_coding	178.357
RPA2645	-4.0081	-2.00292	4.0081	< 1E-45	down	RPA2645		putative ABC transporter permease protein;		protein_coding	89.7792
RPA4137	-4.00335	-2.00121	4.00335	1.7275e-41	down	RPA4137		conserved unknown protein; observed by proteomics; Citation: Proteomics from VerBerkmoes et al. (2003) unpublished;		protein_coding	807.855
RPA2315	-4.00254	-2.00092	4.00254	3.318e-42	down	RPA2315		putative nickel-dependent hydrogenase, b-type cytochrome subunit;		protein_coding	244.476
RPA0062	-4.00097	-2.00035	4.00097	< 1E-45	down	RPA0062		conserved unknown protein; observed by proteomics; Citation: Proteomics from VerBerkmoes et al. (2003) unpublished;		protein_coding	106.727
RPA0268	-3.99992	-1.99997	3.99992	5.13838e-29	down	RPA0268		putative Lon family ATP-dependent protease; observed by proteomics; Citation: Proteomics from VerBerkmoes et al. (2003) unpublished;		protein_coding	220.094
RPA2944	-3.99357	-1.99768	3.99357	< 1E-45	down	nuoG1		NADH-ubiquinone dehydrogenase chain G; observed by proteomics; Citation: Proteomics from VerBerkmoes et al. (2003) unpublished;		protein_coding	185.288
RPA4381	-3.99319	-1.99754	3.99319	< 1E-45	down	RPA4381		conserved unknown protein; observed by proteomics; Citation: Proteomics from VerBerkmoes et al. (2003) unpublished;		protein_coding	580.531
RPA3616	-3.98875	-1.99594	3.98875	< 1E-45	down	RPA3616		putative diguanylate cyclase (GGDEF) with PAS/PAC domain;		protein_coding	57.9652
RPA0299	-3.98748	-1.99548	3.98748	6.65457e-28	down	maf1		putative maf protein;		protein_coding	92.2917
RPA2808	-3.98577	-1.99486	3.98577	< 1E-45	down	RPA2808		conserved hypothetical protein;		protein_coding	149.478
RPA2387	-3.98374	-1.99412	3.98374	2.31148e-19	down	RPA2387		conserved hypothetical protein;		protein_coding	106.33
RPA0451	-3.97667	-1.99156	3.97667	1.1662e-41	down	rimI		putative RimI protein, peptide N-acetyltransferase;		protein_coding	145.61
RPA0261	-3.97289	-1.99019	3.97289	< 1E-45	down	RPA0261		unknown protein; observed by proteomics; Citation: Proteomics from VerBerkmoes et al. (2003) unpublished;		protein_coding	576.888
RPA3931	-3.96952	-1.98896	3.96952	< 1E-45	down	flgK2		possible flagellar hook-associated protein 1 FlgK; observed by proteomics; Citation: Proteomics from VerBerkmoes et al. (2003) unpublished;		protein_coding	110.85
RPA3096	-3.96848	-1.98859	3.96848	< 1E-45	down	RPA3096		conserved unknown protein; observed by proteomics; Citation: Proteomics from VerBerkmoes et al. (2003) unpublished;		protein_coding	144.344
RPA3119	-3.96206	-1.98625	3.96206	< 1E-45	down	RPA3119		DUF205;		protein_coding	256.797
RPA3088	-3.95441	-1.98346	3.95441	1.2e-43	down	RPA3088		conserved hypothetical protein;		protein_coding	271.574
RPA3687	-3.93875	-1.97774	3.93875	1.7e-44	down	RPA3687		putative MutT/ADP-ribose pyrophosphatase;		protein_coding	81.0669
RPA1560	-3.92285	-1.9719	3.92285	9.66857e-23	down	cbbS		ribulose-bisphosphate carboxylase small chain;		protein_coding	80.2441
RPA2298	-3.92163	-1.97146	3.92163	1.05e-43	down	RPA2298		hypothetical protein;		protein_coding	496.418
RPA4645	-3.90312	-1.96463	3.90312	< 1E-45	down	cbbF		fructose-1,6-bisphosphatase; observed by proteomics; Citation: Proteomics from VerBerkmoes et al. (2003) unpublished;		protein_coding	764.189
RPA1026	-3.89862	-1.96296	3.89862	3.29862e-37	down	RPA1026		possible adenine DNA methyltransferase;		protein_coding	381.051
RPA3359	-3.89743	-1.96252	3.89743	< 1E-45	down	RPA3359		O-antigen polymerase;		protein_coding	92.9978
RPA0142	-3.88956	-1.95961	3.88956	< 1E-45	down	cheA1		multidomain chemotaxis histidine kinase CheA1 (Hpt, CheA, & CheW domains);		protein_coding	59.7391
RPA0614	-3.87791	-1.95528	3.87791	3.942e-42	down	RPA0614		conserved unknown protein; observed by proteomics; Citation: Proteomics from VerBerkmoes et al. (2003) unpublished;		protein_coding	129.453
RPA2120	-3.86768	-1.95147	3.86768	< 1E-45	down	RPA2120		putative hemin binding protein; observed by proteomics; Citation: Proteomics from VerBerkmoes et al. (2003) unpublished;		protein_coding	209.951
RPA1427	-3.85418	-1.94642	3.85418	4.16644e-38	down	RPA1427		putative ABC transporter, permease protein;		protein_coding	456.214
RPA2863	-3.84447	-1.94279	3.84447	< 1E-45	down	RPA2863		dihydrolipoamide dehydrogenase, E3 Component of Pyruvate dehydrogenase multienzyme complex; observed by proteomics; Citation: Proteomics from VerBerkmoes et al. (2003) unpublished;		protein_coding	189.052
RPA2419	-3.84432	-1.94273	3.84432	< 1E-45	down	RPA2419		possible outer membrane protein, possible porin; observed by proteomics; Citation: Proteomics from VerBerkmoes et al. (2003) unpublished;		protein_coding	23186.4
RPA0442	-3.84363	-1.94247	3.84363	< 1E-45	down	RPA0442		Putative methyltransferase;		protein_coding	228.922
RPA1683	-3.84193	-1.94183	3.84193	< 1E-45	down	RPA1683		3-oxoacyl-acyl carrier protein reductase; observed by proteomics; Citation: Proteomics from VerBerkmoes et al. (2003) unpublished;		protein_coding	172.226
RPA0314	-3.83376	-1.93876	3.83376	4.15591e-36	down	hisE1		putative phosphoribosyl-ATP pyrophosphatase; observed by proteomics; Citation: Proteomics from VerBerkmoes et al. (2003) unpublished;		protein_coding	242.537
RPA0315	-3.83065	-1.93759	3.83065	< 1E-45	down	coaA		pantothenate kinase (RTS protein);		protein_coding	119.698
RPA3173	-3.82574	-1.93574	3.82574	4.55464e-20	down	RPA3173		putative protein;		protein_coding	55.604
RPA2435	-3.81646	-1.93224	3.81646	< 1E-45	down	accC		biotin carboxylase; observed by proteomics; Citation: Proteomics from VerBerkmoes et al. (2003) unpublished;		protein_coding	329.056
RPA3272	-3.81511	-1.93172	3.81511	< 1E-45	down	rplA		50S ribosomal protein L1; observed by proteomics; Citation: Proteomics from VerBerkmoes et al. (2003) unpublished;		protein_coding	1092.14
RPA0526	-3.81204	-1.93056	3.81204	< 1E-45	down	rpmF, L32		50S ribosomal protein L32; observed by proteomics; Citation: Proteomics from VerBerkmoes et al. (2003) unpublished;		protein_coding	712.828
RPA3808	-3.81016	-1.92985	3.81016	3.11829e-36	down	livG		ATP-binding component of ABC transporter (putative for high-affinity branched-chain amino acid transport);		protein_coding	125.057
RPA0783	-3.80929	-1.92952	3.80929	2.8e-45	down	RPA0783		putative diguanylate cyclase (GGDEF)/phosphodiesterase (EAL);		protein_coding	66.0172
RPA3533	-3.80202	-1.92677	3.80202	9.03589e-39	down	mraY		phospho-N-acetylmuramoyl-pentapeptide- transferase;		protein_coding	147.291
RPA2389	-3.79307	-1.92337	3.79307	1.96981e-21	down	RPA2389		possible Rhizobactin siderophore biosynthesis protein RhsF; observed by proteomics; Citation: Proteomics from VerBerkmoes et al. (2003) unpublished;		protein_coding	117.301
RPA0083	-3.78593	-1.92065	3.78593	< 1E-45	down	ubiE		ubiquinone/menaquinone biosynthesis methlytransferase ubiE; observed by proteomics; Citation: Proteomics from VerBerkmoes et al. (2003) unpublished;		protein_coding	540.672
RPA4295	-3.77885	-1.91795	3.77885	< 1E-45	down	purA		adenylosuccinate synthetase; observed by proteomics; Citation: Proteomics from VerBerkmoes et al. (2003) unpublished;		protein_coding	322.261
RPA2188	-3.77787	-1.91757	3.77787	5.21587e-11	down	RPA2188		hypothetical protein;		protein_coding	52.6186
RPA2624	-3.77472	-1.91637	3.77472	< 1E-45	down	RPA2624		putative sulfonate transport system substrate-binding protein; observed by proteomics; Citation: Proteomics from VerBerkmoes et al. (2003) unpublished;		protein_coding	99.4661
RPA4098	-3.76429	-1.91238	3.76429	< 1E-45	down	RPA4098		putative RNA polymerase ECF-type sigma factor;		protein_coding	293.386
RPA3155	-3.75824	-1.91006	3.75824	< 1E-45	down	panC		putative pantoate-beta-alanine ligase; observed by proteomics; Citation: Proteomics from VerBerkmoes et al. (2003) unpublished;		protein_coding	147.959
RPA1095	-3.75474	-1.90871	3.75474	< 1E-45	down	RPA1095		Beta-lactamase-like; observed by proteomics; Citation: Proteomics from VerBerkmoes et al. (2003) unpublished;		protein_coding	133.717
RPA1425	-3.7533	-1.90816	3.7533	2.82903e-36	down	cysE1		serine acetyltransferase;		protein_coding	158.499
RPA0322	-3.74652	-1.90555	3.74652	< 1E-45	down	gshB		putative glutathione synthetase; observed by proteomics; Citation: Proteomics from VerBerkmoes et al. (2003) unpublished;		protein_coding	106.965
RPA2660	-3.71441	-1.89313	3.71441	< 1E-45	down	glmS		glucosamine-fructose-6-phosphate aminotransferase; observed by proteomics; Citation: Proteomics from VerBerkmoes et al. (2003) unpublished;		protein_coding	169.267
RPA4241	-3.7106	-1.89165	3.7106	1.15e-42	down	RPA4241		CBS domain; observed by proteomics; Citation: Proteomics from VerBerkmoes et al. (2003) unpublished;		protein_coding	871.513
RPA4530	-3.69687	-1.8863	3.69687	< 1E-45	down	RPA4530		conserved hypothetical protein;		protein_coding	288.489
RPA2091	-3.69466	-1.88544	3.69466	6.15538e-13	down	RPA2091		hypothetical protein;		protein_coding	66.7034
RPA4378	-3.68594	-1.88203	3.68594	2.08704e-17	down	RPA4378		maltose O-acetyltransferase;		protein_coding	74.2856
RPA2593	-3.68576	-1.88196	3.68576	< 1E-45	down	ntrC		nitrogen assimilation regulatory protein ntrC Response regulator; observed by proteomics; Citation: Proteomics from VerBerkmoes et al. (2003) unpublished;		protein_coding	133.639
RPA4527	-3.67953	-1.87952	3.67953	< 1E-45	down	maf2		putative septum formation maf protein; observed by proteomics; Citation: Proteomics from VerBerkmoes et al. (2003) unpublished;		protein_coding	123.028
RPA2909	-3.6742	-1.87743	3.6742	5.5119e-35	down	lpxB		lipid-A-disaccharide synthase;		protein_coding	61.0319
RPA4821	-3.67101	-1.87618	3.67101	< 1E-45	down	RPA4821		putative 5'-methylthioadenosine phosphorylase; observed by proteomics; Citation: Proteomics from VerBerkmoes et al. (2003) unpublished;		protein_coding	372.24
RPA2504	-3.66578	-1.87412	3.66578	< 1E-45	down	HDH		putative homoserine dehydrogenase; observed by proteomics; Citation: Proteomics from VerBerkmoes et al. (2003) unpublished;		protein_coding	327.894
RPA3375	-3.66325	-1.87312	3.66325	< 1E-45	down	RPA3375		unknown protein;		protein_coding	209.453
RPA2462	-3.64953	-1.86771	3.64953	2.36561e-06	down	RPA2462		conserved unknown protein; observed by proteomics; Citation: Proteomics from VerBerkmoes et al. (2003) unpublished;		protein_coding	256.359
RPA1839	-3.64545	-1.8661	3.64545	2.10956e-19	down	folB		putative dihydroneopterin aldolase; observed by proteomics; Citation: Proteomics from VerBerkmoes et al. (2003) unpublished;		protein_coding	58.5354
RPA3433	-3.64366	-1.86539	3.64366	2.57152e-23	down	RPA3433		possible salicylate hydroxylase;		protein_coding	103.547
RPA1240	-3.63853	-1.86336	3.63853	4.23121e-31	down	exbD1		biopolymer transport protein ExbD;		protein_coding	113.125
RPA4032	-3.63766	-1.86301	3.63766	< 1E-45	down	purU		formyltetrahydrofolate deformylase; observed by proteomics; Citation: Proteomics from VerBerkmoes et al. (2003) unpublished;		protein_coding	187.234
RPA3783	-3.62622	-1.85847	3.62622	< 1E-45	down	RPA3783		Glycosyl transferase, family 39;		protein_coding	73.6412
RPA1845	-3.62572	-1.85827	3.62572	< 1E-45	down	RPA1845		putative tonB-dependent receptor protein; observed by proteomics; Citation: Proteomics from VerBerkmoes et al. (2003) unpublished;		protein_coding	245.178
RPA1531	-3.62195	-1.85677	3.62195	2.73152e-38	down	RPA1531		possible Bch2, light harvesting pigment Major Facilitator Family (MFS) transporter;		protein_coding	218.202
RPA0414	-3.61619	-1.85447	3.61619	7.80438e-40	down	RPA0414		DUF167;		protein_coding	198.191
RPA4246	-3.61539	-1.85415	3.61539	< 1E-45	down	RPA4246		CBS domain:Transport-associated domain;		protein_coding	368.466
RPA1569	-3.60676	-1.85071	3.60676	4.44515e-29	down	RPA1569		O-acetylhomoserine sulfhydrylase; observed by proteomics; Citation: Proteomics from VerBerkmoes et al. (2003) unpublished;		protein_coding	66.1844
RPA2153	-3.6017	-1.84868	3.6017	< 1E-45	down	RPA2153		aldehyde dehydrogenase; observed by proteomics; Citation: Proteomics from VerBerkmoes et al. (2003) unpublished;		protein_coding	500.766
RPA2217	-3.58981	-1.84391	3.58981	< 1E-45	down	RPA2217		conserved unknown protein; observed by proteomics; Citation: Proteomics from VerBerkmoes et al. (2003) unpublished;		protein_coding	267.715
RPA2663	-3.58686	-1.84272	3.58686	< 1E-45	down	Mfd		transcription repair coupling factor;		protein_coding	103.618
RPA3355	-3.57189	-1.83669	3.57189	< 1E-45	down	RPA3355		putative exopolysaccharide polymerization protein;		protein_coding	50.0468
RPA2774	-3.57134	-1.83646	3.57134	< 1E-45	down	RPA2774		penicillin binding protein;		protein_coding	180.091
RPA3508	-3.57092	-1.8363	3.57092	< 1E-45	down	RPA3508		ATP-binding component of ABC transporter;		protein_coding	103.886
RPA0369	-3.56038	-1.83203	3.56038	< 1E-45	down	RPA0369		Aminoacyl-tRNA synthetase, class I:ATP-binding region, ATPase-like;		protein_coding	91.3422
RPA2382	-3.55765	-1.83092	3.55765	5.24939e-15	down	RPA2382		putative iron(III) ABC transporter, ATP-binding protein;		protein_coding	63.3577
RPA1667	-3.55338	-1.82919	3.55338	< 1E-45	down	bchJ		putative 4-vinyl protochlorophyllide reductase; observed by proteomics; Citation: Proteomics from VerBerkmoes et al. (2003) unpublished;		protein_coding	695.576
RPA4451	-3.55255	-1.82886	3.55255	< 1E-45	down	RPA4451		unknown protein;		protein_coding	135.237
RPA2535	-3.54708	-1.82663	3.54708	1.78038e-25	down	waaG		putative UDP-glucose:(heptosyl) LPS alpha 1,3-glucosyltransferase;		protein_coding	51.1862
RPA4014	-3.54547	-1.82598	3.54547	< 1E-45	down	RPA4014		hypothetical protein;		protein_coding	165.21
RPA1533	-3.53691	-1.82249	3.53691	9.13208e-33	down	tspO		tryptophan-rich sensory protein;		protein_coding	170.12
RPA1631	-3.53624	-1.82222	3.53624	1.1239e-34	down	cheR2		chemotaxis methyltransferase, CheR2;		protein_coding	317.272
RPA2186	-3.53157	-1.82031	3.53157	< 1E-45	down	RPA2186		possible 3-oxo-(acyl) acyl carrier protein reductase; observed by proteomics; Citation: Proteomics from VerBerkmoes et al. (2003) unpublished;		protein_coding	177.351
RPA2585	-3.52993	-1.81964	3.52993	2.62167e-30	down	RPA2585		hypothetical protein;		protein_coding	66.4161
RPA1150	-3.52836	-1.819	3.52836	2.11877e-32	down	RPA1150		putative histidyl-tRNA synthetase; observed by proteomics; Citation: Proteomics from VerBerkmoes et al. (2003) unpublished;		protein_coding	84.2734
RPA3782	-3.52771	-1.81873	3.52771	< 1E-45	down	RPA3782		putative rubredoxin reductase; observed by proteomics; Citation: Proteomics from VerBerkmoes et al. (2003) unpublished;		protein_coding	96.3825
RPA2035	-3.52519	-1.8177	3.52519	< 1E-45	down	ilvC		ketol-acid reductoisomerase; observed by proteomics; Citation: Proteomics from VerBerkmoes et al. (2003) unpublished;		protein_coding	1480.89
RPA4329	-3.51848	-1.81495	3.51848	< 1E-45	down	RPA4329		conserved unknown protein; observed by proteomics; Citation: Proteomics from VerBerkmoes et al. (2003) unpublished;		protein_coding	497.096
RPA0040	-3.51458	-1.81335	3.51458	< 1E-45	down	infC		translation initiation factor IF-3; observed by proteomics; Citation: Proteomics from VerBerkmoes et al. (2003) unpublished;		protein_coding	3785.75
RPA3045	-3.51157	-1.81212	3.51157	< 1E-45	down	rnd		ribonuclease D; observed by proteomics; Citation: Proteomics from VerBerkmoes et al. (2003) unpublished;		protein_coding	288.507
RPA2018	-3.50345	-1.80878	3.50345	< 1E-45	down	RPA2018		alcohol dehydrogenase;		protein_coding	139.502
RPA2948	-3.50073	-1.80765	3.50073	< 1E-45	down	fkbM		possible methyltransferase, FkbM family;		protein_coding	113.441
RPA3575	-3.49895	-1.80692	3.49895	3.17781e-39	down	thiG		thiamin biosynthesis ThiG;		protein_coding	236.435
RPA0820	-3.49697	-1.80611	3.49697	4.04003e-21	down	gst2		putative glutathionine S-transferase; observed by proteomics; Citation: Proteomics from VerBerkmoes et al. (2003) unpublished;		protein_coding	203.161
RPA1009	-3.49687	-1.80606	3.49687	5.06605e-36	down	RPA1009		possible cytochrome P450; observed by proteomics; Citation: Proteomics from VerBerkmoes et al. (2003) unpublished;		protein_coding	74.0869
RPA4737	-3.47951	-1.79888	3.47951	< 1E-45	down	RPA4737		conserved hypothetical protein;		protein_coding	149.991
RPA0455	-3.47309	-1.79622	3.47309	< 1E-45	down	trpS		trytophanyl-tRNA synthetase; observed by proteomics; Citation: Proteomics from VerBerkmoes et al. (2003) unpublished;		protein_coding	270.635
RPA1546	-3.47202	-1.79577	3.47202	< 1E-45	down	bchM		Mg-protoporphyrin IX methyl transferase; observed by proteomics; Citation: Proteomics from VerBerkmoes et al. (2003) unpublished;		protein_coding	817.536
RPA3081	-3.47053	-1.79516	3.47053	2.19758e-31	down	RPA3081		unknown protein; observed by proteomics; Citation: Proteomics from VerBerkmoes et al. (2003) unpublished;		protein_coding	195.117
RPA3536	-3.46819	-1.79418	3.46819	< 1E-45	down	RPA3536		putative penicillin-binding protein;		protein_coding	180.762
RPA3521	-3.46799	-1.7941	3.46799	< 1E-45	down	lpxC		putative UDP-3-O-[3-hydroxymyristoyl] N-acetylglucosmine deacetylase;		protein_coding	298.054
RPA0937	-3.46477	-1.79276	3.46477	< 1E-45	down	RPA0937		extragenic suppressor protein SuhB; Inositol monophosphatase family; observed by proteomics; Citation: Proteomics from VerBerkmoes et al. (2003) unpublished;		protein_coding	150.996
RPA4589	-3.4585	-1.79015	3.4585	2.361e-41	down	RPA4589		possible membrane protein involved in export of O-antigen;		protein_coding	136.196
RPA2465	-3.45777	-1.78984	3.45777	7.24511e-13	down	sufC		sufC, related to ABC transporter ATP-binding protein; observed by proteomics; Citation: Proteomics from VerBerkmoes et al. (2003) unpublished;		protein_coding	91.9701
RPA3814	-3.45327	-1.78796	3.45327	1.01282e-34	down	RPA3814		Calcium-binding EF-hand; observed by proteomics; Citation: Proteomics from VerBerkmoes et al. (2003) unpublished;		protein_coding	132.363
RPA1305	-3.44419	-1.78417	3.44419	3.30685e-22	down	RPA1305		possible flagellar hook length determination protein; observed by proteomics; Citation: Proteomics from VerBerkmoes et al. (2003) unpublished;		protein_coding	71.9801
RPA4818	-3.44027	-1.78252	3.44027	2.30184e-25	down	RPA4818		conserved hypothetical protein;		protein_coding	130.221
RPA4393	-3.43583	-1.78066	3.43583	< 1E-45	down	RPA4393		unknown protein; observed by proteomics; Citation: Proteomics from VerBerkmoes et al. (2003) unpublished;		protein_coding	8874.94
RPA3531	-3.42914	-1.77785	3.42914	< 1E-45	down	ftsW		putative cell division protein ftsW;		protein_coding	96.758
RPA0476	-3.42109	-1.77445	3.42109	< 1E-45	down	RPA0476		conserved hypothetical protein;		protein_coding	76.6801
RPA2443	-3.42006	-1.77402	3.42006	2.23928e-17	down	RPA2443		probable antioxidant protein; observed by proteomics; Citation: Proteomics from VerBerkmoes et al. (2003) unpublished;		protein_coding	130.755
RPA0473	-3.41456	-1.7717	3.41456	4.48e-43	down	PA3602		possible glutamate synthase.;		protein_coding	59.0978
RPA1673	-3.40465	-1.76751	3.40465	< 1E-45	down	RPA1673		D-xylulose 5-phosphate/D-fructose 6-phosphate phosphoketolase; observed by proteomics; Citation: Proteomics from VerBerkmoes et al. (2003) unpublished;		protein_coding	189.458
RPA1838	-3.4044	-1.7674	3.4044	5.28118e-30	down	folK		putative 2-amino-4-hydroxy-6-hydroxymethyldihydropteridine pyrophosphokinase; observed by proteomics; Citation: Proteomics from VerBerkmoes et al. (2003) unpublished;		protein_coding	66.9256
RPA1051	-3.40415	-1.76729	3.40415	< 1E-45	down	RPA1051		pyruvate phosphate dikinase; observed by proteomics; Citation: Proteomics from VerBerkmoes et al. (2003) unpublished;		protein_coding	833.072
RPA1517	-3.38753	-1.76023	3.38753	1.009e-42	down	crtC		hydroxyneurosporene dehydrogenase;		protein_coding	92.1496
RPA1228	-3.37611	-1.75536	3.37611	< 1E-45	down	RPA1228		putative 2-oxoglutarate ferredoxin oxidoreductase, gamma subunit; observed by proteomics; Citation: Proteomics from VerBerkmoes et al. (2003) unpublished;		protein_coding	166.71
RPA1474	-3.37368	-1.75432	3.37368	1.9683e-41	down	RPA1474		hypothetical protein;		protein_coding	3651.42
RPA3694	-3.35184	-1.74495	3.35184	< 1E-45	down	kdsB		3-deoxy-manno-octulosonate cytidylyltransferase;		protein_coding	115.189
RPA3679	-3.34677	-1.74277	3.34677	< 1E-45	down	RPA3679		possible pilus assembly protein cpaD; observed by proteomics; Citation: Proteomics from VerBerkmoes et al. (2003) unpublished;		protein_coding	193.727
RPA4086	-3.34117	-1.74036	3.34117	1.15e-43	down	RPA4086		probable permease of ABC transporter;		protein_coding	95.7397
RPA0228	-3.33307	-1.73685	3.33307	3.14253e-24	down	RPA0228		unknown protein; observed by proteomics; Citation: Proteomics from VerBerkmoes et al. (2003) unpublished;		protein_coding	1768.69
RPA2455	-3.33145	-1.73615	3.33145	6.49752e-21	down	RPA2455		Peptidase M23/M37;		protein_coding	140.727
RPA0827	-3.32824	-1.73476	3.32824	3.50247e-15	down	RPA0827		conserved hypothetical protein;		protein_coding	52.2036
RPA1121	-3.32277	-1.73239	3.32277	< 1E-45	down	RPA1121		putative diguanylate cyclase (GGDEF)/phosphodiesterase (EAL);		protein_coding	199.168
RPA1134	-3.30864	-1.72624	3.30864	1.71852e-34	down	RPA1134		conserved hypothetical protein;		protein_coding	5616.27
RPA2918	-3.30489	-1.7246	3.30489	6.99517e-30	down	uppS		undecaprenyl pyrophosphate synthetase;		protein_coding	147.301
RPA3368	-3.30281	-1.7237	3.30281	1.4106e-19	down	RPA3368		hypothetical protein;		protein_coding	98.9913
RPA0173	-3.3016	-1.72317	3.3016	4.92066e-40	down	RPA0173		putative sugar nucleotide dehydratase;		protein_coding	97.2048
RPA0306	-3.29524	-1.72038	3.29524	< 1E-45	down	hslU		heat shock protein HslU, proteasome-related ATPase subunit; observed by proteomics; Citation: Proteomics from VerBerkmoes et al. (2003) unpublished;		protein_coding	186.959
RPA1076	-3.29422	-1.71993	3.29422	1.9769e-27	down	RPA1076		putative oxidoreductase; observed by proteomics; Citation: Proteomics from VerBerkmoes et al. (2003) unpublished;		protein_coding	81.4015
RPA2962	-3.28967	-1.71794	3.28967	< 1E-45	down	tig		putative trigger factor; observed by proteomics; Citation: Proteomics from VerBerkmoes et al. (2003) unpublished;		protein_coding	866.623
RPA2741	-3.28885	-1.71758	3.28885	< 1E-45	down	fabH		3-oxoacyl-acyl carrier protein synthase III; observed by proteomics; Citation: Proteomics from VerBerkmoes et al. (2003) unpublished;		protein_coding	405.831
RPA0681	-3.28683	-1.7167	3.28683	< 1E-45	down	RPA0681		membrane permeases, predicted cation efflux pump; observed by proteomics; Citation: Proteomics from VerBerkmoes et al. (2003) unpublished;		protein_coding	126.544
RPA4176	-3.26974	-1.70918	3.26974	< 1E-45	down	rpsU, S21		ribosomal protein S21; observed by proteomics; Citation: Proteomics from VerBerkmoes et al. (2003) unpublished;		protein_coding	2483.3
RPA1299	-3.26511	-1.70713	3.26511	1.93979e-11	down	RPA1299		conserved hypothetical protein;		protein_coding	68.2419
RPA3373	-3.26132	-1.70546	3.26132	1.51911e-07	down	RPA3373		hypothetical protein;		protein_coding	132.507
RPA1260	-3.26051	-1.7051	3.26051	< 1E-45	down	RPA1260		Universal stress protein (Usp); observed by proteomics; Citation: Proteomics from VerBerkmoes et al. (2003) unpublished;		protein_coding	358.615
RPA2688	-3.25508	-1.70269	3.25508	2.1737e-28	down	SmpB		small protein B;		protein_coding	138.687
RPA0055	-3.25349	-1.70199	3.25349	2.7481e-21	down	ugpC		ATP-binding component of sn-glycerol 3-phosphate transport system; observed by proteomics; Citation: Proteomics from VerBerkmoes et al. (2003) unpublished;		protein_coding	70.7203
RPA0498	-3.25292	-1.70173	3.25292	< 1E-45	down	cobS2		cobS protein; observed by proteomics; Citation: Proteomics from VerBerkmoes et al. (2003) unpublished;		protein_coding	1065.57
RPA3714	-3.24834	-1.6997	3.24834	3.32083e-40	down	pimC		pimeloyl-CoA dehydrogenase (large subunit); observed by proteomics; Citation: Proteomics from VerBerkmoes et al. (2003) unpublished;		protein_coding	187.346
RPA4071	-3.23897	-1.69554	3.23897	3.9e-44	down	carB		carbamoyl-phosphate synthase large subunit; observed by proteomics; Citation: Proteomics from VerBerkmoes et al. (2003) unpublished;		protein_coding	337.522
RPA3138	-3.23852	-1.69533	3.23852	3.06332e-24	down	RPA3138		putative glycerophosphoryl diester phosphodiesterase;		protein_coding	78.489
RPA4717	-3.23456	-1.69357	3.23456	< 1E-45	down	modA		molybdate transport system substrate-binding protein; observed by proteomics; Citation: Proteomics from VerBerkmoes et al. (2003) unpublished;		protein_coding	876.531
RPA2308	-3.22239	-1.68813	3.22239	1.97271e-38	down	RPA2308		possible periplasmic iron siderophore binding protein of ABC transporter;		protein_coding	62.9502
RPA3350	-3.21749	-1.68594	3.21749	1.39798e-39	down	RPA3350		putative aminotransferase;		protein_coding	52.8797
RPA3876	-3.21128	-1.68315	3.21128	< 1E-45	down	fumA		fumarate hydratase, class I; observed by proteomics; Citation: Proteomics from VerBerkmoes et al. (2003) unpublished;		protein_coding	184.238
RPA3888	-3.2093	-1.68226	3.2093	< 1E-45	down	RPA3888		possible flagellar basal-body rod protein FlgB;		protein_coding	180.767
RPA3063	-3.20896	-1.6821	3.20896	< 1E-45	down	RPA3063		organic solvent tolerance protein homolog; observed by proteomics; Citation: Proteomics from VerBerkmoes et al. (2003) unpublished;		protein_coding	924.127
RPA2879	-3.19888	-1.67757	3.19888	< 1E-45	down	kdsA		2-dehydro-3-deoxyphosphooctonate aldolase; observed by proteomics; Citation: Proteomics from VerBerkmoes et al. (2003) unpublished;		protein_coding	125.874
RPA1549	-3.19694	-1.67669	3.19694	< 1E-45	down	RPA1549		possible photosynthetic complex assembly protein;		protein_coding	4149.3
RPA4302	-3.1955	-1.67604	3.1955	3.68806e-34	down	RPA4302		methyl-accepting chemotaxis receptor/sensory transducer; observed by proteomics; Citation: Proteomics from VerBerkmoes et al. (2003) unpublished;		protein_coding	370.708
RPA1642	-3.19533	-1.67597	3.19533	< 1E-45	down	RPA1642		putative diguanylate cyclase (GGDEF);		protein_coding	217.308
RPA0600	-3.19076	-1.6739	3.19076	7.49931e-38	down	RPA0600		conserved hypothetical protein;		protein_coding	162.271
RPA1178	-3.17676	-1.66756	3.17676	< 1E-45	down	RPA1178		putative histidyl-tRNA synthetase; observed by proteomics; Citation: Proteomics from VerBerkmoes et al. (2003) unpublished;		protein_coding	217.585
RPA1960	-3.17066	-1.66478	3.17066	3.00131e-17	down	RPA1960		putative RND efflux membrane protein;		protein_coding	89.4807
RPA4254	-3.16834	-1.66373	3.16834	1.41803e-33	down	nuoL2		NADH-ubiquinone dehydrogenase chain L;		protein_coding	141.345
RPA4093	-3.16733	-1.66327	3.16733	1.21918e-21	down	RPA4093		hypothetical protein;		protein_coding	95.3113
RPA0227	-3.16256	-1.66109	3.16256	< 1E-45	down	leuB		beta-isopropylmalate dehydrogenase; observed by proteomics; Citation: Proteomics from VerBerkmoes et al. (2003) unpublished;		protein_coding	338.216
RPA3740	-3.15348	-1.65695	3.15348	< 1E-45	down	sqhC		squalene-hopene-cyclase; observed by proteomics; Citation: Proteomics from VerBerkmoes et al. (2003) unpublished;		protein_coding	309.712
RPA2906	-3.15286	-1.65666	3.15286	< 1E-45	down	gltX		glutamyl-tRNA synthetase; observed by proteomics; Citation: Proteomics from VerBerkmoes et al. (2003) unpublished;		protein_coding	120.336
RPA0188	-3.1513	-1.65595	3.1513	< 1E-45	down	sucB		dihydrolipoamide succinyl transferase; observed by proteomics; Citation: Proteomics from VerBerkmoes et al. (2003) unpublished;		protein_coding	177.379
RPA0163	-3.15114	-1.65587	3.15114	6.16931e-36	down	proB		glutamate 5-kinase; observed by proteomics; Citation: Proteomics from VerBerkmoes et al. (2003) unpublished;		protein_coding	67.9984
RPA1545	-3.15013	-1.65541	3.15013	< 1E-45	down	bchL		protochlorophyllide reductase iron-sulfur ATP-binding protein BchL; observed by proteomics; Citation: Proteomics from VerBerkmoes et al. (2003) unpublished;		protein_coding	1123.53
RPA0348	-3.13193	-1.64705	3.13193	1.57981e-39	down	RPA0348		possible hydrolase; observed by proteomics; Citation: Proteomics from VerBerkmoes et al. (2003) unpublished;		protein_coding	160.792
RPA1035	-3.13008	-1.6462	3.13008	6.53081e-27	down	RPA1035		conserved hypothetical protein;		protein_coding	55.3993
RPA4765	-3.12504	-1.64388	3.12504	< 1E-45	down	RPA4765		unknown protein; observed by proteomics; Citation: Proteomics from VerBerkmoes et al. (2003) unpublished;		protein_coding	194.168
RPA1179	-3.11888	-1.64103	3.11888	< 1E-45	down	RPA1179		beta-alanine-pyruvate transaminase; observed by proteomics; Citation: Proteomics from VerBerkmoes et al. (2003) unpublished;		protein_coding	756.251
RPA0828	-3.11858	-1.64089	3.11858	< 1E-45	down	RPA0828		transcriptional regulator, MarR family;		protein_coding	569.343
RPA2696	-3.11235	-1.638	3.11235	< 1E-45	down	lepB2		putative signal peptidase I; observed by proteomics; Citation: Proteomics from VerBerkmoes et al. (2003) unpublished;		protein_coding	251.603
RPA3268	-3.11104	-1.6374	3.11104	< 1E-45	down	rpoB		RNA polymerase beta subunit; observed by proteomics; Citation: Proteomics from VerBerkmoes et al. (2003) unpublished;		protein_coding	1158.35
RPA3695	-3.10921	-1.63655	3.10921	< 1E-45	down	RPA3695		chorismate mutase/prephenate dehydratase; observed by proteomics; Citation: Proteomics from VerBerkmoes et al. (2003) unpublished;		protein_coding	161.259
RPA2310	-3.10218	-1.63328	3.10218	3.71351e-18	down	RPA2310		putative iron ABC transporter ATP-binding protein;		protein_coding	51.6956
RPA2885	-3.10083	-1.63265	3.10083	3.02598e-08	down	RPA2885		hypothetical protein;		protein_coding	57.3247
RPA1196	-3.09223	-1.62865	3.09223	< 1E-45	down	pdxH		pyridoxamine 5'-phosphate oxidase; observed by proteomics; Citation: Proteomics from VerBerkmoes et al. (2003) unpublished;		protein_coding	246.798
RPA2945	-3.07928	-1.62259	3.07928	< 1E-45	down	nuoF1		NADH-ubiquinone dehydrogenase chain F; observed by proteomics; Citation: Proteomics from VerBerkmoes et al. (2003) unpublished;		protein_coding	167.788
RPA2427	-3.07161	-1.619	3.07161	2.88946e-22	down	RPA2427		Serine protease, trypsin family;		protein_coding	59.9961
RPA0044	-3.06901	-1.61777	3.06901	< 1E-45	down	bacA		bacitracin resistance protein;		protein_coding	159.026
RPA0070	-3.06236	-1.61464	3.06236	0.000231951	down	trpA		tryptophan synthase alpha subunit; observed by proteomics; Citation: Proteomics from VerBerkmoes et al. (2003) unpublished;		protein_coding	353.956
RPA0049	-3.05807	-1.61262	3.05807	< 1E-45	down	RPA0049		possible ABC transporter ATP-binding protein (in rpoN upstream); observed by proteomics; Citation: Proteomics from VerBerkmoes et al. (2003) unpublished;		protein_coding	94.2705
RPA2596	-3.05338	-1.61041	3.05338	5.71588e-33	down	RPA2596		D-alanine aminotransferase;		protein_coding	93.3937
RPA0908	-3.05231	-1.6099	3.05231	2.49752e-11	down	RPA0908		hypothetical protein;		protein_coding	117.346
RPA2267	-3.05157	-1.60955	3.05157	6.66157e-21	down	RPA2267		hypothetical protein;		protein_coding	51.5342
RPA3047	-3.05056	-1.60907	3.05056	6.12036e-36	down	RPA3047		putative exopolyphosphatase; observed by proteomics; Citation: Proteomics from VerBerkmoes et al. (2003) unpublished;		protein_coding	105.315
RPA0034	-3.0322	-1.60037	3.0322	1.92346e-18	down	RPA0034		possible flavin containing amine oxidase; observed by proteomics; Citation: Proteomics from VerBerkmoes et al. (2003) unpublished;		protein_coding	67.8846
RPA0941	-3.02206	-1.59553	3.02206	3.63427e-07	down	RPA0941		conserved hypothetical protein;		protein_coding	84.8817
RPA2293	-3.01977	-1.59444	3.01977	1.94134e-27	down	RPA2293		hypothetical protein;		protein_coding	222.231
RPA1983	-3.01516	-1.59223	3.01516	< 1E-45	down	gor		putative glutathione reductase; observed by proteomics; Citation: Proteomics from VerBerkmoes et al. (2003) unpublished;		protein_coding	340.768
RPA3662	-3.01511	-1.59221	3.01511	4.26494e-17	down	ureB		urease beta subunit;		protein_coding	71.1515
RPA1097	-3.01428	-1.59182	3.01428	< 1E-45	down	RPA1097		DUF28; observed by proteomics; Citation: Proteomics from VerBerkmoes et al. (2003) unpublished;		protein_coding	215.577
RPA1103	-3.01039	-1.58995	3.01039	2.68124e-14	down	RPA1103		Thioesterase superfamily:4-hydroxybenzoyl-CoA thioesterase;		protein_coding	86.0849
RPA0046	-3.00926	-1.58941	3.00926	< 1E-45	down	RPA0046		3'-5' exonuclease; observed by proteomics; Citation: Proteomics from VerBerkmoes et al. (2003) unpublished;		protein_coding	203.301
RPA2592	-3.00889	-1.58923	3.00889	1.15141e-37	down	ntrB		nitrogen regulatory signal transduction histidine kinase NtrB; observed by proteomics; Citation: Foster-Hartnett et al. (1993) Mol. Microbiol. 8:903-914;		protein_coding	82.2209
RPA3675	-3.0083	-1.58895	3.0083	1.416e-40	down	RPA3675		Flp/Fap pilin component;		protein_coding	6779.69
RPA0798	-3.00538	-1.58755	3.00538	< 1E-45	down	RPA0798		Beta-lactamase-like;		protein_coding	407.989
RPA2045	-3	-1.58496	3	< 1E-45	down	bioB		biotin synthetase; observed by proteomics; Citation: Proteomics from VerBerkmoes et al. (2003) unpublished;		protein_coding	201.705
RPA3887	-2.99823	-1.58411	2.99823	5.21111e-10	down	flgC		flagellar basal-body rod protein flgC;		protein_coding	155.516
RPA1962	-2.98926	-1.57979	2.98926	9.59734e-17	down	RPA1962		unknown protein;		protein_coding	58.2257
RPA0090	-2.98162	-1.5761	2.98162	< 1E-45	down	RPA0090		hypothetical protein;		protein_coding	948.023
RPA0027	-2.97733	-1.57402	2.97733	1.80418e-34	down	aroG1		2-dehydro-3-deoxyphosphoheptonate aldolase;		protein_coding	280.477
RPA3715	-2.97539	-1.57308	2.97539	< 1E-45	down	pimB		acetyl-CoA acetyltransferase; observed by proteomics; Citation: Proteomics from VerBerkmoes et al. (2003) unpublished;		protein_coding	114.717
RPA4362	-2.9747	-1.57275	2.9747	< 1E-45	down	ribP		ribose-phosphate pyrophosphokinase; observed by proteomics; Citation: Proteomics from VerBerkmoes et al. (2003) unpublished;		protein_coding	656.186
RPA4578	-2.97438	-1.57259	2.97438	6.0412e-34	down	RPA4578		Basic membrane lipoprotein; observed by proteomics; Citation: Proteomics from VerBerkmoes et al. (2003) unpublished;		protein_coding	111.558
RPA4444	-2.97143	-1.57116	2.97143	< 1E-45	down	RPA4444		conserved hypothetical protein;		protein_coding	107.807
RPA0245	-2.9707	-1.57081	2.9707	< 1E-45	down	ffh/ftsY		signal recognition particle protein; observed by proteomics; Citation: Proteomics from VerBerkmoes et al. (2003) unpublished;		protein_coding	264.011
RPA2583	-2.96683	-1.56892	2.96683	< 1E-45	down	valS		valyl-tRNA synthetase; observed by proteomics; Citation: Proteomics from VerBerkmoes et al. (2003) unpublished;		protein_coding	284.312
RPA2522	-2.96535	-1.5682	2.96535	1.64724e-23	down	RPA2522		hypothetical protein;		protein_coding	159.189
RPA0447	-2.96131	-1.56623	2.96131	< 1E-45	down	RPA0447		possible phoH-like protein; observed by proteomics; Citation: Proteomics from VerBerkmoes et al. (2003) unpublished;		protein_coding	116.055
RPA4373	-2.96037	-1.56578	2.96037	7.99792e-27	down	RPA4373		possible protease; observed by proteomics; Citation: Proteomics from VerBerkmoes et al. (2003) unpublished;		protein_coding	147.925
RPA4088	-2.95711	-1.56419	2.95711	1.89488e-31	down	RPA4088		probable membrane fusion protein (HlyD family of secretion proteins) linked to ABC efflux pumps;		protein_coding	59.7367
RPA2764	-2.95577	-1.56353	2.95577	1.41001e-24	down	RPA2764		CoA Binding Domain; observed by proteomics; Citation: Proteomics from VerBerkmoes et al. (2003) unpublished;		protein_coding	73.2682
RPA3923	-2.95418	-1.56276	2.95418	1.4393e-41	down	RPA3923		putative acetoin dehydrogenase (TPP-dependent) alpha chain;		protein_coding	75.4589
RPA3153	-2.95339	-1.56237	2.95339	< 1E-45	down	RPA3153		conserved hypothetical protein;		protein_coding	166.949
RPA1798	-2.95221	-1.5618	2.95221	1.201e-42	down	RPA1798		putative periplasmic binding protein for ABC transporter for branched chain amino acids; observed by proteomics; Citation: Proteomics from VerBerkmoes et al. (2003) unpublished;		protein_coding	432.782
RPA3534	-2.95218	-1.56178	2.95218	1.1255e-30	down	murF		putative UDP-N-acetylmuramoylalanyl-D-glutamyl-2, 6-diaminopimelate-D-alanyl-D-alanine ligase; EC_number 6.3.2.10; observed by proteomics; Citation: Proteomics from VerBerkmoes et al. (2003) unpublished;		protein_coding	73.1143
RPA4794	-2.95149	-1.56144	2.95149	6.15992e-28	down	qxtB		putative cytochrome bd-quinol oxidase subunit II;		protein_coding	115.307
RPA3815	-2.94695	-1.55922	2.94695	7.7769e-41	down	cbbE, rpe, ppe		ribulose-5-phosphate-3-epimerase; observed by proteomics; Citation: Proteomics from VerBerkmoes et al. (2003) unpublished;		protein_coding	137.266
RPA1547	-2.94369	-1.55762	2.94369	< 1E-45	down	lhaA		photosynthetic complex (LH1) assembly protein LhaA, probable Major Facilitator Superfamily (MFS) transporter;		protein_coding	819.138
RPA4092	-2.93487	-1.5533	2.93487	< 1E-45	down	RPA4092		unknown protein; observed by proteomics; Citation: Proteomics from VerBerkmoes et al. (2003) unpublished;		protein_coding	244.769
RPA3991	-2.92683	-1.54934	2.92683	< 1E-45	down	RPA3991		putative ABC transporter ATP-binding protein; observed by proteomics; Citation: Proteomics from VerBerkmoes et al. (2003) unpublished;		protein_coding	92.2858
RPA3678	-2.92166	-1.54679	2.92166	< 1E-45	down	RPA3678		putative exporter protein, cpaC;		protein_coding	219.263
RPA3050	-2.9214	-1.54666	2.9214	< 1E-45	down	RPA3050		CDP-alcohol phosphatidyltransferase;		protein_coding	352.927
RPA2026	-2.91538	-1.54368	2.91538	< 1E-45	down	RPA2026		ferric siderophore receptor;		protein_coding	56.4689
RPA2561	-2.91456	-1.54328	2.91456	9.7e-44	down	aapQ-1		polar amino acid ABC transport permease protein aapQ-1; Citation: Walshaw and Poole (1996) Mol. Microbiol. 21:1239-52;		protein_coding	148.025
RPA4018	-2.91398	-1.54299	2.91398	< 1E-45	down	RPA4018		UDP-glucose-6-dehydrogenase; observed by proteomics; Citation: Proteomics from VerBerkmoes et al. (2003) unpublished;		protein_coding	170.198
RPA4384	-2.8992	-1.53566	2.8992	5.9645e-21	down	RPA4384		hypothetical protein;		protein_coding	89.1544
RPA0891	-2.89919	-1.53565	2.89919	< 1E-45	down	gltB		glutamate synthase, large subunit; observed by proteomics; Citation: Proteomics from VerBerkmoes et al. (2003) unpublished;		protein_coding	760.682
RPA4692	-2.89403	-1.53308	2.89403	< 1E-45	down	RPA4692		unknown protein; observed by proteomics; Citation: Proteomics from VerBerkmoes et al. (2003) unpublished;		protein_coding	306.239
RPA4330	-2.89189	-1.53201	2.89189	2.61776e-19	down	RPA4330		conserved unknown protein; observed by proteomics; Citation: Proteomics from VerBerkmoes et al. (2003) unpublished;		protein_coding	3953.82
RPA2699	-2.89181	-1.53197	2.89181	2.8436e-17	down	RPA2699		hypothetical protein;		protein_coding	125.049
RPA0793	-2.88678	-1.52946	2.88678	2.16559e-39	down	RPA0793		conserved hypothetical protein;		protein_coding	104.836
RPA3820	-2.88182	-1.52698	2.88182	1.81509e-13	down	RPA3820		Protein of unknown function UPF0062; observed by proteomics; Citation: Proteomics from VerBerkmoes et al. (2003) unpublished;		protein_coding	244.902
RPA4274	-2.87888	-1.52551	2.87888	1.81677e-33	down	RPA4274		conserved hypothetical protein;		protein_coding	83.4025
RPA0496	-2.87823	-1.52518	2.87823	7e-45	down	cobT2		cobT protein; observed by proteomics; Citation: Proteomics from VerBerkmoes et al. (2003) unpublished;		protein_coding	197.175
RPA2737	-2.87762	-1.52488	2.87762	8.48399e-34	down	RPA2737		unknown protein; observed by proteomics; Citation: Proteomics from VerBerkmoes et al. (2003) unpublished;		protein_coding	184.964
RPA0262	-2.87524	-1.52368	2.87524	< 1E-45	down	rlp2		ribulose bisphosphate carboxylase-like protein; rubisco-like protein; observed by proteomics; Citation: Proteomics from VerBerkmoes et al. (2003) unpublished;		protein_coding	130.043
RPA0061	-2.87389	-1.523	2.87389	< 1E-45	down	aroA		3-phosphoshikimate 1-carboxyvinyltransferase; observed by proteomics; Citation: Proteomics from VerBerkmoes et al. (2003) unpublished;		protein_coding	120.367
RPA1491	-2.8727	-1.52241	2.8727	< 1E-45	down	pucBe		light harvesting protein B-800-850, beta chain E (antenna pigment protein, beta chain E) (LH II-E beta);		protein_coding	21115.9
RPA4234	-2.86681	-1.51945	2.86681	< 1E-45	down	aadR		anaerobic aromatic degradation regulator aadR, Crp/Fnr family;		protein_coding	677.44
RPA1225	-2.86642	-1.51925	2.86642	< 1E-45	down	RPA1225		possible pyruvate ferredoxin/flavodoxin oxidoreductas 4Fe-4S binding domain;		protein_coding	267.685
RPA1181	-2.86564	-1.51886	2.86564	1.39195e-35	down	RPA1181		Haloacid dehalogenase-like hydrolase; observed by proteomics; Citation: Proteomics from VerBerkmoes et al. (2003) unpublished;		protein_coding	121.761
RPA2613	-2.86487	-1.51847	2.86487	8.17856e-23	down	RPA2613		putative aliphatic sulfonate binding protein, subunit of ABC transporter;		protein_coding	62.2402
RPA3875	-2.86371	-1.51789	2.86371	< 1E-45	down	RPA3875		conserved unknown protein; observed by proteomics; Citation: Proteomics from VerBerkmoes et al. (2003) unpublished;		protein_coding	1697.43
RPA3914	-2.86325	-1.51765	2.86325	1.56755e-19	down	RPA3914		putative flbT protein; observed by proteomics; Citation: Proteomics from VerBerkmoes et al. (2003) unpublished;		protein_coding	309.376
RPA3713	-2.86224	-1.51714	2.86224	< 1E-45	down	pimD		pimeloyl-CoA dehydrogenase (small subunit); observed by proteomics; Citation: Proteomics from VerBerkmoes et al. (2003) unpublished;		protein_coding	139.903
RPA2454	-2.8558	-1.5139	2.8558	1.77158e-18	down	RPA2454		putative dehydrogenase;		protein_coding	92.8911
RPA0814	-2.84871	-1.51031	2.84871	3.79776e-22	down	RPA0814		conserved unknown protein; observed by proteomics; Citation: Proteomics from VerBerkmoes et al. (2003) unpublished;		protein_coding	130.771
RPA1861	-2.84841	-1.51016	2.84841	3.7488e-26	down	RPA1861		hypothetical protein;		protein_coding	122.444
RPA1544	-2.84419	-1.50802	2.84419	< 1E-45	down	bchH		magnesium-protoporphyrin O-methyltransferase BchH subunit; observed by proteomics; Citation: Proteomics from VerBerkmoes et al. (2003) unpublished;		protein_coding	814.479
RPA1110	-2.83363	-1.50265	2.83363	1.79534e-31	down	RPA1110		putative 3-oxoacyl-acyl carrier protein reductase;		protein_coding	120.71
RPA1747	-2.83267	-1.50216	2.83267	8.54384e-24	down	RPA1747		conserved hypothetical protein; observed by proteomics; Citation: Proteomics from VerBerkmoes et al. (2003) unpublished;		protein_coding	154.3
RPA2524	-2.83139	-1.50151	2.83139	2.0051e-40	down	RPA2524		Sir2 family, possible ADP ribosyltransferase;		protein_coding	147.17
RPA0059	-2.82863	-1.5001	2.82863	4.2e-45	down	RPA0059		L-carnitine dehydratase/bile acid-inducible protein F; observed by proteomics; Citation: Proteomics from VerBerkmoes et al. (2003) unpublished;		protein_coding	225.559
RPA1273	-2.82825	-1.49991	2.82825	1.08494e-30	down	RPA1273		possible deoxyribonuclease;		protein_coding	62.3804
RPA3895	-2.82823	-1.4999	2.82823	1.78988e-28	down	RPA3895		conserved hypothetical protein; observed by proteomics; Citation: Proteomics from VerBerkmoes et al. (2003) unpublished;		protein_coding	183.414
RPA2599	-2.82346	-1.49747	2.82346	< 1E-45	down	gyrA		DNA gyrase subunit A; observed by proteomics; Citation: Proteomics from VerBerkmoes et al. (2003) unpublished;		protein_coding	311.392
RPA1165	-2.81885	-1.49511	2.81885	3.06474e-35	down	RPA1165		Pseudouridine synthase, Rsu:RNA-binding S4:Pseudouridine synthase; observed by proteomics; Citation: Proteomics from VerBerkmoes et al. (2003) unpublished;		protein_coding	112.591
RPA0411	-2.81434	-1.4928	2.81434	2.38388e-32	down	ppa		inorganic pyrophosphatase; observed by proteomics; Citation: Proteomics from VerBerkmoes et al. (2003) unpublished;		protein_coding	888.501
RPA0747	-2.80854	-1.48982	2.80854	3.55617e-40	down	cysA		putative sulfate ABC transporter, ATP-binding component; observed by proteomics; Citation: Proteomics from VerBerkmoes et al. (2003) unpublished;		protein_coding	227.494
RPA4588	-2.80811	-1.4896	2.80811	2.803e-19	down	RPA4588		conserved hypothetical protein;		protein_coding	64.2063
RPA1744	-2.80608	-1.48856	2.80608	7.56894e-34	down	serA		possible phosphoglycerate dehydrogenase (serA), Nter fragment;		protein_coding	61.7005
RPA3985	-2.8047	-1.48785	2.8047	9.14501e-36	down	RPA3985		ADP-L-glycero-D-mannoheptose-6-epimerase;		protein_coding	87.6673
RPA3975	-2.80127	-1.48608	2.80127	< 1E-45	down	RPA3975		unknown protein; observed by proteomics; Citation: Proteomics from VerBerkmoes et al. (2003) unpublished;		protein_coding	768.996
RPA3069	-2.79951	-1.48517	2.79951	< 1E-45	down	kguA		putative guanylate kinase; observed by proteomics; Citation: Proteomics from VerBerkmoes et al. (2003) unpublished;		protein_coding	190.579
RPA0628	-2.77952	-1.47484	2.77952	2.94619e-36	down	RPA0628		conserved unknown protein;		protein_coding	53.1125
RPA1366	-2.77907	-1.4746	2.77907	4.16222e-17	down	soxZ1		putative sulfur oxidation protein;		protein_coding	58.2276
RPA4374	-2.77802	-1.47406	2.77802	8.75211e-34	down	RPA4374		putative protease; observed by proteomics; Citation: Proteomics from VerBerkmoes et al. (2003) unpublished;		protein_coding	142.619
RPA3478	-2.77607	-1.47304	2.77607	3.95031e-31	down	exbB5		possible exbB, uptake of enterochelin; tonB-dependent uptake of B colicins; observed by proteomics; Citation: Proteomics from VerBerkmoes et al. (2003) unpublished;		protein_coding	315.066
RPA3986	-2.77282	-1.47136	2.77282	2.8183e-26	down	RPA3986		putative ADP-heptose--LPS heptosyltransferase II;		protein_coding	74.806
RPA1015	-2.77187	-1.47086	2.77187	6.18674e-34	down	RPA1015		transcriptional regulator, PadR family;		protein_coding	117.866
RPA0954	-2.77172	-1.47078	2.77172	< 1E-45	down	RPA0954		possible histone deacetylase or acetylpolyamine aminohydrolase or acetoin utilization protein;		protein_coding	188.392
RPA3447	-2.77023	-1.47001	2.77023	7.2991e-26	down	RPA3447		putative enoyl-CoA hydratase/isomerase; observed by proteomics; Citation: Proteomics from VerBerkmoes et al. (2003) unpublished;		protein_coding	88.6004
RPA0413	-2.77019	-1.46998	2.77019	8.3402e-41	down	RPA0413		putative methylenetetrahydrofolate dehydrogenase; observed by proteomics; Citation: Proteomics from VerBerkmoes et al. (2003) unpublished;		protein_coding	114.006
RPA2556	-2.76817	-1.46893	2.76817	3.48838e-29	down	RPA2556		PA-phosphatase related phosphoesterase;		protein_coding	67.0164
RPA4586	-2.76706	-1.46835	2.76706	< 1E-45	down	RPA4586		possible Glycosyl transferases group 1;		protein_coding	103.416
RPA4781	-2.76666	-1.46814	2.76666	1.4e-45	down	phoR		two component sensor histidine kinase phoR;		protein_coding	85.1584
RPA0612	-2.76599	-1.4678	2.76599	2.08449e-27	down	RPA0612		possible sugar kinase; observed by proteomics; Citation: Proteomics from VerBerkmoes et al. (2003) unpublished;		protein_coding	142.101
RPA1584	-2.76352	-1.46651	2.76352	1.39157e-23	down	RPA1584		conserved hypothetical protein;		protein_coding	140.891
RPA0269	-2.76334	-1.46641	2.76334	4.7446e-13	down	RPA0269		DUF343; observed by proteomics; Citation: Proteomics from VerBerkmoes et al. (2003) unpublished;		protein_coding	295.041
RPA0017	-2.75948	-1.4644	2.75948	6.85301e-22	down	ccoQ, fixQ		cytochrome oxidase subunit, small membrane protein;		protein_coding	430.3
RPA1922	-2.74198	-1.45522	2.74198	4.98771e-12	down	cycL		CycL cytochrome C-type biogenesis protein;		protein_coding	85.7127
RPA4175	-2.74045	-1.45441	2.74045	< 1E-45	down	purK		phosphoribosylaminoimidazole carboxylase ATPase subunit;		protein_coding	251.895
RPA2845	-2.73902	-1.45366	2.73902	< 1E-45	down	serS		seryl-tRNA synthetase; observed by proteomics; Citation: Proteomics from VerBerkmoes et al. (2003) unpublished;		protein_coding	193.045
RPA0433	-2.73692	-1.45255	2.73692	3.23777e-16	down	rpsO		ribosomal protein S15; observed by proteomics; Citation: Proteomics from VerBerkmoes et al. (2003) unpublished;		protein_coding	2932.94
RPA2564	-2.73489	-1.45148	2.73489	6.3175e-15	down	RPA2564		hypothetical protein;		protein_coding	65.7904
RPA4833	-2.72668	-1.44714	2.72668	6.76e-09	down	RPA4833		possible polysaccharide export protein;		protein_coding	90.5559
RPA4804	-2.72484	-1.44617	2.72484	9.27189e-25	down	RPA4804		conserved hypothetical protein;		protein_coding	639.266
RPA0840	-2.72478	-1.44614	2.72478	3.32523e-32	down	mpp		putative protease; observed by proteomics; Citation: Proteomics from VerBerkmoes et al. (2003) unpublished;		protein_coding	190.385
RPA0015	-2.72163	-1.44447	2.72163	7.28594e-28	down	fixG, rdxB		4Fe-4S ferredoxin, iron-sulfur binding domain;		protein_coding	200.679
RPA0192	-2.71652	-1.44176	2.71652	< 1E-45	down	mdh		malate dehydrogenase; observed by proteomics; Citation: Proteomics from VerBerkmoes et al. (2003) unpublished;		protein_coding	776.82
RPA0179	-2.71457	-1.44073	2.71457	4.40157e-19	down	atpH		putative H+-transporting ATP synthase delta chain.; observed by proteomics; Citation: Proteomics from VerBerkmoes et al. (2003) unpublished;		protein_coding	398.58
RPA1862	-2.71357	-1.44019	2.71357	< 1E-45	down	RPA1862		possible polysaccharide deacetylase; observed by proteomics; Citation: Proteomics from VerBerkmoes et al. (2003) unpublished;		protein_coding	212.414
RPA4245	-2.71117	-1.43891	2.71117	< 1E-45	down	RPA4245		conserved unknown protein; observed by proteomics; Citation: Proteomics from VerBerkmoes et al. (2003) unpublished;		protein_coding	664.764
RPA2689	-2.70341	-1.43478	2.70341	1.15717e-18	down	RPA2689		possible thiol-specific antioxidant related protein; observed by proteomics; Citation: Proteomics from VerBerkmoes et al. (2003) unpublished;		protein_coding	65.1445
RPA0510	-2.70316	-1.43465	2.70316	4.87433e-27	down	secA		preprotein translocase secA; observed by proteomics; Citation: Proteomics from VerBerkmoes et al. (2003) unpublished;		protein_coding	555.182
RPA2031	-2.70087	-1.43343	2.70087	< 1E-45	down	ilvI		acetolactate synthase (large subunit); observed by proteomics; Citation: Proteomics from VerBerkmoes et al. (2003) unpublished;		protein_coding	512.387
RPA2254	-2.7006	-1.43328	2.7006	8.00819e-31	down	RPA2254		hypothetical protein;		protein_coding	82.1021
RPA2437	-2.70041	-1.43318	2.70041	4.54496e-20	down	aroQ2		3-dehydroquinate dehydratase type 2;		protein_coding	149.963
RPA3567	-2.69679	-1.43124	2.69679	1.4e-45	down	RPA3567		conserved hypothetical protein;		protein_coding	94.9958
RPA1016	-2.69589	-1.43076	2.69589	1.18011e-31	down	petA		ubiquinol-cytochrome-c reductase, Rieske iron-sulfur protein;		protein_coding	214.86
RPA2034	-2.69125	-1.42828	2.69125	1.13876e-16	down	RPA2034		Permeases of the drug/metabolite transporter (DMT) superfamily;		protein_coding	56.9113
RPA0172	-2.69068	-1.42797	2.69068	2.01477e-35	down	RPA0172		unknown protein;		protein_coding	68.246
RPA0497	-2.68971	-1.42745	2.68971	< 1E-45	down	RPA0497		GCN5-related N-acetyltransferase;		protein_coding	497.513
RPA1226	-2.67985	-1.42215	2.67985	< 1E-45	down	RPA1226		putative 2-oxoglutarate ferredoxin oxidoreductase, alpha subunit; observed by proteomics; Citation: Proteomics from VerBerkmoes et al. (2003) unpublished;		protein_coding	242.473
RPA3158	-2.679	-1.42169	2.679	4.96162e-33	down	RPA3158		hypothetical protein;		protein_coding	1114.08
RPA0279	-2.67842	-1.42138	2.67842	< 1E-45	down	RPA0279		possible FtsK/SpoIIIE family;		protein_coding	166.825
RPA3792	-2.67736	-1.42081	2.67736	4.77003e-18	down	RPA3792		putative diguanylate cyclase (GGDEF);		protein_coding	77.8236
RPA4582	-2.67499	-1.41953	2.67499	9.32158e-26	down	galE2		UDP-galactose 4-epimerase;		protein_coding	61.702
RPA3198	-2.67398	-1.41899	2.67398	4.41284e-29	down	RPA3198		conserved hypothetical protein;		protein_coding	64.3084
RPA4815	-2.6665	-1.41495	2.6665	8.96521e-14	down	htpG		heat shock protein HtpG; observed by proteomics; Citation: Proteomics from VerBerkmoes et al. (2003) unpublished;		protein_coding	192.776
RPA0618	-2.66514	-1.41421	2.66514	1.06673e-28	down	RPA0618		unknown protein; observed by proteomics; Citation: Proteomics from VerBerkmoes et al. (2003) unpublished;		protein_coding	175.663
RPA0347	-2.66474	-1.414	2.66474	3.06819e-21	down	aceK		putative isocitrate dehydrogenase kinase/phosphatase; observed by proteomics; Citation: Proteomics from VerBerkmoes et al. (2003) unpublished;		protein_coding	208.131
RPA3784	-2.66071	-1.41181	2.66071	2.6297e-30	down	RPA3784		putative dolichol-phosphate mannosyltransferase; observed by proteomics; Citation: Proteomics from VerBerkmoes et al. (2003) unpublished;		protein_coding	147.398
RPA2013	-2.64101	-1.40109	2.64101	1.11207e-33	down	RPA2013		possible aminotransferase;		protein_coding	189.996
RPA4435	-2.63979	-1.40042	2.63979	2.07437e-21	down	RPA4435		hypothetical protein;		protein_coding	200.457
RPA3141	-2.63877	-1.39986	2.63877	3.89988e-28	down	RPA3141		possible VirR protein;		protein_coding	277.371
RPA2032	-2.63725	-1.39904	2.63725	0.00020095	down	ilvH		acetolactate synthase (small subunit); observed by proteomics; Citation: Proteomics from VerBerkmoes et al. (2003) unpublished;		protein_coding	423.8
RPA1647	-2.63442	-1.39749	2.63442	4.86804e-22	down	RPA1647		putative esterase;		protein_coding	179.859
RPA0202	-2.63036	-1.39526	2.63036	< 1E-45	down	acnA		aconitate hydratase; observed by proteomics; Citation: Proteomics from VerBerkmoes et al. (2003) unpublished;		protein_coding	521.748
RPA4331	-2.62881	-1.39441	2.62881	< 1E-45	down	aatA		aspartate aminotransferase A; observed by proteomics; Citation: Proteomics from VerBerkmoes et al. (2003) unpublished;		protein_coding	623.365
RPA4738	-2.6236	-1.39155	2.6236	9.03961e-24	down	RPA4738		response regulator receiver (CheY-like protein); observed by proteomics; Citation: Proteomics from VerBerkmoes et al. (2003) unpublished;		protein_coding	162.465
RPA3926	-2.62235	-1.39086	2.62235	< 1E-45	down	RPA3926		putative sugar-nucleotide epimerase/dehydratase;		protein_coding	157.392
RPA0607	-2.62195	-1.39064	2.62195	1.56782e-26	down	hemK		putative protoporphyrinogen oxidase, hemK protein;		protein_coding	66.7762
RPA1599	-2.61952	-1.3893	2.61952	9.43244e-12	down	RPA1599		conserved hypothetical protein;		protein_coding	154.288
RPA3861	-2.61484	-1.38672	2.61484	5.53192e-13	down	RPA3861		unknown protein; observed by proteomics; Citation: Proteomics from VerBerkmoes et al. (2003) unpublished;		protein_coding	277.472
RPA1659	-2.61358	-1.38603	2.61358	4.91979e-26	down	RPA1659		conserved unknown protein; observed by proteomics; Citation: Proteomics from VerBerkmoes et al. (2003) unpublished;		protein_coding	2104.72
RPA3916	-2.60728	-1.38254	2.60728	2.24e-44	down	RPA3916		TPR repeat;		protein_coding	120.195
RPA4039	-2.60662	-1.38218	2.60662	5.46515e-22	down	RPA4039		conserved hypothetical protein;		protein_coding	64.0647
RPA0440	-2.6063	-1.382	2.6063	2.79457e-35	down	RPA0440		conserved hypothetical protein;		protein_coding	94.8748
RPA0511	-2.60307	-1.38022	2.60307	2.63317e-31	down	RPA0511		PpiC-type peptidyl-prolyl cis-trans isomerase; observed by proteomics; Citation: Proteomics from VerBerkmoes et al. (2003) unpublished;		protein_coding	482.268
RPA0340	-2.60283	-1.38008	2.60283	5.58913e-20	down	pgm1		phosphoglycerate mutase; observed by proteomics; Citation: Proteomics from VerBerkmoes et al. (2003) unpublished;		protein_coding	299.739
RPA3819	-2.6025	-1.3799	2.6025	1.15212e-25	down	RPA3819		hypothetical protein;		protein_coding	236.816
RPA2432	-2.60222	-1.37975	2.60222	7.0913e-41	down	RPA2432		putative signal transduction histidine kinase with response regulator receiver domain; observed by proteomics; Citation: Proteomics from VerBerkmoes et al. (2003) unpublished;		protein_coding	119.854
RPA0174	-2.59634	-1.37648	2.59634	4.1027e-21	down	invA2		putative dinucleoside polyphosphate hydrolase (AP4A pyrophosphatase) (invasion protein A, NUDIX family hydrolase, NUDH subfamily.; observed by proteomics; Citation: Proteomics from VerBerkmoes et al. (2003) unpublished;		protein_coding	77.4377
RPA1918	-2.59592	-1.37624	2.59592	< 1E-45	down	RPA1918		unknown protein;		protein_coding	170.729
RPA3910	-2.59495	-1.37571	2.59495	3.38096e-11	down	RPA3910		conserved hypothetical protein;		protein_coding	74.348
RPA0818	-2.59258	-1.37439	2.59258	1.95493e-24	down	RPA0818		probable 3-hydroxyacyl-CoA dehydrogenase; observed by proteomics; Citation: Proteomics from VerBerkmoes et al. (2003) unpublished;		protein_coding	258.37
RPA3092	-2.59231	-1.37424	2.59231	< 1E-45	down	RPA3092		putative oxidoreductase; observed by proteomics; Citation: Proteomics from VerBerkmoes et al. (2003) unpublished;		protein_coding	367.022
RPA4072	-2.59216	-1.37415	2.59216	4.04871e-24	down	greA		transcriptional elongation factor greA; observed by proteomics; Citation: Proteomics from VerBerkmoes et al. (2003) unpublished;		protein_coding	948.206
RPA2513	-2.59175	-1.37393	2.59175	5.98132e-15	down	efp		elongation factor P; observed by proteomics; Citation: Proteomics from VerBerkmoes et al. (2003) unpublished;		protein_coding	484.747
RPA1039	-2.5879	-1.37178	2.5879	1.34472e-17	down	ispE		possible isopentenyl monophosphate kinase; observed by proteomics; Citation: Proteomics from VerBerkmoes et al. (2003) unpublished;		protein_coding	97.1643
RPA2916	-2.57948	-1.36708	2.57948	3.30262e-27	down	dxr		1-deoxy-d-xylulose 5-phosphate reductoisomerase; observed by proteomics; Citation: Proteomics from VerBerkmoes et al. (2003) unpublished;		protein_coding	218.067
RPA4442	-2.57722	-1.36582	2.57722	3.97378e-30	down	RPA4442		ErfK/YbiS/YcfS/YnhG; observed by proteomics; Citation: Proteomics from VerBerkmoes et al. (2003) unpublished;		protein_coding	1859.02
RPA4581	-2.57509	-1.36462	2.57509	3.85452e-31	down	RPA4581		conserved hypothetical protein;		protein_coding	57.4885
RPA3114	-2.57377	-1.36388	2.57377	7.64132e-16	down	RPA3114		SEC-C motif;		protein_coding	91.3268
RPA0861	-2.57247	-1.36316	2.57247	1.2707e-41	down	RPA0861		possible CobW protein involved in cobalamin synthesis; observed by proteomics; Citation: Proteomics from VerBerkmoes et al. (2003) unpublished;		protein_coding	160.168
RPA3265	-2.57168	-1.36271	2.57168	4.45527e-30	down	RPA3265		putative ABC transporter; observed by proteomics; Citation: Proteomics from VerBerkmoes et al. (2003) unpublished;		protein_coding	113.332
RPA2907	-2.56994	-1.36174	2.56994	1.4e-45	down	cisY		citrate synthase; observed by proteomics; Citation: Proteomics from VerBerkmoes et al. (2003) unpublished;		protein_coding	966.008
RPA0915	-2.56749	-1.36036	2.56749	< 1E-45	down	RPA0915		putative NADPH quinone oxidoreductase; observed by proteomics; Citation: Proteomics from VerBerkmoes et al. (2003) unpublished;		protein_coding	174.27
RPA4783	-2.5649	-1.3589	2.5649	7.55877e-15	down	RPA4783		conserved hypothetical protein;		protein_coding	99.4281
RPA0531	-2.55981	-1.35604	2.55981	< 1E-45	down	RPA0531		beta-ketothiolase, acetoacetyl-CoA thiolase; observed by proteomics; Citation: Proteomics from VerBerkmoes et al. (2003) unpublished;		protein_coding	439.262
RPA3858	-2.55741	-1.35468	2.55741	2.10178e-18	down	RPA3858		hypothetical protein;		protein_coding	173.428
RPA3027	-2.54892	-1.34989	2.54892	5.7e-44	down	kup1		potassium uptake protein Kup;		protein_coding	127.456
RPA4507	-2.54481	-1.34756	2.54481	1.64509e-12	down	RPA4507		Elongator protein 3/MiaB/NifB;		protein_coding	91.1608
RPA3673	-2.54435	-1.3473	2.54435	2.25084e-32	down	RPA3673		conserved unknown protein; observed by proteomics; Citation: Proteomics from VerBerkmoes et al. (2003) unpublished;		protein_coding	100.416
RPA1492	-2.54373	-1.34694	2.54373	1.43718e-35	down	pucAe		light harvesting protein B-800-850, alpha chain E (antenna pigment protein, alpha chain E) (LH II-E alpha);		protein_coding	6821.13
RPA2433	-2.54202	-1.34598	2.54202	1.71297e-13	down	RPA2433		response regulator receiver (CheY-like protein); observed by proteomics; Citation: Proteomics from VerBerkmoes et al. (2003) unpublished;		protein_coding	255.274
RPA2458	-2.53069	-1.33953	2.53069	< 1E-45	down	RPA2458		putative cytochrome b561;		protein_coding	948.73
RPA3062	-2.53021	-1.33925	2.53021	5.38603e-37	down	RPA3062		predicted permease;		protein_coding	154.021
RPA3822	-2.52813	-1.33807	2.52813	1.124e-42	down	RPA3822		conserved unknown protein; observed by proteomics; Citation: Proteomics from VerBerkmoes et al. (2003) unpublished;		protein_coding	1111.87
RPA1524	-2.52803	-1.33801	2.52803	< 1E-45	down	bchZ		bacteriochlorophyllide reductase subunit; observed by proteomics; Citation: Proteomics from VerBerkmoes et al. (2003) unpublished;		protein_coding	862.177
RPA3882	-2.52654	-1.33716	2.52654	< 1E-45	down	cckA		sensor histidine kinase with multiple PAS and a response regulator receiver domain; observed by proteomics; Citation: Proteomics from VerBerkmoes et al. (2003) unpublished;		protein_coding	158.815
RPA3674	-2.52587	-1.33678	2.52587	2.37807e-13	down	RPA3674		conserved hypothetical protein;		protein_coding	70.0293
RPA1223	-2.52434	-1.3359	2.52434	3.54086e-28	down	RPA1223		hypothetical protein;		protein_coding	346.325
RPA4094	-2.52371	-1.33554	2.52371	7.25642e-25	down	RPA4094		conserved hypothetical protein;		protein_coding	50.8178
RPA0931	-2.51924	-1.33299	2.51924	< 1E-45	down	ubiD		Carboxylyase-related protein; observed by proteomics; Citation: Proteomics from VerBerkmoes et al. (2003) unpublished;		protein_coding	307.189
RPA1972	-2.51845	-1.33254	2.51845	4.31853e-25	down	RPA1972		sensor histidine kinase;		protein_coding	119.689
RPA4314	-2.51473	-1.3304	2.51473	1.69792e-12	down	gstA2		possible glutathione S-transferase;		protein_coding	63.8119
RPA2343	-2.51254	-1.32915	2.51254	6.02653e-34	down	RPA2343		transcriptional regulator, GntR family;		protein_coding	121.931
RPA2816	-2.5085	-1.32683	2.5085	4.80464e-16	down	uvrA		excinuclease ABC subunit A; observed by proteomics; Citation: Proteomics from VerBerkmoes et al. (2003) unpublished;		protein_coding	102.586
RPA1568	-2.50847	-1.32681	2.50847	1.67583e-21	down	RPA1568		possible carboxylesterase;		protein_coding	74.9819
RPA0308	-2.50634	-1.32558	2.50634	7.21648e-30	down	hslV		heat shock protein HslV, proteasome-related peptidase subunit; observed by proteomics; Citation: Proteomics from VerBerkmoes et al. (2003) unpublished;		protein_coding	182.778
RPA0938	-2.50629	-1.32555	2.50629	3.27037e-37	down	RPA0938		conserved unknown protein; observed by proteomics; Citation: Proteomics from VerBerkmoes et al. (2003) unpublished;		protein_coding	126.815
RPA0613	-2.50208	-1.32313	2.50208	3.29001e-26	down	RPA0613		NUDIX hydrolase;		protein_coding	118.51
RPA3603	-2.50017	-1.32203	2.50017	1.19435e-19	down	RPA3603		possible transglycosylase;		protein_coding	186.879
RPA3629	-2.50012	-1.322	2.50012	2.087e-08	down	RPA3629		conserved hypothetical protein;		protein_coding	437.748
RPA1996	-2.48401	-1.31267	2.48401	2.23148e-15	down	RPA1996		hypothetical protein;		protein_coding	70.3425
RPA2874	-2.48216	-1.3116	2.48216	6.25296e-32	down	eno		enolase; observed by proteomics; Citation: Proteomics from VerBerkmoes et al. (2003) unpublished;		protein_coding	326.011
RPA1063	-2.48005	-1.31037	2.48005	1.65807e-18	down	RPA1063		conserved hypothetical protein;		protein_coding	55.001
RPA4303	-2.475	-1.30743	2.475	8.34059e-17	down	RPA4303		conserved hypothetical protein;		protein_coding	58.7138
RPA1195	-2.46933	-1.30412	2.46933	9.494e-42	down	fixR1		short-chain dehydrogenase; observed by proteomics; Citation: Proteomics from VerBerkmoes et al. (2003) unpublished;		protein_coding	274.257
RPA4187	-2.46583	-1.30207	2.46583	1.93027e-39	down	RPA4187		two component sigma-54-dependent transcriptional regulator, Fis family;		protein_coding	211.779
RPA1287	-2.4636	-1.30077	2.4636	3.36209e-29	down	dnaG		putative DNA primase;		protein_coding	106.095
RPA1534	-2.46065	-1.29904	2.46065	1.00644e-05	down	RPA1534		hypothetical protein;		protein_coding	70.1687
RPA0185	-2.45874	-1.29792	2.45874	< 1E-45	down	dldH		dihydrolipoamide dehydrogenase, E3 component of 2-oxoglutarate and pyruvate dehydrogenase complexes; observed by proteomics; Citation: Proteomics from VerBerkmoes et al. (2003) unpublished;		protein_coding	180.421
RPA1672	-2.45801	-1.29749	2.45801	< 1E-45	down	RPA1672		conserved hypothetical protein;		protein_coding	658.12
RPA3075	-2.45593	-1.29627	2.45593	3.622e-42	down	fabD		putative malonyl CoA-acyl carrier protein transacylase; observed by proteomics; Citation: Proteomics from VerBerkmoes et al. (2003) unpublished;		protein_coding	276.898
RPA0138	-2.45495	-1.2957	2.45495	7.31614e-18	down	cheR1		chemotaxis methyltransferase, CheR1;		protein_coding	58.0924
RPA3090	-2.44199	-1.28806	2.44199	4.46e-43	down	RPA3090		putative colicin V production protein; observed by proteomics; Citation: Proteomics from VerBerkmoes et al. (2003) unpublished;		protein_coding	230.701
RPA0263	-2.43652	-1.28482	2.43652	6.58136e-18	down	RPA0263		Protein of unknown function UPF0047;		protein_coding	109.534
RPA1817	-2.43084	-1.28145	2.43084	7.529e-12	down	RPA1817		conserved hypothetical protein;		protein_coding	104.012
RPA2580	-2.42622	-1.27871	2.42622	4.7519e-40	down	RPA2580		possible protein-L-isoaspartate O-methyltransferase; observed by proteomics; Citation: Proteomics from VerBerkmoes et al. (2003) unpublished;		protein_coding	312.527
RPA1811	-2.42576	-1.27844	2.42576	< 1E-45	down	RPA1811		enoyl CoA hydratase; observed by proteomics; Citation: Proteomics from VerBerkmoes et al. (2003) unpublished;		protein_coding	335.376
RPA0766	-2.41976	-1.27487	2.41976	5.18102e-11	down	RPA0766		transcriptional regulator, Crp/Fnr family;		protein_coding	220.612
RPA0904	-2.41522	-1.27216	2.41522	< 1E-45	down	RPA0904		putative Mono-phosphatase; observed by proteomics; Citation: Proteomics from VerBerkmoes et al. (2003) unpublished;		protein_coding	184.729
RPA1191	-2.40984	-1.26894	2.40984	8.59166e-23	down	RPA1191		putative RNA methyltransferase;		protein_coding	92.1746
RPA3477	-2.40708	-1.26728	2.40708	2.91387e-33	down	exbD5		exbD, uptake of enterochelin; tonB-dependent uptake of B colicins; observed by proteomics; Citation: Proteomics from VerBerkmoes et al. (2003) unpublished;		protein_coding	411.523
RPA3391	-2.4063	-1.26682	2.4063	1.6403e-15	down	gch1		possible GTP cyclohydrolase I; observed by proteomics; Citation: Proteomics from VerBerkmoes et al. (2003) unpublished;		protein_coding	403.589
RPA0862	-2.40474	-1.26588	2.40474	6.07548e-36	down	RPA0862		G-protein beta WD-40 repeat; observed by proteomics; Citation: Proteomics from VerBerkmoes et al. (2003) unpublished;		protein_coding	132.08
RPA1795	-2.40203	-1.26425	2.40203	1.5e-44	down	RPA1795		possible potassium-efflux system protein;		protein_coding	97.586
RPA3925	-2.39686	-1.26115	2.39686	1.0799e-28	down	RPA3925		putative dTDP-glucose 4,6-dehydratase;		protein_coding	94.581
RPA4599	-2.395	-1.26003	2.395	1.26518e-10	down	RPA4599		conserved hypothetical protein;		protein_coding	175.098
RPA4498	-2.39291	-1.25876	2.39291	< 1E-45	down	trpG		anthranilate synthase; observed by proteomics; Citation: Proteomics from VerBerkmoes et al. (2003) unpublished;		protein_coding	274.353
RPA3480	-2.39251	-1.25852	2.39251	< 1E-45	down	fiu		putative outer membrane receptor for iron transport; observed by proteomics; Citation: Proteomics from VerBerkmoes et al. (2003) unpublished;		protein_coding	329.413
RPA4157	-2.39235	-1.25843	2.39235	4.00649e-25	down	RPA4157		possible asmA protein, assembly of outer membrane proteins;		protein_coding	77.5476
RPA2057	-2.38975	-1.25686	2.38975	3.85045e-08	down	RPA2057		hypothetical protein;		protein_coding	56.7673
RPA4125	-2.38586	-1.25451	2.38586	2.91217e-10	down	RPA4125		conserved hypothetical protein;		protein_coding	86.8515
RPA4489	-2.38209	-1.25223	2.38209	2.0967e-18	down	RPA4489		putative chromosome segregation SMC protein; observed by proteomics; Citation: Proteomics from VerBerkmoes et al. (2003) unpublished;		protein_coding	280.307
RPA1649	-2.37967	-1.25076	2.37967	3.78727e-26	down	RPA1649		predicted ABC-type transport systems, involved in lipoprotein release, permease components;		protein_coding	50.5338
RPA0615	-2.37068	-1.2453	2.37068	1.07529e-40	down	dnaX		possible DNA polymerase III tau subunit; E. coli subunit tau gene contains subunit gamma; observed by proteomics;		protein_coding	173.04
RPA3041	-2.37051	-1.2452	2.37051	3.35954e-14	down	RPA3041		conserved hypothetical protein;		protein_coding	55.2584
RPA3835	-2.3703	-1.24507	2.3703	9.23484e-17	down	RPA3835		unknown protein;		protein_coding	52.1875
RPA0944	-2.36879	-1.24415	2.36879	< 1E-45	down	cbbG		glyceraldehyde-3-phosphate dehydrogenase(GAPDH); observed by proteomics; Citation: Proteomics from VerBerkmoes et al. (2003) unpublished;		protein_coding	941.421
RPA3325	-2.36453	-1.24155	2.36453	2.06412e-18	down	RPA3325		hypothetical protein;		protein_coding	128.728
RPA0254	-2.36355	-1.24095	2.36355	5.92374e-18	down	gpdA		putative glycerol-3-phosphate dehydrogenase; observed by proteomics; Citation: Proteomics from VerBerkmoes et al. (2003) unpublished;		protein_coding	110.778
RPA3775	-2.35962	-1.23855	2.35962	5.55162e-28	down	RPA3775		putative RND efflux transporter; observed by proteomics; Citation: Proteomics from VerBerkmoes et al. (2003) unpublished;		protein_coding	270.202
RPA3956	-2.3592	-1.2383	2.3592	5.79124e-38	down	RPA3956		ferredoxin; observed by proteomics; Citation: Proteomics from VerBerkmoes et al. (2003) unpublished;		protein_coding	398.406
RPA0627	-2.35825	-1.23772	2.35825	3.42522e-15	down	RPA0627		putative haloacid dehalogenase superfamily hydrolase;		protein_coding	63.1613
RPA2891	-2.35797	-1.23755	2.35797	7.31404e-14	down	trpC		indole-3-glycerol phosphate synthase; observed by proteomics; Citation: Proteomics from VerBerkmoes et al. (2003) unpublished;		protein_coding	108.583
RPA2123	-2.35768	-1.23737	2.35768	1.49925e-07	down	RPA2123		conserved unknown protein; observed by proteomics; Citation: Proteomics from VerBerkmoes et al. (2003) unpublished;		protein_coding	179.293
RPA2851	-2.3544	-1.23536	2.3544	1.4e-45	down	RPA2851		DUF173;		protein_coding	277.769
RPA3390	-2.35315	-1.23459	2.35315	1.61449e-28	down	his3		phosphoribosyl c-AMP cyclohydrolase;		protein_coding	294.653
RPA0625	-2.35261	-1.23426	2.35261	8.3339e-23	down	RPA0625		conserved hypothetical protein;		protein_coding	128.54
RPA0329	-2.35231	-1.23408	2.35231	1.88008e-21	down	rph		ribonuclease PH; observed by proteomics; Citation: Proteomics from VerBerkmoes et al. (2003) unpublished;		protein_coding	93.9482
RPA1561	-2.35218	-1.234	2.35218	1.17949e-27	down	cbbX		cbbX protein homolog;		protein_coding	67.4081
RPA2665	-2.35086	-1.23319	2.35086	3.93065e-16	down	RPA2665		possible acid-CoA ligase;		protein_coding	181.434
RPA3874	-2.34898	-1.23204	2.34898	4.69105e-26	down	RPA3874		hypothetical protein;		protein_coding	129.623
RPA0926	-2.34721	-1.23095	2.34721	1.31367e-34	down	RPA0926		hypothetical protein;		protein_coding	2832.89
RPA2477	-2.34485	-1.2295	2.34485	< 1E-45	down	RPA2477		possible ATP-dependent RNA helicase; observed by proteomics; Citation: Proteomics from VerBerkmoes et al. (2003) unpublished;		protein_coding	367.935
RPA3479	-2.34434	-1.22918	2.34434	6.87725e-32	down	RPA3479		2OG-Fe(II) oxygenase superfamily:Prolyl 4-hydroxylase, alpha subunit; observed by proteomics; Citation: Proteomics from VerBerkmoes et al. (2003) unpublished;		protein_coding	240.74
RPA4766	-2.34083	-1.22702	2.34083	1.9e-43	down	metZ		O-succinylhomoserine sulfhydrylase; observed by proteomics; Citation: Proteomics from VerBerkmoes et al. (2003) unpublished;		protein_coding	123.457
RPA4600	-2.33961	-1.22627	2.33961	6.54645e-21	down	RPA4600		conserved unknown protein; observed by proteomics; Citation: Proteomics from VerBerkmoes et al. (2003) unpublished;		protein_coding	156.949
RPA0853	-2.33473	-1.22326	2.33473	< 1E-45	down	RPA0853		sensor histidine kinase, possible proline sensor PrlS; observed by proteomics; Citation: Proteomics from VerBerkmoes et al. (2003) unpublished;		protein_coding	67.413
RPA3046	-2.33335	-1.2224	2.33335	6.51869e-17	down	RPA3046		conserved hypothetical protein;		protein_coding	80.7994
RPA3427	-2.33172	-1.22139	2.33172	6.07548e-36	down	RPA3427		conserved hypothetical protein;		protein_coding	229.535
RPA1979	-2.32998	-1.22032	2.32998	2.8389e-30	down	RPA1979		unknown protein; observed by proteomics; Citation: Proteomics from VerBerkmoes et al. (2003) unpublished;		protein_coding	553.426
RPA1595	-2.32664	-1.21825	2.32664	2.56263e-31	down	RPA1595		conserved unknown protein;		protein_coding	170.902
RPA3168	-2.32657	-1.2182	2.32657	3.35582e-12	down	RPA3168		possible flgaellar switch protein FliN;		protein_coding	241.877
RPA1138	-2.32093	-1.2147	2.32093	1.62915e-26	down	RPA1138		Amine oxidase;		protein_coding	106.841
RPA4178	-2.32055	-1.21447	2.32055	7.87773e-28	down	RPA4178		conserved unknown protein; observed by proteomics; Citation: Proteomics from VerBerkmoes et al. (2003) unpublished;		protein_coding	273.972
RPA1190	-2.32048	-1.21443	2.32048	1.90722e-16	down	RPA1190		conserved hypothetical protein;		protein_coding	55.0014
RPA1155	-2.3122	-1.20926	2.3122	3.00496e-37	down	RPA1155		putative pmbA protein, maturation of antibiotic MccB17; observed by proteomics; Citation: Proteomics from VerBerkmoes et al. (2003) unpublished;		protein_coding	89.8754
RPA1975	-2.30822	-1.20678	2.30822	7.07204e-16	down	RPA1975		periplasmic mannitol-binding protein, SmoM; possible Trap-T transport system, dctP subunit; observed by proteomics; Citation: Proteomics from VerBerkmoes et al. (2003) unpublished;		protein_coding	1443.13
RPA4715	-2.30485	-1.20467	2.30485	7.01704e-29	down	modC		molybdate transport system ATP-binding protein;		protein_coding	91.5608
RPA0242	-2.30022	-1.20177	2.30022	2.77061e-29	down	trmD		putative tRNA (guanine-N1)-methyltransferase; observed by proteomics; Citation: Proteomics from VerBerkmoes et al. (2003) unpublished;		protein_coding	101.251
RPA0186	-2.29634	-1.19934	2.29634	1.6754e-22	down	RPA0186		putative short-chain dehydrogenase/reductase; observed by proteomics; Citation: Proteomics from VerBerkmoes et al. (2003) unpublished;		protein_coding	65.0058
RPA0257	-2.28696	-1.19343	2.28696	3.31265e-21	down	RPA0257		conserved unknown protein; observed by proteomics; Citation: Proteomics from VerBerkmoes et al. (2003) unpublished;		protein_coding	200.124
RPA0310	-2.28382	-1.19145	2.28382	2.25302e-15	down	RPA0310		conserved hypothetical protein;		protein_coding	118.53
RPA2745	-2.28186	-1.19021	2.28186	1.36844e-25	down	RPA2745		possible ferric siderophore receptor protein;		protein_coding	60.4388
RPA3221	-2.28185	-1.1902	2.28185	1.85022e-21	down	RPA3221		heat shock protein HtrA like; observed by proteomics; Citation: Proteomics from VerBerkmoes et al. (2003) unpublished;		protein_coding	179.71
RPA2467	-2.2807	-1.18948	2.2807	2.71161e-39	down	sufS		sufS, putative selenosysteine lyase;		protein_coding	108.285
RPA2428	-2.28017	-1.18914	2.28017	4.04688e-10	down	RPA2428		hypothetical protein;		protein_coding	72.2704
RPA2865	-2.27847	-1.18807	2.27847	8.26719e-24	down	RPA2865		conserved unknown protein; observed by proteomics; Citation: Proteomics from VerBerkmoes et al. (2003) unpublished;		protein_coding	199.728
RPA3522	-2.27698	-1.18712	2.27698	1.74466e-31	down	ftsZ		cell division protein FtsZ; observed by proteomics; Citation: Proteomics from VerBerkmoes et al. (2003) unpublished;		protein_coding	689.578
RPA0080	-2.2742	-1.18536	2.2742	4.89662e-18	down	dut		putative deoxyuridine 5'triphosphate nucleotidohydrolase; observed by proteomics; Citation: Proteomics from VerBerkmoes et al. (2003) unpublished;		protein_coding	105.378
RPA2781	-2.27228	-1.18414	2.27228	< 1E-45	down	dctQ2		TrapT dctQ-M fusion permease, dicarboxylate transport;		protein_coding	134.806
RPA2832	-2.26832	-1.18162	2.26832	1.17462e-40	down	yajC		putative membrane protein, possible preprotein translocase; observed by proteomics; Citation: Proteomics from VerBerkmoes et al. (2003) unpublished;		protein_coding	479.817
RPA0914	-2.2668	-1.18065	2.2668	9.98386e-35	down	RPA0914		putative diguanylate cyclase (GGDEF)/phosphodiesterase (EAL) with PAS domain; observed by proteomics; Citation: Proteomics from VerBerkmoes et al. (2003) unpublished;		protein_coding	163.519
RPA0327	-2.26588	-1.18007	2.26588	7.4248e-41	down	hemN2		possible oxygen-independent coproporphyrinogen III oxidase (hemN);		protein_coding	185.824
RPA2850	-2.26228	-1.17778	2.26228	< 1E-45	down	RPA2850		conserved unknown protein; observed by proteomics; Citation: Proteomics from VerBerkmoes et al. (2003) unpublished;		protein_coding	415.69
RPA0590	-2.25669	-1.17421	2.25669	6.31563e-37	down	prc		putative carboxyl-terminal protease; observed by proteomics; Citation: Proteomics from VerBerkmoes et al. (2003) unpublished;		protein_coding	207.104
RPA0014	-2.25471	-1.17294	2.25471	4.13508e-19	down	rdxH, fixH		conserved hypothetical protein;		protein_coding	112.012
RPA1978	-2.25222	-1.17135	2.25222	1.82734e-21	down	moaA		molybdenum biosynthetic protein A;		protein_coding	116.841
RPA3900	-2.25087	-1.17048	2.25087	6.89165e-14	down	flgG		putative flagellar basal-body rod protein flgg (distal rod protein); observed by proteomics; Citation: Proteomics from VerBerkmoes et al. (2003) unpublished;		protein_coding	89.7605
RPA4663	-2.25086	-1.17048	2.25086	1.4e-45	down	RPA4663		methyl-accepting chemotaxis receptor/sensory transducer; observed by proteomics; Citation: Proteomics from VerBerkmoes et al. (2003) unpublished;		protein_coding	108.893
RPA4294	-2.24645	-1.16765	2.24645	8.29322e-18	down	RPA4294		unknown protein; observed by proteomics; Citation: Proteomics from VerBerkmoes et al. (2003) unpublished;		protein_coding	328.243
RPA3963	-2.24179	-1.16465	2.24179	1.82133e-28	down	RPA3963		putative permease of ABC transporter;		protein_coding	91.5437
RPA1264	-2.23988	-1.16342	2.23988	1.32385e-12	down	fliF		putative flagellar M-ring protein;		protein_coding	136.651
RPA0136	-2.23707	-1.16161	2.23707	3.22924e-31	down	RPA0136		methyl-accepting chemotaxis receptor/sensory transducer; observed by proteomics; Citation: Proteomics from VerBerkmoes et al. (2003) unpublished;		protein_coding	72.5992
RPA0860	-2.23504	-1.1603	2.23504	1.74793e-22	down	RPA0860		ABC transporter, periplasmic binding protein; observed by proteomics; Citation: Proteomics from VerBerkmoes et al. (2003) unpublished;		protein_coding	62.4595
RPA3388	-2.23131	-1.15789	2.23131	4.31094e-27	down	RPA3388		hypothetical protein;		protein_coding	84.3814
RPA0869	-2.22778	-1.15561	2.22778	1.65239e-06	down	RPA0869		GCN5-related N-acetyltransferase;		protein_coding	99.8781
RPA3537	-2.22153	-1.15156	2.22153	9.92783e-07	down	RPA3537		conserved hypothetical protein;		protein_coding	88.8706
RPA0171	-2.21857	-1.14963	2.21857	6.88374e-25	down	invA1		putative dinucleoside polyphosphate hydrolase (AP4A pyrophosphatase) (invasion protein A, NUDIX family, NUDH subfamily.; observed by proteomics; Citation: Proteomics from VerBerkmoes et al. (2003) unpublished;		protein_coding	493.917
RPA3539	-2.21249	-1.14567	2.21249	3.99473e-22	down	RPA3539		Putative peptidoglycan binding domain 1:N-acetylmuramoyl-L-alanine amidase, family 2;		protein_coding	271.698
RPA4441	-2.21043	-1.14433	2.21043	2.04996e-20	down	corA		putative magnesium/cobalt transport protein; observed by proteomics; Citation: Proteomics from VerBerkmoes et al. (2003) unpublished;		protein_coding	89.9914
RPA0187	-2.208	-1.14274	2.208	5.84923e-20	down	RPA0187		conserved hypothetical protein;		protein_coding	102.297
RPA0957	-2.20643	-1.14171	2.20643	6.08765e-30	down	RPA0957		putative enoyl-CoA hydratase;		protein_coding	134.521
RPA0002	-2.20301	-1.13948	2.20301	8.84564e-12	down	dnaN		DNA polymerase III beta subunit; observed by proteomics; Citation: Proteomics from VerBerkmoes et al. (2003) unpublished;		protein_coding	517.615
RPA0346	-2.20261	-1.13921	2.20261	1.7718e-13	down	RPA0346		conserved hypothetical protein;		protein_coding	114.858
RPA0260	-2.20257	-1.13919	2.20257	3.358e-42	down	RPA0260		possible photosynthesis gene regulator, AppA/PpaA family;		protein_coding	721.337
RPA3987	-2.20223	-1.13897	2.20223	1.08484e-18	down	lpcA		possible phosphoheptose isomerase;		protein_coding	71.339
RPA3146	-2.20092	-1.1381	2.20092	1.54278e-34	down	RPA3146		conserved hypothetical protein;		protein_coding	136.058
RPA0839	-2.20047	-1.13782	2.20047	1.4512e-41	down	thrC		threonine synthase;		protein_coding	160.961
RPA0437	-2.19676	-1.13538	2.19676	2.58587e-31	down	RPA0437		DUF448;		protein_coding	287.819
RPA1597	-2.19539	-1.13448	2.19539	< 1E-45	down	purQ		phosphoribosylformylglycinamide synthetase; observed by proteomics; Citation: Proteomics from VerBerkmoes et al. (2003) unpublished;		protein_coding	271.623
RPA1058	-2.18186	-1.12556	2.18186	5.20675e-25	down	RPA1058		probable transcriptional regulator, AraC family;		protein_coding	71.0988
RPA2695	-2.17858	-1.12339	2.17858	7.22875e-17	down	acpS		acyl carrier protein synthase;		protein_coding	140.847
RPA2027	-2.17851	-1.12334	2.17851	2.43312e-33	down	RPA2027		ATPase:Protein of unknown function DUF87;		protein_coding	114.63
RPA3612	-2.17446	-1.12066	2.17446	5.19341e-10	down	RPA3612		conserved hypothetical protein;		protein_coding	113.169
RPA1630	-2.16629	-1.11523	2.16629	1.06842e-38	down	cheB2		chemotaxis methylesterase, CheB2; observed by proteomics; Citation: Proteomics from VerBerkmoes et al. (2003) unpublished;		protein_coding	258.353
RPA0031	-2.16027	-1.11121	2.16027	5.90575e-10	down	RPA0031		conserved hypothetical protein;		protein_coding	152.236
RPA1172	-2.1585	-1.11003	2.1585	6.28706e-26	down	RPA1172		possible outer membrane protein;		protein_coding	1299.13
RPA2752	-2.15801	-1.1097	2.15801	1.39261e-17	down	RPA2752		possible succinoglycan biosynthesis transport protein exoP;		protein_coding	105.992
RPA2424	-2.15785	-1.1096	2.15785	1.6425e-18	down	RPA2424		conserved unknown protein;		protein_coding	308.696
RPA0925	-2.15479	-1.10755	2.15479	1.90278e-30	down	RPA0925		hypothetical protein;		protein_coding	5101.89
RPA4570	-2.1529	-1.10628	2.1529	7.71151e-13	down	RPA4570		hypothetical protein;		protein_coding	163.455
RPA4647	-2.15194	-1.10564	2.15194	3.23308e-07	down	kdgR		probable transcriptional regulator KdgR, IclR family;		protein_coding	74.1265
RPA0043	-2.14927	-1.10384	2.14927	5.9503e-29	down	RPA0043		possible glutathione S-transferase;		protein_coding	184.246
RPA4130	-2.14868	-1.10345	2.14868	1.39933e-13	down	RPA4130		unknown protein; observed by proteomics; Citation: Proteomics from VerBerkmoes et al. (2003) unpublished;		protein_coding	147.929
RPA1933	-2.13882	-1.09681	2.13882	1.4e-45	down	glnE		putative glutamate-ammonia-ligase adenylyltransferase;		protein_coding	138.144
RPA4097	-2.13802	-1.09628	2.13802	8.41606e-13	down	RPA4097		transcriptional regulator, TetR family;		protein_coding	66.4419
RPA3009	-2.13455	-1.09393	2.13455	0.0040175	down	pucBc		light harvesting protein B-800-850, beta chain C (antenna pigment protein, beta chain C) (LH II-C beta);		protein_coding	2748.06
RPA0381	-2.13169	-1.092	2.13169	1.0073e-22	down	glgC		glucose-1-phosphate adenylyltransferase; observed by proteomics; Citation: Proteomics from VerBerkmoes et al. (2003) unpublished;		protein_coding	335.456
RPA1570	-2.13097	-1.09151	2.13097	6.03954e-25	down	RPA1570		putative aminopeptidase; observed by proteomics; Citation: Proteomics from VerBerkmoes et al. (2003) unpublished;		protein_coding	80.7314
RPA4172	-2.12934	-1.09041	2.12934	1.42512e-19	down	RPA4172		hypothetical protein;		protein_coding	419.491
RPA0522	-2.12771	-1.0893	2.12771	6.96885e-11	down	RPA0522		possible activator of photopigment and puc with BLUF domain;		protein_coding	55.7243
RPA3126	-2.12747	-1.08914	2.12747	1.47078e-06	down	RPA3126		conserved hypothetical protein;		protein_coding	144.539
RPA3332	-2.12691	-1.08876	2.12691	1.91509e-14	down	RPA3332		hypothetical protein;		protein_coding	332.466
RPA4749	-2.12684	-1.08871	2.12684	3.49e-43	down	etfA		electron transfer flavoprotein alpha-subunit, (ETFLS); observed by proteomics; Citation: Proteomics from VerBerkmoes et al. (2003) unpublished;		protein_coding	872.662
RPA4248	-2.12275	-1.08594	2.12275	9.70799e-28	down	fixJ		two-component nitrogen fixation transcriptional regulator fixJ, LuxR family; observed by proteomics; Citation: Proteomics from VerBerkmoes et al. (2003) unpublished;		protein_coding	188.083
RPA2743	-2.12227	-1.08561	2.12227	5.22532e-29	down	RPA2743		bacterial regulatory protein, MerR family;		protein_coding	267.066
RPA4685	-2.11967	-1.08384	2.11967	2.58179e-35	down	lysS		lysyl tRNA synthetase; observed by proteomics; Citation: Proteomics from VerBerkmoes et al. (2003) unpublished;		protein_coding	141.426
RPA0423	-2.11842	-1.08299	2.11842	1.94577e-17	down	RPA0423		conserved hypothetical protein;		protein_coding	134.807
RPA2970	-2.11517	-1.08077	2.11517	1.14799e-29	down	bioA		adenosylmethionine-8-amino-7-oxononanoate aminotransferase;		protein_coding	94.6522
RPA1294	-2.11293	-1.07924	2.11293	3.72996e-13	down	RPA1294		hypothetical protein;		protein_coding	74.3888
RPA3105	-2.1042	-1.07327	2.1042	5.86628e-26	down	RPA3105		Patatin-like phospholipase domain; observed by proteomics; Citation: Proteomics from VerBerkmoes et al. (2003) unpublished;		protein_coding	108.903
RPA0519	-2.09273	-1.06539	2.09273	2.24948e-36	down	gcpE		gcpE, Essential bacterial protein, involved in density-dependent regulation of peptidoglycan biosynthesis; observed by proteomics; Citation: Proteomics from VerBerkmoes et al. (2003) unpublished;		protein_coding	608.512
RPA0773	-2.08816	-1.06223	2.08816	1.35907e-15	down	RPA0773		hypothetical protein;		protein_coding	86.0139
RPA4076	-2.08327	-1.05885	2.08327	2.04202e-31	down	RPA4076		transcriptional regulator, LysR family; observed by proteomics; Citation: Proteomics from VerBerkmoes et al. (2003) unpublished;		protein_coding	304.646
RPA0450	-2.08241	-1.05826	2.08241	3.43618e-25	down	RPA0450		transcriptional regulator, FUR family; probable FUR protein; observed by proteomics; Citation: Proteomics from VerBerkmoes et al. (2003) unpublished;		protein_coding	872.979
RPA1145	-2.08037	-1.05684	2.08037	4.52445e-22	down	RPA1145		ErfK/YbiS/YcfS/YnhG;		protein_coding	142.925
RPA0229	-2.07954	-1.05626	2.07954	1.43649e-16	down	RPA0229		hypothetical protein;		protein_coding	81.7224
RPA2661	-2.07835	-1.05544	2.07835	6.32519e-16	down	RPA2661		DUF502; observed by proteomics; Citation: Proteomics from VerBerkmoes et al. (2003) unpublished;		protein_coding	369.201
RPA4780	-2.078	-1.05519	2.078	5.5119e-35	down	pstS1		periplasmic phosphate-binding protein, (PBP); observed by proteomics; Citation: Proteomics from VerBerkmoes et al. (2003) unpublished;		protein_coding	350.091
RPA3614	-2.07769	-1.05498	2.07769	7.86818e-07	down	RPA3614		conserved unknown protein; observed by proteomics; Citation: Proteomics from VerBerkmoes et al. (2003) unpublished;		protein_coding	73.4979
RPA4268	-2.07631	-1.05402	2.07631	4.60252e-23	down	RPA4268		peroxiredoxin-like protein; observed by proteomics; Citation: Proteomics from VerBerkmoes et al. (2003) unpublished;		protein_coding	663.906
RPA4307	-2.0763	-1.05402	2.0763	1.65573e-09	down	RPA4307		methyl-accepting chemotaxis receptor/sensory transducer;		protein_coding	112.558
RPA0599	-2.07543	-1.05341	2.07543	6.79408e-18	down	RPA0599		possible nitrilase; observed by proteomics; Citation: Proteomics from VerBerkmoes et al. (2003) unpublished;		protein_coding	177.372
RPA3448	-2.07508	-1.05317	2.07508	6.18614e-27	down	RPA3448		acyl-CoA dehydrogenase;		protein_coding	95.9504
RPA0901	-2.07305	-1.05176	2.07305	3.31265e-21	down	RPA0901		DUF81;		protein_coding	127.58
RPA1296	-2.07284	-1.05161	2.07284	6.26987e-22	down	RPA1296		putative diguanylate cyclase (GGDEF) with HAMP domain;		protein_coding	86.6412
RPA0029	-2.06676	-1.04737	2.06676	4.24833e-32	down	RPA0029		conserved hypothetical protein;		protein_coding	144.118
RPA2545	-2.05979	-1.0425	2.05979	3.17261e-25	down	RPA2545		possible outer membrane protein;		protein_coding	105.137
RPA2881	-2.05874	-1.04176	2.05874	2.46402e-11	down	RPA2881		conserved hypothetical protein;		protein_coding	143.586
RPA3037	-2.05834	-1.04148	2.05834	1.51264e-14	down	RPA3037		conserved unknown protein; observed by proteomics; Citation: Proteomics from VerBerkmoes et al. (2003) unpublished;		protein_coding	705.507
RPA2955	-2.0543	-1.03865	2.0543	1.29561e-22	down	mex		possible RND efflux membrane fusion protein precursor; observed by proteomics; Citation: Proteomics from VerBerkmoes et al. (2003) unpublished;		protein_coding	160.842
RPA0431	-2.05342	-1.03803	2.05342	1.59555e-12	down	RPA0431		methyl-accepting chemotaxis receptor/sensory transducer with PAS domain; observed by proteomics; Citation: Proteomics from VerBerkmoes et al. (2003) unpublished;		protein_coding	652.381
RPA1303	-2.05176	-1.03686	2.05176	5.81861e-21	down	RPA1303		putative transglycolase; observed by proteomics; Citation: Proteomics from VerBerkmoes et al. (2003) unpublished;		protein_coding	99.0411
RPA1746	-2.05156	-1.03672	2.05156	2.25302e-15	down	RPA1746		transcriptional regulator, LysR family;		protein_coding	125.566
RPA4383	-2.04916	-1.03503	2.04916	3.9659e-16	down	RPA4383		conserved unknown protein;		protein_coding	447.253
RPA1981	-2.04698	-1.0335	2.04698	1.11405e-12	down	cbbI, rpiA, ppi		ribose 5-phosphate isomerase; observed by proteomics; Citation: Proteomics from VerBerkmoes et al. (2003) unpublished;		protein_coding	201.509
RPA4583	-2.03677	-1.02629	2.03677	9.68699e-12	down	RPA4583		possible UDP-N-acetyl-D-mannosamine transferase;		protein_coding	221.966
RPA1510	-2.0359	-1.02567	2.0359	1.04529e-20	down	RPA1510		conserved unknown protein; observed by proteomics; Citation: Proteomics from VerBerkmoes et al. (2003) unpublished;		protein_coding	351.694
RPA2928	-2.03034	-1.02172	2.03034	7.80186e-33	down	proS		proline-tRNA ligase; observed by proteomics; Citation: Proteomics from VerBerkmoes et al. (2003) unpublished;		protein_coding	274.205
RPA0334	-2.0273	-1.01956	2.0273	2.35536e-09	down	dnaJ		heat shock protein DnaJ (40); observed by proteomics; Citation: Proteomics from VerBerkmoes et al. (2003) unpublished;		protein_coding	214.667
RPA4775	-2.0219	-1.01571	2.0219	1.25774e-14	down	phoB		two-component phosphate transcriptional regulator PhoB;		protein_coding	53.8585
RPA3274	-2.01771	-1.01272	2.01771	6.03148e-15	down	nusG		transcription antitermination protein, NusG; observed by proteomics; Citation: Proteomics from VerBerkmoes et al. (2003) unpublished;		protein_coding	473.561
RPA3684	-2.01567	-1.01126	2.01567	4.44341e-08	down	RPA3684		TPR repeat;		protein_coding	66.365
RPA2451	-2.01426	-1.01025	2.01426	2.14582e-27	down	RPA2451		putative N-acetylmuramoyl-L-alanine amidase;		protein_coding	221.218
RPA1200	-2.01316	-1.00946	2.01316	5.4541e-11	down	RPA1200		possible phosphoglycerate mutase;		protein_coding	116.278
RPA1775	-2.0098	-1.00705	2.0098	1.02895e-09	down	RPA1775		putative dehydrogenase; observed by proteomics; Citation: Proteomics from VerBerkmoes et al. (2003) unpublished;		protein_coding	54.7239
RPA0060	-2.00856	-1.00616	2.00856	4.54803e-15	down	RPA0060		conserved unknown protein; observed by proteomics; Citation: Proteomics from VerBerkmoes et al. (2003) unpublished;		protein_coding	1031.55
RPA2299	-2.00843	-1.00606	2.00843	6.22466e-39	down	RPA2299		possible two-component transcriptional regulator, LuxR family;		protein_coding	528.271
RPA3821	-2.00528	-1.00381	2.00528	6.3321e-25	down	purC2		phosphoribosylaminoimidazole-succinocarboxamide synthase; observed by proteomics; Citation: Proteomics from VerBerkmoes et al. (2003) unpublished;		protein_coding	1019.51
RPA2005	-2.00395	-1.00285	2.00395	8.30041e-26	down	RPA2005		ABC transporter, fused ATPase and permease domain;		protein_coding	126.523

## Sheet: UP - FC ( D6 light  vs  log)
Gene ID	FC ([D6 light] vs [log-phase])	Log FC ([D6 light] vs [log-phase])	FC (abs) ([D6 light] vs [log-phase])	p-value	Regulation ([D6 light] vs [log-phase])	Gene Symbol	Aliases	Description	GO Accession	Gene Type	Max RPKM (D6 light vs log)	COG
RPA2269	95.8498	6.5827	95.8498	< 1E-45	up	RPA2269		conserved unknown protein; observed by proteomics; Citation: Proteomics from VerBerkmoes et al. (2003) unpublished;		protein_coding	1893.95
RPA1280	94.925	6.56872	94.925	< 1E-45	up	RPA1280		conserved hypothetical protein;		protein_coding	2092.83
RPA4667	74.5449	6.22004	74.5449	< 1E-45	up	coxL, cutL		putative carbon-monoxide dehydrogenase large subunit; observed by proteomics; Citation: Proteomics from VerBerkmoes et al. (2003) unpublished;		protein_coding	1082.43
RPA3188	61.943	5.95287	61.943	8.77447e-38	up	RPA3188		alcohol dehydrogenase; observed by proteomics; Citation: Proteomics from VerBerkmoes et al. (2003) unpublished;		protein_coding	743.771
RPA1947	59.836	5.90294	59.836	< 1E-45	up	pqqB		pyrroloquinoline quinone biosynthesis protein B;		protein_coding	729.751
RPA0738	57.0689	5.83463	57.0689	< 1E-45	up	RPA0738		possible L-sorbosone dehydrogenase.; observed by proteomics; Citation: Proteomics from VerBerkmoes et al. (2003) unpublished;		protein_coding	516.56
RPA4668	57.0048	5.83301	57.0048	< 1E-45	up	coxM, cutM		carbon monoxide dehydrogenase chain C; observed by proteomics; Citation: Proteomics from VerBerkmoes et al. (2003) unpublished;		protein_coding	563.238
RPA1637	53.8618	5.75119	53.8618	1.45464e-25	up	RPA1637		hypothetical protein;		protein_coding	9386.24
RPA1729	53.46	5.74039	53.46	< 1E-45	up	RPA1729		Fatty acid desaturase family;		protein_coding	845.029
RPA4222	52.7728	5.72172	52.7728	3.563e-14	up	RPA4222		hypothetical protein;		protein_coding	4377.39
RPA3470	50.8421	5.66795	50.8421	< 1E-45	up	RPA3470		putative sugar uptake ABC transporter periplasmic solute-binding protein precursor; observed by proteomics; Citation: Proteomics from VerBerkmoes et al. (2003) unpublished;		protein_coding	519.922
RPA4666	49.7359	5.63621	49.7359	< 1E-45	up	coxS, cutS		carbon-monoxide dehydrogenase small subunit; observed by proteomics; Citation: Proteomics from VerBerkmoes et al. (2003) unpublished;		protein_coding	4585.74
RPA0668	47.1577	5.55942	47.1577	< 1E-45	up	hbaE		putative ABC transporter subunit, substrate-binding component; observed by proteomics; Citation: Proteomics from VerBerkmoes et al. (2003) unpublished;		protein_coding	667.537
RPA2990	46.8773	5.55082	46.8773	< 1E-45	up	RPA2990		conserved hypothetical protein;		protein_coding	1188.42
RPA3725	46.3222	5.53363	46.3222	< 1E-45	up	ilvJ		possible leucine/isoleucine/valine-binding protein precursor; observed by proteomics; Citation: Proteomics from VerBerkmoes et al. (2003) unpublished;		protein_coding	5104.51
RPA4410	44.2277	5.46688	44.2277	< 1E-45	up	glpD		glycerol-3-phosphate dehydrogenase;		protein_coding	544.051
RPA3655	40.9331	5.35519	40.9331	< 1E-45	up	RPA3655		probable alcohol dehydrogenase; observed by proteomics; Citation: Proteomics from VerBerkmoes et al. (2003) unpublished;		protein_coding	983.081
RPA0222	38.6846	5.27369	38.6846	6.44872e-06	up	RPA0222		Beta-Ig-H3/Fasciclin domain; observed by proteomics; Citation: Proteomics from VerBerkmoes et al. (2003) unpublished;		protein_coding	2290.69
RPA0580	37.4934	5.22857	37.4934	< 1E-45	up	RPA0580		possible branched-chain amino acid binding protein, ABC transport system; observed by proteomics; Citation: Proteomics from VerBerkmoes et al. (2003) unpublished;		protein_coding	933.614
RPA2193	35.7347	5.15925	35.7347	< 1E-45	up	RPA2193		putative ABC transporter, perplasmic binding protein, branched chain amino acids; observed by proteomics; Citation: Proteomics from VerBerkmoes et al. (2003) unpublished;		protein_coding	309.11
RPA1789	34.3706	5.1031	34.3706	< 1E-45	up	RPA1789		putative branched-chain amino acid transport system substrate-binding protein; observed by proteomics; Citation: Proteomics from VerBerkmoes et al. (2003) unpublished;		protein_coding	2378.17
RPA3471	34.2702	5.09888	34.2702	< 1E-45	up	RPA3471		ABC transporter, ATP-binding protein; observed by proteomics; Citation: Proteomics from VerBerkmoes et al. (2003) unpublished;		protein_coding	1080.99
RPA1730	33.5346	5.06758	33.5346	9.46923e-36	up	RPA1730		possible hydrolase;		protein_coding	236.919
RPA1886	33.4532	5.06407	33.4532	4.49002e-33	up	RPA1886		hypothetical protein;		protein_coding	85.4842
RPA1089	33.2152	5.05377	33.2152	6.63766e-35	up	RPA1089		hypothetical protein;		protein_coding	1049.53
RPA1033	32.4623	5.02069	32.4623	< 1E-45	up	RPA1033		DUF85:Elongator protein 3/MiaB/NifB;		protein_coding	2255.38
RPA1238	32.2525	5.01134	32.2525	< 1E-45	up	RPA1238		putative enoyl-CoA hydratase/isomerase superfamily;		protein_coding	709.229
RPA1763	31.8272	4.99219	31.8272	< 1E-45	up	RPA1763		putative long-chain-fatty-acid CoA ligase; observed by proteomics; Citation: Proteomics from VerBerkmoes et al. (2003) unpublished;		protein_coding	513.356
RPA4217	31.2973	4.96797	31.2973	< 1E-45	up	RPA4217		conserved unknown protein; observed by proteomics; Citation: Proteomics from VerBerkmoes et al. (2003) unpublished;		protein_coding	17331.1
RPA3299	31.1202	4.95978	31.1202	< 1E-45	up	RPA3299		putative long-chain-fatty-acid CoA ligase;		protein_coding	489.409
RPA2078	30.7727	4.94358	30.7727	4.75343e-17	up	RPA2078		hypothetical protein;		protein_coding	83.9589
RPA3568	29.4478	4.88009	29.4478	< 1E-45	up	RPA3568		conserved unknown protein; observed by proteomics; Citation: Proteomics from VerBerkmoes et al. (2003) unpublished;		protein_coding	14306.5
RPA0661	29.0978	4.86284	29.0978	< 1E-45	up	badA		benzoate-CoA ligase; observed by proteomics; Citation: Proteomics from VerBerkmoes et al. (2003) unpublished;		protein_coding	507.997
RPA1204	28.813	4.84865	28.813	< 1E-45	up	RPA1204		conserved hypothetical protein;		protein_coding	647.044
RPA1475	27.1713	4.76401	27.1713	< 1E-45	up	RPA1475		hypothetical protein;		protein_coding	655.141
RPA1885	26.7471	4.74131	26.7471	< 1E-45	up	RPA1885		putative portal protein, R. capsulatus GTA orfg3 homologue;		protein_coding	119.979
RPA1207	26.7075	4.73917	26.7075	< 1E-45	up	RPA1207		PAS domain:sigma-54-dependent transcriptional regulator, Fis family;		protein_coding	524.127
RPA0743	26.6248	4.7347	26.6248	< 1E-45	up	RPA0743		putative acid-CoA ligase; observed by proteomics; Citation: Proteomics from VerBerkmoes et al. (2003) unpublished;		protein_coding	456.733
RPA3866	26.3376	4.71905	26.3376	1.348e-39	up	RPA3866		conserved unknown protein;		protein_coding	498.188
RPA2992	26.1929	4.71111	26.1929	< 1E-45	up	RPA2992		conserved hypothetical protein;		protein_coding	83.5004
RPA1741	25.9746	4.69903	25.9746	< 1E-45	up	RPA1741		possible branched-chain amino acid transport system substrate-binding protein; observed by proteomics; Citation: Proteomics from VerBerkmoes et al. (2003) unpublished;		protein_coding	526.667
RPA4409	25.722	4.68493	25.722	< 1E-45	up	RPA4409		ATP-binding protein of sugar ABC transporter;		protein_coding	315.036
RPA3840	25.6176	4.67906	25.6176	< 1E-45	up	RPA3840		putative hydroxamate-type ferrisiderophore receptor;		protein_coding	139.406
RPA2895	25.5921	4.67762	25.5921	< 1E-45	up	RPA2895		possible small heat shock protein;		protein_coding	2285.7
RPA3458	25.3256	4.66253	25.3256	< 1E-45	up	RPA3458		possible TrapT family, dctP subunit, C4-dicarboxylate periplasmic binding protein; observed by proteomics; Citation: Proteomics from VerBerkmoes et al. (2003) unpublished;		protein_coding	1148.12
RPA4828	25.2411	4.6577	25.2411	< 1E-45	up	RPA4828		conserved hypothetical protein;		protein_coding	878.692
RPA4792	24.697	4.62626	24.697	2.17976e-10	up	RPA4792		RNA polymerase ECF-type sigma factor;		protein_coding	2144.64
RPA3703	24.6706	4.62472	24.6706	< 1E-45	up	RPA3703		hypothetical protein;		protein_coding	2054.75
RPA1732	24.5182	4.61578	24.5182	< 1E-45	up	RPA1732		possible cytochrome P450; observed by proteomics; Citation: Proteomics from VerBerkmoes et al. (2003) unpublished;		protein_coding	212.953
RPA3292	24.4266	4.61038	24.4266	< 1E-45	up	RPA3292		hypothetical protein;		protein_coding	235.107
RPA2142	23.5349	4.55673	23.5349	< 1E-45	up	RPA2142		putative fatty-acid--CoA ligase;		protein_coding	331.152
RPA4221	23.5071	4.55503	23.5071	< 1E-45	up	RPA4221		putative permease;		protein_coding	74.8667
RPA4432	23.4889	4.55391	23.4889	< 1E-45	up	RPA4432		NHL repeat; observed by proteomics; Citation: Proteomics from VerBerkmoes et al. (2003) unpublished;		protein_coding	395.94
RPA0744	23.1036	4.53005	23.1036	< 1E-45	up	RPA0744		putative high potential iron sulfur protein (HiPIP);		protein_coding	184.238
RPA1237	23.0089	4.52412	23.0089	< 1E-45	up	RPA1237		possible acyl-CoA dehydrogenase; observed by proteomics; Citation: Proteomics from VerBerkmoes et al. (2003) unpublished;		protein_coding	250.118
RPA3845	23.0035	4.52378	23.0035	9.02603e-36	up	RPA3845		possible membrane transport protein;		protein_coding	318.266
RPA3217	21.4959	4.42599	21.4959	< 1E-45	up	RPA3217		possible branched-chain amino acid transport system substrate-binding protein; observed by proteomics; Citation: Proteomics from VerBerkmoes et al. (2003) unpublished;		protein_coding	213.324
RPA0896	21.4605	4.42361	21.4605	< 1E-45	up	RPA0896		putative 3-oxoacyl-acyl carrier protein reductase;		protein_coding	463.305
RPA1801	20.4592	4.35468	20.4592	1.60029e-26	up	RPA1801		conserved hypothetical protein;		protein_coding	404.016
RPA2073	20.2451	4.3395	20.2451	1.51e-43	up	RPA2073		putative oxidoreductase;		protein_coding	98.6935
RPA3309	20.0958	4.32882	20.0958	< 1E-45	up	RPA3309		conserved unknown protein; observed by proteomics; Citation: Proteomics from VerBerkmoes et al. (2003) unpublished;		protein_coding	2632.7
RPA4002	19.8165	4.30863	19.8165	< 1E-45	up	RPA4002		putative acyl-CoA dehydrogenase; observed by proteomics; Citation: Proteomics from VerBerkmoes et al. (2003) unpublished;		protein_coding	856.469
RPA3767	19.7803	4.30599	19.7803	< 1E-45	up	paaB		phenylacetic acid degradation protein paaB; observed by proteomics; Citation: Proteomics from VerBerkmoes et al. (2003) unpublished;		protein_coding	566.174
RPA3657	19.7685	4.30513	19.7685	< 1E-45	up	fadD2		putative long-chain fatty acid-CoA ligase;		protein_coding	312.727
RPA4408	19.6333	4.29523	19.6333	< 1E-45	up	RPA4408		ATP-binding protein of sugar ABC transporter;		protein_coding	266.274
RPA2983	19.5243	4.2872	19.5243	< 1E-45	up	RPA2983		hypothetical protein;		protein_coding	117.379
RPA3196	19.4942	4.28497	19.4942	4.06852e-25	up	RPA3196		hypothetical protein;		protein_coding	798.672
RPA3416	19.4926	4.28486	19.4926	1.75069e-10	up	RPA3416		protein with 2 CBS domains;		protein_coding	350.026
RPA2600	19.411	4.2788	19.411	5.17356e-08	up	RPA2600		hypothetical protein;		protein_coding	3210.53
RPA3973	19.2792	4.26897	19.2792	< 1E-45	up	RPA3973		cytochrome c556; observed by proteomics; Citation: Proteomics from VerBerkmoes et al. (2003) unpublished;		protein_coding	1629.05
RPA3308	19.2476	4.26661	19.2476	6.93846e-23	up	RPA3308		ycfI, putative structural proteins; observed by proteomics; Citation: Proteomics from VerBerkmoes et al. (2003) unpublished;		protein_coding	769.707
RPA1055	19.1896	4.26226	19.1896	< 1E-45	up	nadA		quinolinate synthetase A;		protein_coding	10309.7
RPA2543	18.7763	4.23084	18.7763	< 1E-45	up	RPA2543		TrapT family, dctP subunit, C4-dicarboxylate periplasmic binding protein; observed by proteomics; Citation: Proteomics from VerBerkmoes et al. (2003) unpublished;		protein_coding	598.543
RPA3313	18.5891	4.21638	18.5891	4.06014e-27	up	RPA3313		hypothetical protein;		protein_coding	143.196
RPA2158	18.3983	4.2015	18.3983	4.66879e-18	up	RPA2158		hypothetical protein;		protein_coding	2297.08
RPA1887	18.3328	4.19636	18.3328	< 1E-45	up	RPA1887		possible phage protease, R. capsulatus GTA orfg4 homologue;		protein_coding	50.4252
RPA3301	18.2788	4.1921	18.2788	< 1E-45	up	RPA3301		putative lipid transfer protein; observed by proteomics; Citation: Proteomics from VerBerkmoes et al. (2003) unpublished;		protein_coding	256.257
RPA0785	18.2242	4.18778	18.2242	< 1E-45	up	RPA0785		possible cytochrome P450 family proteins; observed by proteomics; Citation: Proteomics from VerBerkmoes et al. (2003) unpublished;		protein_coding	869.652
RPA4418	18.0573	4.17451	18.0573	< 1E-45	up	RPA4418		conserved unknown protein; observed by proteomics; Citation: Proteomics from VerBerkmoes et al. (2003) unpublished;		protein_coding	4015.81
RPA1799	17.7149	4.14689	17.7149	< 1E-45	up	ung		Uracil-DNA glycosylase:Phage SPO1 DNA polymerase-related protein;		protein_coding	167.8
RPA2991	17.6137	4.13863	17.6137	< 1E-45	up	RPA2991		hypothetical protein;		protein_coding	89.2659
RPA4807	17.4557	4.12563	17.4557	< 1E-45	up	RPA4807		possible branched-chain amino acid transport system substrate-binding protein; observed by proteomics; Citation: Proteomics from VerBerkmoes et al. (2003) unpublished;		protein_coding	243.178
RPA1576	17.3797	4.11933	17.3797	< 1E-45	up	RPA1576		putative glutathione S-transferase; observed by proteomics; Citation: Proteomics from VerBerkmoes et al. (2003) unpublished;		protein_coding	2196.72
RPA3036	17.1477	4.09994	17.1477	9.97536e-08	up	RPA3036		hypothetical protein;		protein_coding	524.852
RPA1281	17.0628	4.09279	17.0628	< 1E-45	up	RPA1281		conserved hypothetical protein;		protein_coding	420.977
RPA3851	16.8076	4.07104	16.8076	< 1E-45	up	recA		recombination protein recA; observed by proteomics; Citation: Proteomics from VerBerkmoes et al. (2003) unpublished;		protein_coding	11623.5
RPA0662	16.6672	4.05894	16.6672	< 1E-45	up	badB		ferredoxin;		protein_coding	421.605
RPA4273	16.6157	4.05448	16.6157	1.81413e-10	up	RPA4273		hypothetical protein;		protein_coding	163.342
RPA0869	16.5343	4.04739	16.5343	1.19738e-28	up	RPA0869		GCN5-related N-acetyltransferase;		protein_coding	2016.23
RPA4662	16.3942	4.03511	16.3942	< 1E-45	up	RPA4662		putative suar transport protein;		protein_coding	268.407
RPA3459	16.362	4.03227	16.362	< 1E-45	up	RPA3459		possible TrapT family, fused dctM-Q subunits, C4-dicarboxylate transport;		protein_coding	206.205
RPA0215	16.073	4.00657	16.073	3.03658e-17	up	RPA0215		possible general stress protein 26; observed by proteomics; Citation: Proteomics from VerBerkmoes et al. (2003) unpublished;		protein_coding	452.186
RPA1686	16.0394	4.00355	16.0394	< 1E-45	up	RPA1686		putative alcohol dehydrogenase; observed by proteomics; Citation: Proteomics from VerBerkmoes et al. (2003) unpublished;		protein_coding	229.401
RPA1929	15.9924	3.99932	15.9924	< 1E-45	up	RPA1929		htrA-like serine protease; observed by proteomics; Citation: Proteomics from VerBerkmoes et al. (2003) unpublished;		protein_coding	1874.54
RPA4675	15.7117	3.97377	15.7117	1.50486e-25	up	RPA4675		possible 3-(3-hydroxy-phenyl)propionate hydroxylase;		protein_coding	231.094
RPA3726	15.5893	3.96248	15.5893	1.20863e-12	up	RPA3726		conserved unknown protein; observed by proteomics; Citation: Proteomics from VerBerkmoes et al. (2003) unpublished;		protein_coding	967.632
RPA4683	15.4677	3.95118	15.4677	< 1E-45	up	RPA4683		hypothetical protein;		protein_coding	2973.24
RPA1733	15.4576	3.95024	15.4576	< 1E-45	up	fdxA		putative ferredoxin; observed by proteomics; Citation: Proteomics from VerBerkmoes et al. (2003) unpublished;		protein_coding	783.626
RPA3656	15.302	3.93565	15.302	< 1E-45	up	RPA3656		conserved hypothetical protein;		protein_coding	205.389
RPA2270	15.2664	3.93229	15.2664	< 1E-45	up	RPA2270		hypothetical protein;		protein_coding	51.3982
RPA4319	15.2661	3.93226	15.2661	< 1E-45	up	RPA4319		hypothetical protein;		protein_coding	4086.78
RPA2134	15.1539	3.92162	15.1539	< 1E-45	up	RPA2134		hypothetical protein;		protein_coding	6521.41
RPA0870	15.0653	3.91316	15.0653	< 1E-45	up	RPA0870		putative ornithine decarboxylase;		protein_coding	4685.05
RPA1802	14.9948	3.90639	14.9948	< 1E-45	up	RPA1802		conserved hypothetical protein;		protein_coding	195.085
RPA1813	14.9533	3.9024	14.9533	< 1E-45	up	RPA1813		RNA polymerase ECF-type sigma factor;		protein_coding	901.745
RPA4823	14.7485	3.8825	14.7485	< 1E-45	up	RPA4823		putative long-chain-fatty-acid-CoA ligase; observed by proteomics; Citation: Proteomics from VerBerkmoes et al. (2003) unpublished;		protein_coding	439.223
RPA3841	14.7223	3.87993	14.7223	3.00299e-27	up	RPA3841		hypothetical protein;		protein_coding	104.612
RPA2579	14.7088	3.87861	14.7088	2.52852e-12	up	RPA2579		hypothetical protein;		protein_coding	3442.75
RPA0737	14.526	3.86057	14.526	< 1E-45	up	RPA0737		putative oxalate/formate Major Facilitator Superfamily (MFS) antiporter;		protein_coding	50.4647
RPA1091	14.4253	3.85053	14.4253	< 1E-45	up	RPA1091		hypothetical protein;		protein_coding	1165.93
RPA0705	14.3937	3.84737	14.3937	< 1E-45	up	RPA0705		hypothetical protein;		protein_coding	3238.56
RPA1332	14.3306	3.84103	14.3306	< 1E-45	up	RPA1332		possible phage integrase/recombinase;		protein_coding	229.035
RPA0991	14.1695	3.82472	14.1695	< 1E-45	up	RPA0991		possible transcriptional regulator, Crp/Fnr family;		protein_coding	337.505
RPA0582	14.0892	3.81651	14.0892	< 1E-45	up	RPA0582		conserved unknown protein; observed by proteomics; Citation: Proteomics from VerBerkmoes et al. (2003) unpublished;		protein_coding	466.421
RPA2033	14.0783	3.8154	14.0783	< 1E-45	up	RPA2033		possible AtsE;		protein_coding	2434.36
RPA0684	13.7904	3.78559	13.7904	< 1E-45	up	RPA0684		hypothetical protein;		protein_coding	1088.76
RPA4678	13.7744	3.78391	13.7744	< 1E-45	up	RPA4678		possible outer membrane protein OprF (AF117972);		protein_coding	208.584
RPA3842	13.7626	3.78268	13.7626	1.27878e-15	up	RPA3842		Uncharacterized iron-regulated membrane protein DUF337;		protein_coding	153.061
RPA2474	13.6943	3.77551	13.6943	< 1E-45	up	RPA2474		possible o-linked GlcNac transferase;		protein_coding	61.2385
RPA4758	13.6661	3.77253	13.6661	5.62737e-14	up	RPA4758		conserved hypothetical protein;		protein_coding	545.879
RPA4219	13.5406	3.75922	13.5406	7.9917e-17	up	RPA4219		conserved hypothetical protein;		protein_coding	221.14
RPA3943	13.5171	3.75671	13.5171	< 1E-45	up	RPA3943		conserved hypothetical protein;		protein_coding	2319.86
RPA3565	13.2373	3.72654	13.2373	4.18921e-06	up	RPA3565		ErfK/YbiS/YcfS/YnhG;		protein_coding	622.292
RPA0546	13.1535	3.71737	13.1535	1.60391e-20	up	RPA0546		hypothetical protein;		protein_coding	1321.88
RPA3469	13.1482	3.71679	13.1482	< 1E-45	up	RPA3469		probable permease protein of sugar ABC transporter;		protein_coding	75.0183
RPA4822	13.1346	3.7153	13.1346	< 1E-45	up	RPA4822		possible alcohol dehydrogenase; observed by proteomics; Citation: Proteomics from VerBerkmoes et al. (2003) unpublished;		protein_coding	1101.84
RPA1893	13.0762	3.70887	13.0762	6.94789e-26	up	RPA1893		hypothetical protein;		protein_coding	59.9722
RPA0992	13.0351	3.70433	13.0351	< 1E-45	up	RPA0992		probable transcriptional regulator, Crp/Fnr family; observed by proteomics; Citation: Proteomics from VerBerkmoes et al. (2003) unpublished;		protein_coding	350.456
RPA0895	13.0318	3.70397	13.0318	< 1E-45	up	RPA0895		putative 3-oxoacyl-[ACP] reductase; observed by proteomics; Citation: Proteomics from VerBerkmoes et al. (2003) unpublished;		protein_coding	226.252
RPA3505	13.0168	3.7023	13.0168	< 1E-45	up	RPA3505		conserved hypothetical protein;		protein_coding	1954.58
RPA0566	12.963	3.69633	12.963	< 1E-45	up	RPA0566		conserved unknown protein; observed by proteomics; Citation: Proteomics from VerBerkmoes et al. (2003) unpublished;		protein_coding	2136.51
RPA1699	12.939	3.69366	12.939	< 1E-45	up	RPA1699		putative acyl-CoA dehydrogenase;		protein_coding	120.303
RPA4232	12.692	3.66585	12.692	2.27464e-25	up	RPA4232		hypothetical protein;		protein_coding	1497
RPA3649	12.552	3.64984	12.552	< 1E-45	up	RPA3649		conserved hypothetical protein;		protein_coding	817.696
RPA0416	12.4212	3.63473	12.4212	< 1E-45	up	RPA0416		putative enoyl-CoA hydratase; observed by proteomics; Citation: Proteomics from VerBerkmoes et al. (2003) unpublished;		protein_coding	303.775
RPA4220	12.3148	3.62233	12.3148	< 1E-45	up	RPA4220		ErfK/YbiS/YcfS/YnhG; observed by proteomics; Citation: Proteomics from VerBerkmoes et al. (2003) unpublished;		protein_coding	344.269
RPA0832	12.1392	3.6016	12.1392	0.000198388	up	coxA		cytochrome c oxidase subunit I;		protein_coding	150.568
RPA1800	12.0703	3.59338	12.0703	< 1E-45	up	RPA1800		Elongator protein 3/MiaB/NifB;		protein_coding	156.603
RPA2896	12.0452	3.59038	12.0452	< 1E-45	up	RPA2896		hypothetical protein;		protein_coding	332.63
RPA1054	12.011	3.58629	12.011	< 1E-45	up	nadB		putative L-aspartate oxidase; observed by proteomics; Citation: Proteomics from VerBerkmoes et al. (2003) unpublished;		protein_coding	1972.92
RPA2825	11.8388	3.56545	11.8388	< 1E-45	up	RPA2825		conserved unknown protein; observed by proteomics; Citation: Proteomics from VerBerkmoes et al. (2003) unpublished;		protein_coding	1362.71
RPA1236	11.8235	3.56358	11.8235	< 1E-45	up	RPA1236		putative acyl-CoA dehydrogenase; observed by proteomics; Citation: Proteomics from VerBerkmoes et al. (2003) unpublished;		protein_coding	259.256
RPA1108	11.6831	3.54635	11.6831	< 1E-45	up	RPA1108		DGPF domain;		protein_coding	113.507
RPA1333	11.6652	3.54414	11.6652	< 1E-45	up	RPA1333		conserved hypothetical protein;		protein_coding	97.621
RPA3589	11.6215	3.53872	11.6215	6.27312e-15	up	RPA3589		conserved hypothetical protein;		protein_coding	400.058
RPA1948	11.2857	3.49643	11.2857	6.052e-42	up	pqqC		pyrroloquinoline quinone biosynthesis protein C;		protein_coding	62.3324
RPA4407	11.2679	3.49414	11.2679	< 1E-45	up	RPA4407		permease protein of sugar ABC transporter;		protein_coding	187.901
RPA4468	11.256	3.49262	11.256	< 1E-45	up	RPA4468		conserved unknown protein; observed by proteomics; Citation: Proteomics from VerBerkmoes et al. (2003) unpublished;		protein_coding	249.94
RPA1782	11.2277	3.48899	11.2277	< 1E-45	up	RPA1782		TrapT family, dctP subunit, C4-dicarboxylate periplasmic binding protein; observed by proteomics; Citation: Proteomics from VerBerkmoes et al. (2003) unpublished;		protein_coding	247.25
RPA3291	11.185	3.4835	11.185	< 1E-45	up	RPA3291		possible membrane transport protein;		protein_coding	59.4245
RPA4808	11.1483	3.47875	11.1483	4.92838e-36	up	RPA4808		possible hexuronate transporter;		protein_coding	100.2
RPA2744	11.0644	3.46785	11.0644	< 1E-45	up	RPA2744		hypothetical protein;		protein_coding	1137.26
RPA4813	11.0258	3.46281	11.0258	< 1E-45	up	RPA4813		possible branched chain amino acid periplasmic binding protein of ABC transporter; observed by proteomics; Citation: Proteomics from VerBerkmoes et al. (2003) unpublished;		protein_coding	1261.95
RPA2716	10.8588	3.4408	10.8588	< 1E-45	up	RPA2716		conserved hypothetical protein;		protein_coding	4805.5
RPA0005	10.8177	3.43532	10.8177	< 1E-45	up	hpd		4-hydroxyphenylpyruvate dioxygenase; observed by proteomics; Citation: Proteomics from VerBerkmoes et al. (2003) unpublished;		protein_coding	539.917
RPA3652	10.792	3.4319	10.792	2.13e-43	up	RPA3652		conserved hypothetical protein;		protein_coding	423.434
RPA4465	10.7814	3.43047	10.7814	< 1E-45	up	soxB		sulfur/thiosulfate oxidation protein SoxB;		protein_coding	76.5554
RPA2143	10.6722	3.41578	10.6722	< 1E-45	up	RPA2143		putative acetyl/propionyl-CoA carboxylase; observed by proteomics; Citation: Proteomics from VerBerkmoes et al. (2003) unpublished;		protein_coding	112.033
RPA2735	10.6154	3.40809	10.6154	< 1E-45	up	mexC2		putative RND multidrug efflux membrane fusion protein MexC precursor;		protein_coding	426.125
RPA1003	10.5634	3.401	10.5634	< 1E-45	up	RPA1003		putative acyl-CoA synthase;		protein_coding	132.771
RPA1651	10.535	3.39712	10.535	< 1E-45	up	RPA1651		possible leucine/isoleucine/valine-binding protein precursor; observed by proteomics; Citation: Proteomics from VerBerkmoes et al. (2003) unpublished;		protein_coding	491.353
RPA0833	10.4482	3.38518	10.4482	3.12243e-05	up	coxE		heme O synthase;		protein_coding	69.4315
RPA1559	10.4422	3.38435	10.4422	< 1E-45	up	cbbL		ribulose-bisphosphate carboxylase large chain;		protein_coding	1071.85
RPA1613	10.3173	3.36699	10.3173	< 1E-45	up	RPA1613		putative cytochrome P-450;		protein_coding	328.34
RPA0130	10.2874	3.36281	10.2874	< 1E-45	up	RPA0130		transcriptional regulator, LysR family;		protein_coding	84.8551
RPA0109	10.2383	3.3559	10.2383	< 1E-45	up	RPA0109		putative 3-oxoacyl-(acyl carrier ptn) reductase;		protein_coding	236.492
RPA3035	10.1262	3.34002	10.1262	1.0697e-05	up	RPA3035		hypothetical protein;		protein_coding	1036.47
RPA2786	10.0691	3.33186	10.0691	< 1E-45	up	RPA2786		hypothetical protein;		protein_coding	254.709
RPA2140	10.0412	3.32785	10.0412	< 1E-45	up	RPA2140		probable transcriptional regulator, AraC family;		protein_coding	1728.3
RPA0999	10.0362	3.32714	10.0362	< 1E-45	up	PA5115		conserved hypothetical protein;		protein_coding	193.003
RPA1211	10.036	3.32711	10.036	2.31159e-08	up	RPA1211		hypothetical protein;		protein_coding	585.176
RPA0460	10.031	3.32639	10.031	< 1E-45	up	RPA0460		putative esterase; observed by proteomics; Citation: Proteomics from VerBerkmoes et al. (2003) unpublished;		protein_coding	2088.27
RPA0673	9.91026	3.30892	9.91026	6.8105e-41	up	hbaR		Hydroxybenzoate anaerobic degradation regulatory protein HbaR, Crp/Fnr family;		protein_coding	63.1628
RPA3371	9.75952	3.28681	9.75952	< 1E-45	up	RPA3371		putative outer membrane protein;		protein_coding	2070.02
RPA4210	9.73891	3.28376	9.73891	< 1E-45	up	RPA4210		hypothetical protein;		protein_coding	4486.59
RPA1884	9.6992	3.27787	9.6992	< 1E-45	up	RPA1884		methyl-accepting chemotaxis receptor/sensory transducer; observed by proteomics; Citation: Proteomics from VerBerkmoes et al. (2003) unpublished;		protein_coding	328.209
RPA1301	9.6406	3.26912	9.6406	< 1E-45	up	pfpI		putative intracellular protease, PfpI family;		protein_coding	391.265
RPA4448	9.62869	3.26734	9.62869	< 1E-45	up	RPA4448		RNA polymerase ECF-type sigma factor;		protein_coding	110.89
RPA4404	9.58263	3.26042	9.58263	< 1E-45	up	RPA4404		putative periplasmic binding ABC transporter protein, probable sugar binding; observed by proteomics; Citation: Proteomics from VerBerkmoes et al. (2003) unpublished;		protein_coding	386.006
RPA0868	9.55742	3.25662	9.55742	5.10091e-21	up	RPA0868		hypothetical protein;		protein_coding	186.677
RPA0831	9.53707	3.25355	9.53707	0.00154988	up	coxB		cytochrome c oxidase subunit II; observed by proteomics; Citation: Proteomics from VerBerkmoes et al. (2003) unpublished;		protein_coding	580.929
RPA0223	9.52403	3.25157	9.52403	< 1E-45	up	RPA0223		conserved hypothetical protein;		protein_coding	295.316
RPA1030	9.5171	3.25052	9.5171	< 1E-45	up	RPA1030		possible CoA transferase, subunit B; observed by proteomics; Citation: Proteomics from VerBerkmoes et al. (2003) unpublished;		protein_coding	111.186
RPA4070	9.51535	3.25026	9.51535	< 1E-45	up	msrA1		possible peptide methionine sulfoxide reductase;		protein_coding	446.248
RPA2544	9.50017	3.24795	9.50017	< 1E-45	up	RPA2544		conserved hypothetical protein;		protein_coding	393.93
RPA0318	9.45704	3.24139	9.45704	< 1E-45	up	RPA0318		putative Mg(2+) chelatase family protein;		protein_coding	378.454
RPA3441	9.45386	3.2409	9.45386	< 1E-45	up	RPA3441		enoyl-CoA hydratase/isomerase family protein; observed by proteomics; Citation: Proteomics from VerBerkmoes et al. (2003) unpublished;		protein_coding	446.772
RPA2826	9.42576	3.23661	9.42576	5.13619e-37	up	RPA2826		conserved hypothetical protein;		protein_coding	188.369
RPA1724	9.38679	3.23063	9.38679	1.324e-42	up	paaI		putative phenylacetic acid degredation protein;		protein_coding	213.684
RPA2904	9.31539	3.21962	9.31539	< 1E-45	up	RPA2904		possible DNA uptake protein, ComEC;		protein_coding	193.472
RPA4042	9.23048	3.20641	9.23048	< 1E-45	up	RPA4042		putative long-chain-fatty-acid--CoA ligase; observed by proteomics; Citation: Proteomics from VerBerkmoes et al. (2003) unpublished;		protein_coding	157.41
RPA3972	9.22042	3.20483	9.22042	< 1E-45	up	RPA3972		putative diheme cytochrome c-553;		protein_coding	455.005
RPA1655	9.2172	3.20433	9.2172	< 1E-45	up	RPA1655		possible urea/short-chain binding protein of ABC transporter; observed by proteomics; Citation: Proteomics from VerBerkmoes et al. (2003) unpublished;		protein_coding	186.327
RPA1029	9.16549	3.19621	9.16549	< 1E-45	up	RPA1029		possible CoA transferase, subunit A;		protein_coding	270.445
RPA4655	9.09918	3.18574	9.09918	< 1E-45	up	fucA		L-fuculose phosphate aldolase;		protein_coding	205.309
RPA0441	9.07516	3.18192	9.07516	< 1E-45	up	RPA0441		conserved hypothetical protein;		protein_coding	190.07
RPA3648	9.06367	3.18009	9.06367	2.83101e-30	up	RPA3648		conserved hypothetical protein;		protein_coding	111.453
RPA3768	9.05684	3.17901	9.05684	< 1E-45	up	paaA		phenylacetic acid degradation protein paaA; observed by proteomics; Citation: Proteomics from VerBerkmoes et al. (2003) unpublished;		protein_coding	872.692
RPA4079	9.04371	3.17691	9.04371	< 1E-45	up	RPA4079		hypothetical protein;		protein_coding	193.218
RPA4424	8.97544	3.16598	8.97544	< 1E-45	up	RPA4424		Beta-lactamase-like; observed by proteomics; Citation: Proteomics from VerBerkmoes et al. (2003) unpublished;		protein_coding	208.287
RPA1723	8.81366	3.13974	8.81366	< 1E-45	up	paaK		phenylacetyl-CoA ligase; observed by proteomics; Citation: Proteomics from VerBerkmoes et al. (2003) unpublished;		protein_coding	53.7191
RPA2489	8.78556	3.13513	8.78556	< 1E-45	up	RPA2489		hypothetical protein;		protein_coding	326.16
RPA3460	8.76886	3.13239	8.76886	< 1E-45	up	RPA3460		hypothetical protein;		protein_coding	98.3891
RPA4041	8.74173	3.12792	8.74173	< 1E-45	up	RPA4041		putative branched-chain amino acid ABC transport system ATP-binding protein;		protein_coding	353.797
RPA3766	8.71419	3.12337	8.71419	< 1E-45	up	paaC		phenylacetic acid degradation protein paaC; observed by proteomics; Citation: Proteomics from VerBerkmoes et al. (2003) unpublished;		protein_coding	148.545
RPA3947	8.70528	3.12189	8.70528	< 1E-45	up	RPA3947		conserved unknown protein; observed by proteomics; Citation: Proteomics from VerBerkmoes et al. (2003) unpublished;		protein_coding	3758.97
RPA3210	8.49402	3.08645	8.49402	< 1E-45	up	RPA3210		possible prolyl oligopeptidase family Dienelactone hydrolase family;		protein_coding	151.257
RPA2484	8.44657	3.07837	8.44657	< 1E-45	up	RPA2484		conserved hypothetical protein;		protein_coding	125.264
RPA2438	8.42422	3.07454	8.42422	1.06529e-26	up	RPA2438		hypothetical protein;		protein_coding	133.057
RPA4660	8.37928	3.06683	8.37928	< 1E-45	up	otsA		putative alpha,alpha-trehalose-phosphate synthase (UDP-forming) (trehalose-6-phosphate synthase);		protein_coding	929.311
RPA1585	8.37203	3.06558	8.37203	< 1E-45	up	RPA1585		putative hemmolysin III, HlyIII family;		protein_coding	4338.11
RPA4310	8.37138	3.06547	8.37138	2.79383e-21	up	RPA4310		hypothetical protein;		protein_coding	120.618
RPA0551	8.36252	3.06394	8.36252	0.000799414	up	RPA0551		transcriptional regulator, LysR family;		protein_coding	397.231
RPA2749	8.22812	3.04056	8.22812	< 1E-45	up	RPA2749		conserved unknown protein; observed by proteomics; Citation: Proteomics from VerBerkmoes et al. (2003) unpublished;		protein_coding	271.09
RPA2275	8.11204	3.02006	8.11204	< 1E-45	up	RPA2275		putative branched-chain amino acid transport system ATP-binding protein; observed by proteomics; Citation: Proteomics from VerBerkmoes et al. (2003) unpublished;		protein_coding	508.984
RPA4078	8.0871	3.01562	8.0871	< 1E-45	up	RPA4078		conserved hypothetical protein;		protein_coding	685.867
RPA2111	8.06733	3.01209	8.06733	< 1E-45	up	RPA2111		PAS domain:sigma-54-dependent transcriptional regulator, Fis family;		protein_coding	490.773
RPA0864	7.95148	2.99122	7.95148	< 1E-45	up	RPA0864		hypothetical protein;		protein_coding	391.199
RPA2717	7.94011	2.98916	7.94011	< 1E-45	up	RPA2717		conserved hypothetical protein;		protein_coding	1490.39
RPA1500	7.91129	2.98391	7.91129	< 1E-45	up	RPA1500		unknown protein; observed by proteomics; Citation: Proteomics from VerBerkmoes et al. (2003) unpublished;		protein_coding	1358.08
RPA1066	7.8608	2.97468	7.8608	< 1E-45	up	RPA1066		hypothetical protein;		protein_coding	631.84
RPA0459	7.8581	2.97418	7.8581	< 1E-45	up	RPA0459		possible fatty acid-CoA ligases;		protein_coding	334.585
RPA1136	7.84015	2.97088	7.84015	< 1E-45	up	ictP		putative L-lactate permease;		protein_coding	133.967
RPA4224	7.83513	2.96996	7.83513	< 1E-45	up	RPA4224		unknown protein; observed by proteomics; Citation: Proteomics from VerBerkmoes et al. (2003) unpublished;		protein_coding	5167.8
RPA4491	7.77914	2.95961	7.77914	< 1E-45	up	RPA4491		conserved hypothetical protein;		protein_coding	74.3021
RPA2876	7.77073	2.95805	7.77073	< 1E-45	up	RPA2876		periplasmic glucans biosynthesis protein OpgG;		protein_coding	329.429
RPA4034	7.7632	2.95665	7.7632	< 1E-45	up	RPA4034		ABC transporter, periplasmic branched chain amino acid binding protein; observed by proteomics; Citation: Proteomics from VerBerkmoes et al. (2003) unpublished;		protein_coding	1040.95
RPA0214	7.75617	2.95535	7.75617	3.68758e-15	up	RPA0214		hypothetical protein;		protein_coding	171.617
RPA4824	7.74364	2.95301	7.74364	4.82424e-34	up	RPA4824		conserved hypothetical protein;		protein_coding	104.756
RPA4571	7.70181	2.9452	7.70181	8.92954e-16	up	RPA4571		hypothetical protein;		protein_coding	1211.76
RPA2903	7.63734	2.93307	7.63734	< 1E-45	up	lexA		SOS response transcriptional repressor, lexA;		protein_coding	4717.38
RPA0417	7.57196	2.92067	7.57196	< 1E-45	up	RPA0417		conserved hypothetical protein;		protein_coding	174.373
RPA1909	7.56319	2.919	7.56319	5.89219e-16	up	RPA1909		transcriptional regulator, MarR family;		protein_coding	103.129
RPA3997	7.52415	2.91153	7.52415	2.97447e-29	up	RPA3997		unknown protein;		protein_coding	54.783
RPA1579	7.52163	2.91105	7.52163	< 1E-45	up	RPA1579		L-carnitine dehydratase/bile acid-inducible protein F; observed by proteomics; Citation: Proteomics from VerBerkmoes et al. (2003) unpublished;		protein_coding	341.976
RPA0788	7.49694	2.9063	7.49694	< 1E-45	up	RPA0788		possible Major Facilitator Superfamily (MFS) efflux pump;		protein_coding	55.4899
RPA2166	7.48539	2.90408	7.48539	< 1E-45	up	RPA2166		conserved hypothetical protein;		protein_coding	1562.33
RPA1070	7.48232	2.90349	7.48232	< 1E-45	up	RPA1070		hypothetical protein;		protein_coding	3904.93
RPA2482	7.41073	2.88961	7.41073	1.0113e-41	up	RPA2482		probable epimerase/dehydratase;		protein_coding	70.9981
RPA1210	7.39257	2.88607	7.39257	5.68899e-08	up	RPA1210		conserved hypothetical protein;		protein_coding	472.022
RPA3650	7.38914	2.88541	7.38914	< 1E-45	up	RPA3650		ATP-dependent DNA ligase;		protein_coding	95.9975
RPA0485	7.38304	2.88421	7.38304	< 1E-45	up	RPA0485		possible urea/short-chain amide ABC transporter; observed by proteomics; Citation: Proteomics from VerBerkmoes et al. (2003) unpublished;		protein_coding	205.403
RPA3211	7.36998	2.88166	7.36998	< 1E-45	up	RPA3211		TPR repeat;		protein_coding	145.166
RPA0405	7.34594	2.87695	7.34594	< 1E-45	up	RPA0405		conserved hypothetical protein;		protein_coding	644.247
RPA1230	7.3254	2.87291	7.3254	< 1E-45	up	RPA1230		putative ABC transporter, permease protein;		protein_coding	109.125
RPA3083	7.17492	2.84296	7.17492	< 1E-45	up	RPA3083		hypothetical protein;		protein_coding	1204.72
RPA0835	7.16211	2.84039	7.16211	1.74341e-06	up	coxG		possible cytochrome-c oxidase assembly protein;		protein_coding	85.5167
RPA1717	7.15084	2.83811	7.15084	5.42558e-15	up	RPA1717		hypothetical protein;		protein_coding	994.97
RPA0484	7.13826	2.83557	7.13826	< 1E-45	up	paaG1		putative enoyl-CoA hydratase; observed by proteomics; Citation: Proteomics from VerBerkmoes et al. (2003) unpublished;		protein_coding	57.2883
RPA1320	7.12274	2.83243	7.12274	< 1E-45	up	RPA1320		conserved hypothetical protein;		protein_coding	157.664
RPA3002	7.11506	2.83088	7.11506	< 1E-45	up	kdpC		potassium-transporting atpase c chain, KdpC;		protein_coding	169.367
RPA0669	7.11324	2.83051	7.11324	3.988e-42	up	hbaA		4-hydroxybenzoate-CoA ligase;		protein_coding	57.5507
RPA4171	7.10657	2.82915	7.10657	< 1E-45	up	RPA4171		conserved unknown protein; observed by proteomics; Citation: Proteomics from VerBerkmoes et al. (2003) unpublished;		protein_coding	92204.8
RPA0686	7.05451	2.81854	7.05451	< 1E-45	up	RPA0686		Uncharacterized protein family UPF0065;		protein_coding	89.4378
RPA4225	7.0315	2.81383	7.0315	< 1E-45	up	RPA4225		RNA polymerase ECF-type sigma factor; observed by proteomics; Citation: Proteomics from VerBerkmoes et al. (2003) unpublished;		protein_coding	3436.37
RPA4525	7.02013	2.8115	7.02013	< 1E-45	up	RPA4525		hypothetical protein;		protein_coding	2969.92
RPA3424	7.01364	2.81016	7.01364	1.65298e-23	up	RPA3424		hypothetical protein;		protein_coding	303.248
RPA0971	6.99169	2.80564	6.99169	9.8e-45	up	hupJ		putative hydrogenase expression/formation protein hupJ;		protein_coding	74.8054
RPA0969	6.94992	2.797	6.94992	< 1E-45	up	hupH		hydrogenase expression/formation protein hupH; observed by proteomics; Citation: Proteomics from VerBerkmoes et al. (2003) unpublished;		protein_coding	171.833
RPA4669	6.92206	2.7912	6.92206	< 1E-45	up	RPA4669		putative racemase; observed by proteomics; Citation: Proteomics from VerBerkmoes et al. (2003) unpublished;		protein_coding	580.123
RPA3669	6.91463	2.78965	6.91463	1.18098e-09	up	RPA3669		putative urea short-chain amide or branched-chain amino acid uptake ABC transporter periplasmic solute-binding protein precursor; Citation: O'Hara et al. (1999) EMBO J. 18:5175-86 and Wilson et al. EMBO J. (1993) 12:3637-42; observed by proteomics; Citation: Proteomics from VerBerkmoes et al. (2003) unpublished;		protein_coding	154.342
RPA0225	6.90688	2.78803	6.90688	< 1E-45	up	sodC		putative superoxide dismutase (Cu/Zn); observed by proteomics; Citation: Proteomics from VerBerkmoes et al. (2003) unpublished;		protein_coding	966.704
RPA4414	6.86232	2.7787	6.86232	< 1E-45	up	RPA4414		putative RND efflux transporter;		protein_coding	59.3587
RPA4471	6.85683	2.77754	6.85683	1.44555e-39	up	RPA4471		conserved hypothetical protein;		protein_coding	54.0056
RPA4834	6.84607	2.77528	6.84607	< 1E-45	up	msrA2, pms		peptide methionine sulfoxide reductase;		protein_coding	686.894
RPA2304	6.80003	2.76554	6.80003	< 1E-45	up	RPA2304		putative acyl-CoA thiolase; observed by proteomics; Citation: Proteomics from VerBerkmoes et al. (2003) unpublished;		protein_coding	91.158
RPA4467	6.79289	2.76403	6.79289	< 1E-45	up	soxY2		putative sulfur oxidation protein soxY; observed by proteomics; Citation: Proteomics from VerBerkmoes et al. (2003) unpublished;		protein_coding	1131.18
RPA0703	6.76336	2.75774	6.76336	< 1E-45	up	RPA0703		conserved hypothetical protein;		protein_coding	424.105
RPA2796	6.76301	2.75766	6.76301	< 1E-45	up	glyA2		glycine hydroxymethyltransferase; observed by proteomics; Citation: Proteomics from VerBerkmoes et al. (2003) unpublished;		protein_coding	75.9203
RPA4759	6.74011	2.75277	6.74011	< 1E-45	up	RPA4759		glycosyl hydrolase, family 13;		protein_coding	91.3153
RPA4204	6.73379	2.75142	6.73379	< 1E-45	up	RPA4204		hypothetical protein;		protein_coding	627.691
RPA3719	6.71359	2.74708	6.71359	< 1E-45	up	ilvG		putative high-affinity branched-chain amino acid transport system ATP-binding protein; observed by proteomics; Citation: Proteomics from VerBerkmoes et al. (2003) unpublished;		protein_coding	1080.58
RPA4656	6.71125	2.74658	6.71125	8.5e-43	up	RPA4656		possible sugar kinase; observed by proteomics; Citation: Proteomics from VerBerkmoes et al. (2003) unpublished;		protein_coding	155.615
RPA2160	6.70583	2.74542	6.70583	1.43729e-26	up	RPA2160		short chain dehydrogenase;		protein_coding	52.7785
RPA3843	6.68572	2.74108	6.68572	1.90548e-38	up	kefC		putative potassium efflux transporter;		protein_coding	161.195
RPA1412	6.65757	2.735	6.65757	< 1E-45	up	RPA1412		putative fatty-acid--CoA ligase;		protein_coding	87.6257
RPA2823	6.64719	2.73275	6.64719	< 1E-45	up	RPA2823		conserved hypothetical protein;		protein_coding	1709.74
RPA4478	6.62902	2.7288	6.62902	1.27441e-22	up	RPA4478		conserved hypothetical protein;		protein_coding	75.3459
RPA4128	6.62744	2.72845	6.62744	< 1E-45	up	RPA4128		conserved hypothetical protein;		protein_coding	1691.26
RPA4672	6.54856	2.71118	6.54856	< 1E-45	up	hmgA		homogentisate 1,2-dioxygenase;		protein_coding	148.13
RPA0836	6.54507	2.71041	6.54507	3.21344e-08	up	coxC		cytochrome c oxidase subunit III;		protein_coding	147.824
RPA1473	6.53674	2.70857	6.53674	< 1E-45	up	RPA1473		possible peptide transport system substrate-binding protein;		protein_coding	74.1761
RPA1664	6.53403	2.70797	6.53403	< 1E-45	up	RPA1664		Glyoxalase/Bleomycin resistance protein/dioxygenase domain; observed by proteomics; Citation: Proteomics from VerBerkmoes et al. (2003) unpublished;		protein_coding	1834.21
RPA1208	6.52791	2.70662	6.52791	< 1E-45	up	RPA1208		putative dioxygenase;		protein_coding	172.678
RPA3029	6.52028	2.70493	6.52028	1.4657e-20	up	RPA3029		conserved hypothetical protein;		protein_coding	271.27
RPA4010	6.4408	2.68724	6.4408	2.059e-42	up	RPA4010		response regulator receiver (CheY-like protein);		protein_coding	108.77
RPA1415	6.43068	2.68497	6.43068	< 1E-45	up	RPA1415		possible branched-chain amino acid transport system substrate-binding protein; observed by proteomics; Citation: Proteomics from VerBerkmoes et al. (2003) unpublished;		protein_coding	318.632
RPA1515	6.41542	2.68154	6.41542	< 1E-45	up	RPA1515		conserved unknown protein; observed by proteomics; Citation: Proteomics from VerBerkmoes et al. (2003) unpublished;		protein_coding	1041.84
RPA1011	6.35992	2.66901	6.35992	< 1E-45	up	RPA1011		DSBA oxidoreductase;		protein_coding	72.6948
RPA1927	6.3587	2.66873	6.3587	3.12826e-31	up	RPA1927		hypothetical protein; observed by proteomics; Citation: Proteomics from VerBerkmoes et al. (2003) unpublished;		protein_coding	53.3267
RPA1910	6.29263	2.65366	6.29263	7.3565e-25	up	RPA1910		conserved hypothetical protein;		protein_coding	79.8216
RPA0910	6.28823	2.65265	6.28823	1.3021e-37	up	RPA0910		DUF209:Cupin domain;		protein_coding	60.9657
RPA3396	6.24461	2.64261	6.24461	< 1E-45	up	RPA3396		hypothetical protein;		protein_coding	76.9138
RPA2080	6.23686	2.64082	6.23686	< 1E-45	up	RPA2080		zinc-containing dehydrogenase;		protein_coding	75.2201
RPA0547	6.23415	2.64019	6.23415	< 1E-45	up	RPA0547		conserved hypothetical protein;		protein_coding	139.331
RPA0674	6.2275	2.63865	6.2275	< 1E-45	up	RPA0674		possible alcohol dehydrogenase class III family;		protein_coding	82.3326
RPA3724	6.18792	2.62945	6.18792	< 1E-45	up	ilvK		possible high-affinity leucine-isoleucine-valine transport system; periplasmic binding protein; observed by proteomics; Citation: Proteomics from VerBerkmoes et al. (2003) unpublished;		protein_coding	507.294
RPA4674	6.17966	2.62753	6.17966	6.66648e-28	up	RPA4674		conserved hypothetical protein;		protein_coding	173.32
RPA3300	6.16423	2.62392	6.16423	< 1E-45	up	RPA3300		possible transcriptional regulator, TetR family;		protein_coding	200.883
RPA1472	6.15957	2.62283	6.15957	< 1E-45	up	RPA1472		putative dipeptide transport permease protein;		protein_coding	73.9164
RPA2300	6.15501	2.62176	6.15501	< 1E-45	up	RPA2300		Bacterial regulatory protein, LuxR family;		protein_coding	722.826
RPA3504	6.15161	2.62096	6.15161	< 1E-45	up	RPA3504		Thioesterase superfamily;		protein_coding	662.407
RPA1702	6.14565	2.61956	6.14565	8.37904e-40	up	RPA1702		putative acyl-CoA ligase;		protein_coding	53.4838
RPA2199	6.13771	2.6177	6.13771	1.57828e-40	up	RPA2199		hypothetical protein;		protein_coding	1183.95
RPA0108	6.1294	2.61575	6.1294	< 1E-45	up	RPA0108		Possible benzaldehyde lyase; observed by proteomics; Citation: Proteomics from VerBerkmoes et al. (2003) unpublished;		protein_coding	69.1726
RPA1911	6.11298	2.61188	6.11298	1.27296e-15	up	RPA1911		Nickel-dependent hydrogenase b-type cytochrome subunit;		protein_coding	76.1321
RPA3778	6.09958	2.60871	6.09958	< 1E-45	up	RPA3778		putative cytochrome p450-like enzyme;		protein_coding	86.2488
RPA0702	6.06912	2.60149	6.06912	< 1E-45	up	phnM2		possible phosphonate ABC transporter, permease component; E. coli PhnM, HisM-like integral membrane protein;		protein_coding	146.061
RPA3999	6.05752	2.59873	6.05752	5.56491e-36	up	RPA3999		possible coenzyme PQQ synthesis protein E;		protein_coding	131.707
RPA2800	6.05382	2.59785	6.05382	< 1E-45	up	RPA2800		unknown protein;		protein_coding	484.768
RPA0734	6.03018	2.5922	6.03018	< 1E-45	up	fdsA		NAD-dependent formate dehydrogenase alpha subunit;		protein_coding	184.095
RPA0733	6.02472	2.59089	6.02472	< 1E-45	up	fdsB		NAD-dependent formate dehydrogenase beta subunit;		protein_coding	128.082
RPA1411	6.01886	2.58949	6.01886	4.8e-44	up	RPA1411		possible enoyl-CoA hydratase/isomerase; observed by proteomics; Citation: Proteomics from VerBerkmoes et al. (2003) unpublished;		protein_coding	120.062
RPA0983	6.00533	2.58624	6.00533	< 1E-45	up	RPA0983		possible phthalate dioxygenase; observed by proteomics; Citation: Proteomics from VerBerkmoes et al. (2003) unpublished;		protein_coding	148.761
RPA3312	6.00012	2.58499	6.00012	1.56823e-25	up	RPA3312		Transglutaminase-like domain;		protein_coding	134.136
RPA1707	5.97074	2.57791	5.97074	< 1E-45	up	fcs1		putative feruloyl-CoA synthetase; observed by proteomics; Citation: Proteomics from VerBerkmoes et al. (2003) unpublished;		protein_coding	140.368
RPA3850	5.96922	2.57754	5.96922	1.98798e-30	up	gcvP		glycine cleavage system protein P; observed by proteomics; Citation: Proteomics from VerBerkmoes et al. (2003) unpublished;		protein_coding	977.935
RPA4406	5.95025	2.57295	5.95025	< 1E-45	up	RPA4406		sugar ABC transport system, permease component;		protein_coding	81.9321
RPA4218	5.93133	2.56836	5.93133	5.88619e-28	up	RPA4218		conserved hypothetical protein;		protein_coding	193.387
RPA4827	5.90255	2.56134	5.90255	4.11779e-21	up	RPA4827		conserved hypothetical protein;		protein_coding	98.8353
RPA0421	5.89675	2.55992	5.89675	< 1E-45	up	RPA0421		possible cytochrome P450 hydroxylase superfamily proteins;		protein_coding	257.046
RPA3089	5.88936	2.55811	5.88936	< 1E-45	up	RadA		DNA repair protein RadA; observed by proteomics; Citation: Proteomics from VerBerkmoes et al. (2003) unpublished;		protein_coding	234.525
RPA1731	5.84435	2.54704	5.84435	< 1E-45	up	RPA1731		similar to eukaryotic molybdopterin oxidoreductase;		protein_coding	167.488
RPA0386	5.81161	2.53894	5.81161	3.61178e-28	up	RPA0386		Ku domain;		protein_coding	152.253
RPA3654	5.77383	2.52953	5.77383	< 1E-45	up	RPA3654		putative molybdopterin-guanine dinucleotide biosynthesis protein A;		protein_coding	132.832
RPA3937	5.76596	2.52756	5.76596	2.58683e-05	up	RPA3937		putative methionine sulfoxide reductase, SelR;		protein_coding	705.42
RPA2488	5.74782	2.52301	5.74782	< 1E-45	up	RPA2488		conserved unknown protein; observed by proteomics; Citation: Proteomics from VerBerkmoes et al. (2003) unpublished;		protein_coding	703.091
RPA1895	5.72915	2.51832	5.72915	1.82732e-21	up	RPA1895		possible peptidase;		protein_coding	66.2547
RPA4456	5.72635	2.51762	5.72635	1.54456e-27	up	RPA4456		unknown protein; observed by proteomics; Citation: Proteomics from VerBerkmoes et al. (2003) unpublished;		protein_coding	206.302
RPA0226	5.70306	2.51174	5.70306	< 1E-45	up	RPA0226		Major Facilitator Family (MFS) transporter;		protein_coding	84.1901
RPA0224	5.65001	2.49825	5.65001	< 1E-45	up	RPA0224		similar to eukaryotic molybdopterin oxidoreductase:Tat pathway signal;		protein_coding	144.848
RPA2059	5.64594	2.49721	5.64594	< 1E-45	up	RPA2059		conserved hypothetical protein;		protein_coding	681.042
RPA2141	5.62354	2.49148	5.62354	< 1E-45	up	RPA2141		conserved hypothetical protein;		protein_coding	276.91
RPA2403	5.62312	2.49137	5.62312	1.80684e-32	up	RPA2403		possible iron-chelator utilization protein;		protein_coding	88.191
RPA0363	5.61653	2.48968	5.61653	1.7983e-41	up	RPA0363		Endonuclease/Exonuclease/phosphatase family;		protein_coding	78.4857
RPA3868	5.59156	2.48325	5.59156	< 1E-45	up	RPA3868		putatively similar to frnE protein; observed by proteomics; Citation: Proteomics from VerBerkmoes et al. (2003) unpublished;		protein_coding	944.72
RPA4659	5.58998	2.48284	5.58998	< 1E-45	up	RPA4659		possible acetyltransferase;		protein_coding	285.621
RPA0483	5.56388	2.47609	5.56388	< 1E-45	up	RPA0483		unknown protein; observed by proteomics; Citation: Proteomics from VerBerkmoes et al. (2003) unpublished;		protein_coding	67.0536
RPA3463	5.54486	2.47115	5.54486	< 1E-45	up	RPA3463		conserved hypothetical protein;		protein_coding	96.563
RPA3284	5.50669	2.46118	5.50669	< 1E-45	up	RPA3284		possible penicillin binding protein; observed by proteomics; Citation: Proteomics from VerBerkmoes et al. (2003) unpublished;		protein_coding	300.466
RPA1944	5.50574	2.46094	5.50574	2.05117e-21	up	oxlT		possible oxalate/formate antiporter;		protein_coding	83.9961
RPA3455	5.49351	2.45773	5.49351	< 1E-45	up	RPA3455		possible methylmalonyl-CoA decarboxylase alpha chain;		protein_coding	203.778
RPA3974	5.4906	2.45696	5.4906	< 1E-45	up	RPA3974		putative dehydrogenase; observed by proteomics; Citation: Proteomics from VerBerkmoes et al. (2003) unpublished;		protein_coding	527.372
RPA4004	5.484	2.45523	5.484	9.27048e-23	up	RPA4004		conserved hypothetical protein;		protein_coding	114.647
RPA1994	5.41747	2.43762	5.41747	< 1E-45	up	RPA1994		conserved unknown protein; observed by proteomics; Citation: Proteomics from VerBerkmoes et al. (2003) unpublished;		protein_coding	459.744
RPA4179	5.41075	2.43583	5.41075	< 1E-45	up	RPA4179		conserved unknown protein; observed by proteomics; Citation: Proteomics from VerBerkmoes et al. (2003) unpublished;		protein_coding	1113.94
RPA3263	5.39293	2.43107	5.39293	2.59134e-21	up	phnB		conserved hypothetical protein;		protein_coding	107.543
RPA2112	5.39157	2.43071	5.39157	< 1E-45	up	nrtA		putative nitrate transporter component, nrtA; observed by proteomics; Citation: Proteomics from VerBerkmoes et al. (2003) unpublished;		protein_coding	52.3036
RPA1687	5.38453	2.42882	5.38453	< 1E-45	up	RPA1687		putative aldehyde dehydrogenase; observed by proteomics; Citation: Proteomics from VerBerkmoes et al. (2003) unpublished;		protein_coding	298.997
RPA1663	5.37365	2.4259	5.37365	< 1E-45	up	hpaD		putative 3,4-dihydroxyphenylacetate 2,3-dioxygenase; observed by proteomics; Citation: Proteomics from VerBerkmoes et al. (2003) unpublished;		protein_coding	293.393
RPA4534	5.37127	2.42526	5.37127	6.3877e-08	up	RPA4534		hypothetical protein;		protein_coding	436.759
RPA1788	5.35814	2.42173	5.35814	< 1E-45	up	RPA1788		possible 4-hydroxybenzoyl-CoA thioesterase;		protein_coding	321.11
RPA2077	5.3415	2.41725	5.3415	1.8452e-36	up	RPA2077		probable transcriptional regulator, Crp/Fnr family;		protein_coding	76.6356
RPA1440	5.33826	2.41637	5.33826	4.29093e-29	up	RPA1440		conserved hypothetical protein;		protein_coding	258.131
RPA4077	5.32488	2.41275	5.32488	< 1E-45	up	RPA4077		ATPase, ParA type; observed by proteomics; Citation: Proteomics from VerBerkmoes et al. (2003) unpublished;		protein_coding	3525.62
RPA4460	5.32241	2.41208	5.32241	< 1E-45	up	dhsU1		putative flavocytochrome C sulfide dehydrogenase, flavoprotein subunit; observed by proteomics; Citation: Proteomics from VerBerkmoes et al. (2003) unpublished;		protein_coding	77.0192
RPA4682	5.32037	2.41153	5.32037	< 1E-45	up	RPA4682		possible RND efflux membrane fusion protein precursor;		protein_coding	241.582
RPA3186	5.29571	2.40482	5.29571	< 1E-45	up	RPA3186		hypothetical protein;		protein_coding	1254.18
RPA4673	5.28334	2.40145	5.28334	4.43418e-40	up	cphA1		putative beta lactamase precursor;		protein_coding	76.4681
RPA1762	5.27017	2.39785	5.27017	< 1E-45	up	RPA1762		putative acyl-CoA dehydrogenase;		protein_coding	153.624
RPA1888	5.2641	2.39619	5.2641	1.90524e-28	up	RPA1888		putative major capsid protein, R. capsulatus GTA orfg5 homologue; observed by proteomics; Citation: Proteomics from VerBerkmoes et al. (2003) unpublished;		protein_coding	53.2143
RPA1044	5.26203	2.39562	5.26203	< 1E-45	up	RPA1044		hypothetical protein;		protein_coding	2161.93
RPA0538	5.18962	2.37563	5.18962	< 1E-45	up	RPA0538		putative Omp2b porin; observed by proteomics; Citation: Proteomics from VerBerkmoes et al. (2003) unpublished;		protein_coding	440.951
RPA4279	5.18536	2.37444	5.18536	< 1E-45	up	RPA4279		hypothetical protein;		protein_coding	274.208
RPA0806	5.15215	2.36518	5.15215	< 1E-45	up	RPA0806		possible high-affinity branched-chain amino acid transport system substrate-binding protein; observed by proteomics; Citation: Proteomics from VerBerkmoes et al. (2003) unpublished;		protein_coding	261.601
RPA2150	5.14371	2.36281	5.14371	< 1E-45	up	RPA2150		putative oxidoreductase;		protein_coding	86.7459
RPA0458	5.14354	2.36276	5.14354	< 1E-45	up	RPA0458		possible fatty acid-CoA ligases.;		protein_coding	81.2122
RPA4777	5.12637	2.35794	5.12637	< 1E-45	up	pstB		phosphate ABC transporter ATP-binding protein, PstB;		protein_coding	421.613
RPA2183	5.11853	2.35573	5.11853	1.01308e-40	up	RPA2183		DSBA oxidoreductase;		protein_coding	215.181
RPA1212	5.08815	2.34714	5.08815	2.0559e-34	up	RPA1212		Alpha/beta hydrolase fold; observed by proteomics; Citation: Proteomics from VerBerkmoes et al. (2003) unpublished;		protein_coding	477.097
RPA3510	5.083	2.34568	5.083	< 1E-45	up	RPA3510		conserved unknown protein; observed by proteomics; Citation: Proteomics from VerBerkmoes et al. (2003) unpublished;		protein_coding	2983.77
RPA3397	5.08091	2.34509	5.08091	< 1E-45	up	RPA3397		hypothetical protein;		protein_coding	173.175
RPA1819	5.07299	2.34284	5.07299	2.19123e-11	up	RPA1819		RNA polymerase ECF-type sigma factor, possible FecI; observed by proteomics; Citation: Proteomics from VerBerkmoes et al. (2003) unpublished;		protein_coding	1470.78
RPA2264	5.06657	2.34101	5.06657	5.06045e-36	up	RPA2264		conserved hypothetical protein;		protein_coding	123.606
RPA4540	5.05048	2.33642	5.05048	6.7729e-22	up	RPA4540		hypothetical protein;		protein_coding	55.1893
RPA1812	5.04897	2.33599	5.04897	< 1E-45	up	RPA1812		conserved hypothetical protein;		protein_coding	461.952
RPA4677	5.04406	2.33459	5.04406	< 1E-45	up	RPA4677		Caspase-1, p20:TPR repeat;		protein_coding	73.3984
RPA3395	5.04074	2.33364	5.04074	6.44249e-15	up	RPA3395		conserved hypothetical protein;		protein_coding	51.4502
RPA0409	5.01607	2.32656	5.01607	< 1E-45	up	RPA0409		NAD binding site:Amine oxidase;		protein_coding	239.959
RPA1917	4.99958	2.32181	4.99958	< 1E-45	up	lipA1		LipA a lipoprotein;		protein_coding	841.368
RPA3912	4.9987	2.32155	4.9987	< 1E-45	up	RPA3912		hypothetical protein;		protein_coding	1839.42
RPA1147	4.98402	2.31731	4.98402	4.75e-43	up	RPA1147		conserved hypothetical protein;		protein_coding	415.762
RPA4544	4.98119	2.31649	4.98119	5.88001e-24	up	RPA4544		conserved unknown protein;		protein_coding	65.4876
RPA2040	4.97628	2.31507	4.97628	4.62388e-23	up	RPA2040		possible choline ABC transporter ATP-binding subunit;		protein_coding	105.189
RPA2276	4.97119	2.31359	4.97119	< 1E-45	up	RPA2276		putative branched-chain amino acid transport system ATP-binding protein; observed by proteomics; Citation: Proteomics from VerBerkmoes et al. (2003) unpublished;		protein_coding	264.369
RPA0706	4.97097	2.31353	4.97097	1.49788e-19	up	RPA0706		possible endonuclease III;		protein_coding	93.7679
RPA2236	4.9631	2.31124	4.9631	< 1E-45	up	RPA2236		conserved hypothetical protein;		protein_coding	135.6
RPA4539	4.96084	2.31058	4.96084	< 1E-45	up	RPA4539		hypothetical protein;		protein_coding	254.231
RPA3727	4.93969	2.30442	4.93969	< 1E-45	up	RPA3727		CorA Metal Ion (Mg2+/Co2+) transporter (MIT) family protein;		protein_coding	50.648
RPA2974	4.90621	2.29461	4.90621	< 1E-45	up	RPA2974		putative 6-aminohexanoate-cyclic-dimer hydrolase; observed by proteomics; Citation: Proteomics from VerBerkmoes et al. (2003) unpublished;		protein_coding	230.829
RPA1173	4.88762	2.28913	4.88762	< 1E-45	up	cspA1		cold shock DNA binding protein; observed by proteomics; Citation: Proteomics from VerBerkmoes et al. (2003) unpublished;		protein_coding	1705.84
RPA3838	4.88028	2.28696	4.88028	8.4488e-18	up	RPA3838		Protein of unknown function UPF0060;		protein_coding	102.862
RPA4728	4.86417	2.28219	4.86417	2.00543e-26	up	RPA4728		conserved hypothetical protein;		protein_coding	91.0403
RPA4535	4.84856	2.27756	4.84856	7.01626e-11	up	RPA4535		hypothetical protein;		protein_coding	56.496
RPA1209	4.83172	2.27254	4.83172	8.47697e-07	up	RPA1209		conserved hypothetical protein;		protein_coding	130.032
RPA2192	4.81959	2.26891	4.81959	< 1E-45	up	RPA2192		hypothetical protein;		protein_coding	229.835
RPA4466	4.80935	2.26584	4.80935	< 1E-45	up	soxZ2		putative sulfur oxidation protein soxZ; observed by proteomics; Citation: Proteomics from VerBerkmoes et al. (2003) unpublished;		protein_coding	683.718
RPA2284	4.78429	2.2583	4.78429	8.12734e-33	up	RPA2284		SugE homolog, probable drug efflux protein;		protein_coding	137.742
RPA2110	4.7815	2.25746	4.7815	1.1011e-30	up	RPA2110		probable transcriptional regulator, AraC family;		protein_coding	50.669
RPA0152	4.76877	2.25362	4.76877	< 1E-45	up	RPA0152		Protein of unknown function, UPF0066;		protein_coding	225.669
RPA1483	4.76525	2.25255	4.76525	1.85888e-37	up	RPA1483		NAD binding site:FAD dependent oxidoreductase;		protein_coding	96.2433
RPA1692	4.7567	2.24996	4.7567	< 1E-45	up	RPA1692		putative transmembrane transport protein;		protein_coding	121.772
RPA2985	4.75087	2.24819	4.75087	< 1E-45	up	RPA2985		conserved unknownl protein; observed by proteomics; Citation: Proteomics from VerBerkmoes et al. (2003) unpublished;		protein_coding	246.604
[truncated: 568 more rows]

## Sheet: DOWN - FC ( D6 light  vs  log)
Gene ID	FC ([D6 light] vs [log-phase])	Log FC ([D6 light] vs [log-phase])	FC (abs) ([D6 light] vs [log-phase])	p-value	Regulation ([D6 light] vs [log-phase])	Gene Symbol	Aliases	Description	GO Accession	Gene Type	Max RPKM (D6 light vs log)
[truncated: 1,253 more rows]

[truncated: 10 more sheets: UP - FC (D6 dark  vs  log), DOWN - FC (D6 dark vs log), UP - FC (D6 - dark  vs  light ), DOWN - FC (D6- dark  vs  light , UP - FC ( D20 light  vs  log), DOWN - FC ( D20 light  vs  log), UP - FC (light - D6  vs  D1), DOWN - FC (light - D6  vs  D1), UP - FC (light D20  vs  D6), DOWN - FC (light - D20  vs  D6)]
